# Supplementary material for: Longitudinal metagenomics reveals continuous restructuring of soil pathobiome under persistent Phytophthora pressure
Source: Front Plant Sci. 2026 Feb 2;16:1749879. doi: 10.3389/fpls.2025.1749879 (PMC12907438; doi:10.3389/fpls.2025.1749879)
Supplement: Supplementary Table 1 — KEGG pathway abundance changes between early and late sampling periods. [file Table1.xlsx]

## Sheet: KO_Density_Sample_x0009_
KO	Comparison	Year1_Abundance	Year2_Abundance	Fold_Change	Log2_Fold_Change	Direction	Percent_Change
K00186	YC_1 vs XM_1 (Year 1 vs Year 2)	2.3502e-06	3.10316e-06	1.32038	0.400951	Increasing	32.0378
K00187	YC_1 vs XM_1 (Year 1 vs Year 2)	1.56691e-06	1.67748e-06	1.07056	0.098367	Increasing	7.0561
K01365	YC_1 vs XM_1 (Year 1 vs Year 2)	1.11958e-06	7.90434e-07	0.706008	-0.502243	Decreasing	-29.3992
K01363	YC_1 vs XM_1 (Year 1 vs Year 2)	8.02616e-07	6.02986e-07	0.751276	-0.412585	Decreasing	-24.8724
K10110	YC_1 vs XM_1 (Year 1 vs Year 2)	2.94363e-07	5.34267e-07	1.81499	0.859965	Increasing	81.4994
K10111	YC_1 vs XM_1 (Year 1 vs Year 2)	5.28673e-06	7.56505e-06	1.43095	0.516974	Increasing	43.0951
K10112	YC_1 vs XM_1 (Year 1 vs Year 2)	0.000129801	0.000133833	1.03107	0.0441381	Increasing	3.1067
K19267	YC_1 vs XM_1 (Year 1 vs Year 2)	2.14084e-06	2.38876e-06	1.11581	0.158089	Increasing	11.5808
K10117	YC_1 vs XM_1 (Year 1 vs Year 2)	1.50543e-05	1.36279e-05	0.905247	-0.143616	Decreasing	-9.47529
K10118	YC_1 vs XM_1 (Year 1 vs Year 2)	1.80803e-05	2.0548e-05	1.13648	0.184578	Increasing	13.6485
K10119	YC_1 vs XM_1 (Year 1 vs Year 2)	1.98781e-05	2.13163e-05	1.07235	0.100777	Increasing	7.2351
K13588	YC_1 vs XM_1 (Year 1 vs Year 2)	3.3997e-06	3.94586e-06	1.16065	0.214933	Increasing	16.065
K08568	YC_1 vs XM_1 (Year 1 vs Year 2)	2.06633e-07	5.48363e-07	2.6538	1.40806	Increasing	165.38
K05849	YC_1 vs XM_1 (Year 1 vs Year 2)	5.0622e-08	3.124e-08	0.617123	-0.69637	Decreasing	-38.2877
K13589	YC_1 vs XM_1 (Year 1 vs Year 2)	1.46419e-05	1.81061e-05	1.2366	0.306376	Increasing	23.6598
K04645	YC_1 vs XM_1 (Year 1 vs Year 2)	9.18964e-07	8.79701e-07	0.957275	-0.0629951	Decreasing	-4.27253
K04644	YC_1 vs XM_1 (Year 1 vs Year 2)	1.23647e-06	8.80654e-07	0.71223	-0.489586	Decreasing	-28.777
K05845	YC_1 vs XM_1 (Year 1 vs Year 2)	6.4362e-05	6.23887e-05	0.969341	-0.044924	Decreasing	-3.06591
K05846	YC_1 vs XM_1 (Year 1 vs Year 2)	6.59661e-05	6.22838e-05	0.944179	-0.0828679	Decreasing	-5.58212
K05847	YC_1 vs XM_1 (Year 1 vs Year 2)	4.76232e-05	4.59584e-05	0.965042	-0.0513369	Decreasing	-3.49584
K00508	YC_1 vs XM_1 (Year 1 vs Year 2)	5.37571e-05	4.88924e-05	0.909506	-0.136845	Decreasing	-9.04943
K04085	YC_1 vs XM_1 (Year 1 vs Year 2)	1.98154e-05	1.45065e-05	0.732084	-0.44992	Decreasing	-26.7916
K00500	YC_1 vs XM_1 (Year 1 vs Year 2)	5.04867e-05	5.2206e-05	1.03405	0.0483122	Increasing	3.40545
K00501	YC_1 vs XM_1 (Year 1 vs Year 2)	5.78123e-07	6.82078e-07	1.17981	0.23856	Increasing	17.9815
K15544	YC_1 vs XM_1 (Year 1 vs Year 2)	8.37151e-07	5.72546e-07	0.683922	-0.548096	Decreasing	-31.6078
K00507	YC_1 vs XM_1 (Year 1 vs Year 2)	0.000223589	0.000221632	0.991247	-0.0126836	Decreasing	-0.875305
K00505	YC_1 vs XM_1 (Year 1 vs Year 2)	2.44599e-05	2.49009e-05	1.01803	0.0257829	Increasing	1.8032
K00988	YC_1 vs XM_1 (Year 1 vs Year 2)	1.47909e-06	2.57573e-06	1.74143	0.800272	Increasing	74.143
K02875	YC_1 vs XM_1 (Year 1 vs Year 2)	3.2874e-06	4.24288e-06	1.29065	0.368095	Increasing	29.0647
K01101	YC_1 vs XM_1 (Year 1 vs Year 2)	8.75847e-06	1.07593e-05	1.22844	0.29683	Increasing	22.8442
K01103	YC_1 vs XM_1 (Year 1 vs Year 2)	2.03269e-06	1.32465e-06	0.651674	-0.617777	Decreasing	-34.8326
K09788	YC_1 vs XM_1 (Year 1 vs Year 2)	4.59692e-07	2.65713e-07	0.578024	-0.790799	Decreasing	-42.1976
K00983	YC_1 vs XM_1 (Year 1 vs Year 2)	2.28149e-05	2.23095e-05	0.977849	-0.0323168	Decreasing	-2.21513
K00980	YC_1 vs XM_1 (Year 1 vs Year 2)	1.23241e-06	1.78353e-06	1.44719	0.533252	Increasing	44.7188
K00981	YC_1 vs XM_1 (Year 1 vs Year 2)	0.000132819	0.000134399	1.0119	0.0170619	Increasing	1.18966
K05592	YC_1 vs XM_1 (Year 1 vs Year 2)	4.40367e-05	4.84053e-05	1.0992	0.136457	Increasing	9.92024
K02967	YC_1 vs XM_1 (Year 1 vs Year 2)	0.000155119	0.000155033	0.999447	-0.000798628	Decreasing	-0.0553413
K02877	YC_1 vs XM_1 (Year 1 vs Year 2)	2.38528e-06	1.74465e-06	0.731424	-0.451219	Decreasing	-26.8576
K18226	YC_1 vs XM_1 (Year 1 vs Year 2)	1.35102e-06	1.41151e-06	1.04477	0.0631923	Increasing	4.4775
K18224	YC_1 vs XM_1 (Year 1 vs Year 2)	1.12127e-06	9.2978e-07	0.829219	-0.270175	Decreasing	-17.0781
K05599	YC_1 vs XM_1 (Year 1 vs Year 2)	3.093e-07	2.54955e-07	0.824297	-0.278764	Decreasing	-17.5703
K05602	YC_1 vs XM_1 (Year 1 vs Year 2)	1.19294e-05	1.3641e-05	1.14348	0.193428	Increasing	14.3477
K05603	YC_1 vs XM_1 (Year 1 vs Year 2)	1.42657e-05	1.48409e-05	1.04032	0.0570245	Increasing	4.03179
K02920	YC_1 vs XM_1 (Year 1 vs Year 2)	1.88458e-06	1.25707e-06	0.667029	-0.584178	Decreasing	-33.2971
K15891	YC_1 vs XM_1 (Year 1 vs Year 2)	1.04941e-05	1.06444e-05	1.01432	0.02052	Increasing	1.4325
K02926	YC_1 vs XM_1 (Year 1 vs Year 2)	0.00015448	0.000156818	1.01513	0.021669	Increasing	1.51332
K05607	YC_1 vs XM_1 (Year 1 vs Year 2)	1.8107e-06	1.50024e-06	0.828544	-0.27135	Decreasing	-17.1456
K15894	YC_1 vs XM_1 (Year 1 vs Year 2)	1.86402e-06	2.0412e-06	1.09505	0.130997	Increasing	9.50505
K02925	YC_1 vs XM_1 (Year 1 vs Year 2)	2.98255e-06	2.84892e-06	0.955197	-0.0661298	Decreasing	-4.4803
K15898	YC_1 vs XM_1 (Year 1 vs Year 2)	4.5379e-07	6.89995e-07	1.52052	0.604561	Increasing	52.0516
K02873	YC_1 vs XM_1 (Year 1 vs Year 2)	4.81323e-06	6.3713e-06	1.32371	0.404583	Increasing	32.3706
K14546	YC_1 vs XM_1 (Year 1 vs Year 2)	9.75331e-07	6.39121e-07	0.655286	-0.609803	Decreasing	-34.4714
K19312	YC_1 vs XM_1 (Year 1 vs Year 2)	1.47553e-06	1.58887e-06	1.07681	0.106766	Increasing	7.68118
K00216	YC_1 vs XM_1 (Year 1 vs Year 2)	5.20817e-07	3.52736e-07	0.677274	-0.562188	Decreasing	-32.2726
K00217	YC_1 vs XM_1 (Year 1 vs Year 2)	1.88252e-06	1.92038e-06	1.02011	0.0287304	Increasing	2.0114
K00214	YC_1 vs XM_1 (Year 1 vs Year 2)	5.8622e-08	1.90548e-07	3.25045	1.70064	Increasing	225.045
K00215	YC_1 vs XM_1 (Year 1 vs Year 2)	0.000139496	0.000139768	1.00195	0.00281683	Increasing	0.195438
K00212	YC_1 vs XM_1 (Year 1 vs Year 2)	6.29681e-07	5.75988e-07	0.91473	-0.128582	Decreasing	-8.52702
K12529	YC_1 vs XM_1 (Year 1 vs Year 2)	8.58367e-07	9.36747e-07	1.09131	0.126065	Increasing	9.13129
K00210	YC_1 vs XM_1 (Year 1 vs Year 2)	1.83222e-06	2.51058e-06	1.37024	0.454427	Increasing	37.0238
K01563	YC_1 vs XM_1 (Year 1 vs Year 2)	2.64557e-05	2.50152e-05	0.945552	-0.0807718	Decreasing	-5.44483
K01562	YC_1 vs XM_1 (Year 1 vs Year 2)	2.7087e-06	2.89613e-06	1.06919	0.0965226	Increasing	6.91932
K01561	YC_1 vs XM_1 (Year 1 vs Year 2)	4.89935e-05	4.53051e-05	0.924717	-0.112916	Decreasing	-7.5283
K01560	YC_1 vs XM_1 (Year 1 vs Year 2)	7.42994e-05	6.81311e-05	0.916981	-0.125037	Decreasing	-8.30195
K01565	YC_1 vs XM_1 (Year 1 vs Year 2)	1.47199e-06	1.79048e-06	1.21637	0.282582	Increasing	21.637
K02038	YC_1 vs XM_1 (Year 1 vs Year 2)	0.000147502	0.000154736	1.04904	0.0690725	Increasing	4.9042
K01034	YC_1 vs XM_1 (Year 1 vs Year 2)	6.51707e-06	5.65137e-06	0.867164	-0.205623	Decreasing	-13.2836
K04517	YC_1 vs XM_1 (Year 1 vs Year 2)	4.73659e-05	4.79153e-05	1.0116	0.0166394	Increasing	1.16003
K01740	YC_1 vs XM_1 (Year 1 vs Year 2)	8.05038e-05	7.55451e-05	0.938405	-0.091718	Decreasing	-6.15954
K01031	YC_1 vs XM_1 (Year 1 vs Year 2)	1.14649e-05	1.1266e-05	0.982653	-0.0252461	Decreasing	-1.73471
K01746	YC_1 vs XM_1 (Year 1 vs Year 2)	9.68687e-07	1.58842e-06	1.63977	0.713493	Increasing	63.9769
K01745	YC_1 vs XM_1 (Year 1 vs Year 2)	9.95326e-05	0.000101889	1.02367	0.0337575	Increasing	2.36748
K01744	YC_1 vs XM_1 (Year 1 vs Year 2)	0.00010499	0.000107961	1.0283	0.0402648	Increasing	2.83025
K02031	YC_1 vs XM_1 (Year 1 vs Year 2)	0.00019902	0.000198633	0.998054	-0.00281085	Decreasing	-0.194644
K02032	YC_1 vs XM_1 (Year 1 vs Year 2)	0.000199705	0.000202255	1.01277	0.018304	Increasing	1.27682
K02033	YC_1 vs XM_1 (Year 1 vs Year 2)	0.000709546	0.000720436	1.01535	0.0219734	Increasing	1.53474
K02034	YC_1 vs XM_1 (Year 1 vs Year 2)	0.000619677	0.0006375	1.02876	0.0409105	Increasing	2.87629
K02035	YC_1 vs XM_1 (Year 1 vs Year 2)	0.000647046	0.000654731	1.01188	0.0170346	Increasing	1.18775
K02036	YC_1 vs XM_1 (Year 1 vs Year 2)	0.000253559	0.000260098	1.02579	0.0367358	Increasing	2.57903
K02037	YC_1 vs XM_1 (Year 1 vs Year 2)	0.000181286	0.000179374	0.989457	-0.0152913	Decreasing	-1.05431
K01585	YC_1 vs XM_1 (Year 1 vs Year 2)	0.00012549	0.00013258	1.0565	0.0792961	Increasing	5.65025
K01584	YC_1 vs XM_1 (Year 1 vs Year 2)	4.67777e-05	4.88111e-05	1.04347	0.0613877	Increasing	4.3469
K01586	YC_1 vs XM_1 (Year 1 vs Year 2)	0.000134762	0.000132102	0.980262	-0.0287605	Decreasing	-1.97378
K01581	YC_1 vs XM_1 (Year 1 vs Year 2)	5.31404e-05	5.21899e-05	0.982113	-0.0260391	Decreasing	-1.7887
K01580	YC_1 vs XM_1 (Year 1 vs Year 2)	6.3468e-07	9.17434e-07	1.44551	0.531575	Increasing	44.5506
K01583	YC_1 vs XM_1 (Year 1 vs Year 2)	9.53968e-06	9.35079e-06	0.9802	-0.0288526	Decreasing	-1.98004
K19268	YC_1 vs XM_1 (Year 1 vs Year 2)	3.91926e-06	4.59843e-06	1.17329	0.230558	Increasing	17.3289
K16969	YC_1 vs XM_1 (Year 1 vs Year 2)	2.07226e-06	1.85096e-06	0.893207	-0.162934	Decreasing	-10.6793
K16968	YC_1 vs XM_1 (Year 1 vs Year 2)	5.31255e-06	4.63103e-06	0.871715	-0.198072	Decreasing	-12.8285
K01589	YC_1 vs XM_1 (Year 1 vs Year 2)	5.89381e-05	6.21894e-05	1.05516	0.0774675	Increasing	5.51642
K01588	YC_1 vs XM_1 (Year 1 vs Year 2)	0.000106148	0.00010904	1.02724	0.0387802	Increasing	2.72449
K05556	YC_1 vs XM_1 (Year 1 vs Year 2)	8.6264e-08	3.9201e-08	0.454431	-1.13787	Decreasing	-54.5569
K18138	YC_1 vs XM_1 (Year 1 vs Year 2)	0.000146514	0.000145295	0.991681	-0.0120525	Decreasing	-0.831934
K18139	YC_1 vs XM_1 (Year 1 vs Year 2)	7.15626e-05	6.35507e-05	0.888043	-0.171299	Decreasing	-11.1957
K18134	YC_1 vs XM_1 (Year 1 vs Year 2)	1.1444e-08	3.4423e-08	3.00795	1.58878	Increasing	200.795
K14439	YC_1 vs XM_1 (Year 1 vs Year 2)	1.18571e-06	1.13172e-06	0.954464	-0.0672379	Decreasing	-4.55364
K08341	YC_1 vs XM_1 (Year 1 vs Year 2)	2.02863e-07	8.4435e-08	0.416217	-1.26459	Decreasing	-58.3783
K02728	YC_1 vs XM_1 (Year 1 vs Year 2)	1.94507e-06	2.52501e-06	1.29816	0.376468	Increasing	29.816
K14941	YC_1 vs XM_1 (Year 1 vs Year 2)	6.92621e-06	7.03855e-06	1.01622	0.0232127	Increasing	1.622
K08348	YC_1 vs XM_1 (Year 1 vs Year 2)	7.37395e-07	5.04143e-07	0.683681	-0.548605	Decreasing	-31.6319
K02721	YC_1 vs XM_1 (Year 1 vs Year 2)	1.31183e-06	8.29109e-07	0.632023	-0.661951	Decreasing	-36.7977
K14949	YC_1 vs XM_1 (Year 1 vs Year 2)	8.01158e-07	5.67171e-07	0.707939	-0.498303	Decreasing	-29.2061
K02456	YC_1 vs XM_1 (Year 1 vs Year 2)	0.000188733	0.000178969	0.948266	-0.0766363	Decreasing	-5.1734
K08483	YC_1 vs XM_1 (Year 1 vs Year 2)	0.000101281	0.000106876	1.05524	0.0775707	Increasing	5.52397
K02454	YC_1 vs XM_1 (Year 1 vs Year 2)	0.000101436	9.87259e-05	0.973285	-0.0390652	Decreasing	-2.67146
K02455	YC_1 vs XM_1 (Year 1 vs Year 2)	5.78888e-05	5.70362e-05	0.985271	-0.0214072	Decreasing	-1.47288
K02452	YC_1 vs XM_1 (Year 1 vs Year 2)	1.01527e-05	1.01907e-05	1.00374	0.00538219	Increasing	0.373762
K02453	YC_1 vs XM_1 (Year 1 vs Year 2)	8.30674e-05	7.30434e-05	0.879327	-0.185528	Decreasing	-12.0673
K05551	YC_1 vs XM_1 (Year 1 vs Year 2)	3.29558e-07	2.90864e-07	0.882588	-0.180188	Decreasing	-11.7412
K03984	YC_1 vs XM_1 (Year 1 vs Year 2)	4.44951e-06	4.17605e-06	0.938542	-0.0915072	Decreasing	-6.14583
K02108	YC_1 vs XM_1 (Year 1 vs Year 2)	0.000200782	0.000203687	1.01447	0.0207217	Increasing	1.44668
K02109	YC_1 vs XM_1 (Year 1 vs Year 2)	5.59154e-05	5.21612e-05	0.932859	-0.100269	Decreasing	-6.71412
K02458	YC_1 vs XM_1 (Year 1 vs Year 2)	1.0174e-05	9.8742e-06	0.970532	-0.0431524	Decreasing	-2.9468
K03980	YC_1 vs XM_1 (Year 1 vs Year 2)	6.75435e-05	6.8529e-05	1.01459	0.0208964	Increasing	1.45897
K00260	YC_1 vs XM_1 (Year 1 vs Year 2)	4.76998e-06	5.50387e-06	1.15386	0.206462	Increasing	15.3855
K01639	YC_1 vs XM_1 (Year 1 vs Year 2)	4.35793e-06	4.34591e-06	0.997242	-0.00398505	Decreasing	-0.275842
K01638	YC_1 vs XM_1 (Year 1 vs Year 2)	0.000100952	9.81923e-05	0.972667	-0.039982	Decreasing	-2.73329
K01637	YC_1 vs XM_1 (Year 1 vs Year 2)	7.85313e-05	8.35872e-05	1.06438	0.0900151	Increasing	6.43813
K01635	YC_1 vs XM_1 (Year 1 vs Year 2)	1.95061e-05	1.55823e-05	0.798841	-0.32402	Decreasing	-20.1159
K01634	YC_1 vs XM_1 (Year 1 vs Year 2)	7.38972e-07	4.55999e-07	0.617072	-0.696489	Decreasing	-38.2928
K01633	YC_1 vs XM_1 (Year 1 vs Year 2)	4.73783e-05	4.70854e-05	0.993819	-0.00894566	Decreasing	-0.618148
K01631	YC_1 vs XM_1 (Year 1 vs Year 2)	2.18104e-06	2.11187e-06	0.968284	-0.0464979	Decreasing	-3.1716
K01630	YC_1 vs XM_1 (Year 1 vs Year 2)	1.19994e-05	1.33477e-05	1.11237	0.153631	Increasing	11.2366
K03853	YC_1 vs XM_1 (Year 1 vs Year 2)	1.00528e-06	9.6928e-07	0.964187	-0.0526149	Decreasing	-3.58128
K03852	YC_1 vs XM_1 (Year 1 vs Year 2)	1.54059e-05	1.48833e-05	0.966074	-0.0497941	Decreasing	-3.39258
K15667	YC_1 vs XM_1 (Year 1 vs Year 2)	9.95574e-07	9.38209e-07	0.94238	-0.0856192	Decreasing	-5.762
K03856	YC_1 vs XM_1 (Year 1 vs Year 2)	0.000146141	0.000152047	1.04041	0.0571555	Increasing	4.04124
K13490	YC_1 vs XM_1 (Year 1 vs Year 2)	3.78704e-06	3.22046e-06	0.85039	-0.233804	Decreasing	-14.961
K02196	YC_1 vs XM_1 (Year 1 vs Year 2)	5.01197e-07	5.38314e-07	1.07406	0.10307	Increasing	7.40567
K13018	YC_1 vs XM_1 (Year 1 vs Year 2)	2.272e-05	2.15226e-05	0.947296	-0.0781124	Decreasing	-5.27037
K03520	YC_1 vs XM_1 (Year 1 vs Year 2)	0.000336663	0.00031806	0.944743	-0.0820065	Decreasing	-5.52572
K02858	YC_1 vs XM_1 (Year 1 vs Year 2)	5.33565e-06	4.47963e-06	0.839565	-0.252285	Decreasing	-16.0435
K03525	YC_1 vs XM_1 (Year 1 vs Year 2)	9.98559e-05	0.00010032	1.00465	0.00669651	Increasing	0.465245
K03524	YC_1 vs XM_1 (Year 1 vs Year 2)	5.69317e-05	5.19618e-05	0.912703	-0.131782	Decreasing	-8.72967
K03527	YC_1 vs XM_1 (Year 1 vs Year 2)	0.000143385	0.000145771	1.01664	0.0238054	Increasing	1.66375
K03526	YC_1 vs XM_1 (Year 1 vs Year 2)	0.00019492	0.000205986	1.05677	0.0796649	Increasing	5.67726
K13010	YC_1 vs XM_1 (Year 1 vs Year 2)	5.33267e-06	4.43588e-06	0.831831	-0.265638	Decreasing	-16.8169
K18104	YC_1 vs XM_1 (Year 1 vs Year 2)	1.1612e-06	1.41683e-06	1.22014	0.287041	Increasing	22.0135
K02584	YC_1 vs XM_1 (Year 1 vs Year 2)	9.25311e-05	0.000100559	1.08676	0.120029	Increasing	8.67564
K13015	YC_1 vs XM_1 (Year 1 vs Year 2)	0.000122976	0.000124368	1.01132	0.0162379	Increasing	1.13188
K13016	YC_1 vs XM_1 (Year 1 vs Year 2)	6.75847e-06	6.73863e-06	0.997064	-0.00424265	Decreasing	-0.293646
K13017	YC_1 vs XM_1 (Year 1 vs Year 2)	2.67771e-06	3.37343e-06	1.25982	0.333215	Increasing	25.9818
K03679	YC_1 vs XM_1 (Year 1 vs Year 2)	1.54362e-06	1.56203e-06	1.01193	0.0171092	Increasing	1.19298
K18911	YC_1 vs XM_1 (Year 1 vs Year 2)	8.34768e-06	6.40465e-06	0.767237	-0.382255	Decreasing	-23.2763
K18912	YC_1 vs XM_1 (Year 1 vs Year 2)	2.86774e-05	2.67178e-05	0.931668	-0.102113	Decreasing	-6.83324
K03673	YC_1 vs XM_1 (Year 1 vs Year 2)	1.84382e-05	1.91695e-05	1.03966	0.056114	Increasing	3.96616
K06001	YC_1 vs XM_1 (Year 1 vs Year 2)	2.31783e-05	2.1235e-05	0.91616	-0.126328	Decreasing	-8.38399
K02219	YC_1 vs XM_1 (Year 1 vs Year 2)	4.8224e-08	1.01877e-07	2.11258	1.07901	Increasing	111.258
K03890	YC_1 vs XM_1 (Year 1 vs Year 2)	3.04364e-06	2.4221e-06	0.795793	-0.329534	Decreasing	-20.4207
K13472	YC_1 vs XM_1 (Year 1 vs Year 2)	1.78042e-07	3.19555e-07	1.79483	0.843847	Increasing	79.4829
K13279	YC_1 vs XM_1 (Year 1 vs Year 2)	2.50737e-06	3.01321e-06	1.20174	0.265127	Increasing	20.1742
K00631	YC_1 vs XM_1 (Year 1 vs Year 2)	3.07901e-05	2.73466e-05	0.888161	-0.171108	Decreasing	-11.1839
K12308	YC_1 vs XM_1 (Year 1 vs Year 2)	1.63186e-05	1.52217e-05	0.932779	-0.100393	Decreasing	-6.72212
K05342	YC_1 vs XM_1 (Year 1 vs Year 2)	5.52046e-06	7.37008e-06	1.33505	0.416892	Increasing	33.5048
K12340	YC_1 vs XM_1 (Year 1 vs Year 2)	4.31291e-05	4.12008e-05	0.955291	-0.0659885	Decreasing	-4.47095
K13479	YC_1 vs XM_1 (Year 1 vs Year 2)	2.94373e-07	2.80908e-07	0.954259	-0.0675476	Decreasing	-4.57413
K03073	YC_1 vs XM_1 (Year 1 vs Year 2)	8.24682e-05	8.43888e-05	1.02329	0.0332141	Increasing	2.32894
K03072	YC_1 vs XM_1 (Year 1 vs Year 2)	0.000161821	0.000163764	1.01201	0.0172205	Increasing	1.20079
K03071	YC_1 vs XM_1 (Year 1 vs Year 2)	2.49589e-05	2.51718e-05	1.00853	0.0122501	Increasing	0.852725
K03070	YC_1 vs XM_1 (Year 1 vs Year 2)	0.000253845	0.000257149	1.01302	0.0186564	Increasing	1.30156
K03077	YC_1 vs XM_1 (Year 1 vs Year 2)	4.47473e-07	2.53054e-07	0.565518	-0.822355	Decreasing	-43.4482
K03076	YC_1 vs XM_1 (Year 1 vs Year 2)	0.000247595	0.000262664	1.06086	0.0852346	Increasing	6.08602
K03075	YC_1 vs XM_1 (Year 1 vs Year 2)	5.85467e-05	5.62924e-05	0.961496	-0.0566469	Decreasing	-3.85038
K03074	YC_1 vs XM_1 (Year 1 vs Year 2)	0.000131494	0.000133451	1.01488	0.0213153	Increasing	1.48843
K08964	YC_1 vs XM_1 (Year 1 vs Year 2)	3.66457e-05	3.27421e-05	0.893477	-0.162497	Decreasing	-10.6523
K03079	YC_1 vs XM_1 (Year 1 vs Year 2)	1.83678e-06	1.63836e-06	0.891975	-0.164925	Decreasing	-10.8025
K08967	YC_1 vs XM_1 (Year 1 vs Year 2)	3.67747e-05	3.17509e-05	0.863391	-0.211914	Decreasing	-13.6609
K08963	YC_1 vs XM_1 (Year 1 vs Year 2)	0.000112676	0.000111112	0.986121	-0.0201627	Decreasing	-1.38785
K03274	YC_1 vs XM_1 (Year 1 vs Year 2)	2.37372e-05	2.34413e-05	0.987538	-0.0180919	Decreasing	-1.24621
K03271	YC_1 vs XM_1 (Year 1 vs Year 2)	0.000107946	9.88646e-05	0.915871	-0.126784	Decreasing	-8.41294
K03270	YC_1 vs XM_1 (Year 1 vs Year 2)	5.39352e-05	5.1569e-05	0.956129	-0.0647231	Decreasing	-4.38712
K03273	YC_1 vs XM_1 (Year 1 vs Year 2)	6.17162e-05	5.72533e-05	0.927686	-0.108291	Decreasing	-7.23139
K03272	YC_1 vs XM_1 (Year 1 vs Year 2)	4.56593e-05	4.40836e-05	0.965491	-0.0506648	Decreasing	-3.45086
K13876	YC_1 vs XM_1 (Year 1 vs Year 2)	2.88009e-07	6.70856e-07	2.32929	1.21989	Increasing	132.929
K13875	YC_1 vs XM_1 (Year 1 vs Year 2)	5.61863e-07	5.69243e-07	1.01313	0.0188262	Increasing	1.31349
K16258	YC_1 vs XM_1 (Year 1 vs Year 2)	3.03345e-07	3.1901e-07	1.05164	0.0726421	Increasing	5.16409
K06134	YC_1 vs XM_1 (Year 1 vs Year 2)	2.2807e-05	1.86835e-05	0.819203	-0.287708	Decreasing	-18.0797
K16176	YC_1 vs XM_1 (Year 1 vs Year 2)	4.7552e-07	4.6043e-07	0.968266	-0.0465242	Decreasing	-3.17337
K06131	YC_1 vs XM_1 (Year 1 vs Year 2)	0.000220447	0.000219691	0.996572	-0.00495462	Decreasing	-0.342839
K16171	YC_1 vs XM_1 (Year 1 vs Year 2)	2.23357e-05	2.31139e-05	1.03484	0.0494085	Increasing	3.48406
K06133	YC_1 vs XM_1 (Year 1 vs Year 2)	3.69583e-05	3.45063e-05	0.933657	-0.0990357	Decreasing	-6.63432
K16173	YC_1 vs XM_1 (Year 1 vs Year 2)	2.67288e-05	3.06012e-05	1.14488	0.195192	Increasing	14.4877
K03186	YC_1 vs XM_1 (Year 1 vs Year 2)	9.00398e-05	8.90068e-05	0.988528	-0.0166462	Decreasing	-1.14719
K03185	YC_1 vs XM_1 (Year 1 vs Year 2)	1.45381e-05	1.59324e-05	1.09591	0.132124	Increasing	9.59061
K03184	YC_1 vs XM_1 (Year 1 vs Year 2)	5.90572e-07	6.54127e-07	1.10762	0.147458	Increasing	10.7616
K03183	YC_1 vs XM_1 (Year 1 vs Year 2)	0.000160482	0.000165982	1.03427	0.0486164	Increasing	3.42725
K03182	YC_1 vs XM_1 (Year 1 vs Year 2)	0.000126762	0.000115552	0.911562	-0.133588	Decreasing	-8.84382
K02170	YC_1 vs XM_1 (Year 1 vs Year 2)	3.05897e-06	3.85608e-06	1.26058	0.334093	Increasing	26.0584
K16197	YC_1 vs XM_1 (Year 1 vs Year 2)	3.02004e-06	3.5332e-06	1.16992	0.226408	Increasing	16.9919
K19794	YC_1 vs XM_1 (Year 1 vs Year 2)	4.20844e-06	3.98133e-06	0.946034	-0.0800355	Decreasing	-5.39656
K16190	YC_1 vs XM_1 (Year 1 vs Year 2)	2.23244e-06	3.52374e-06	1.57843	0.65849	Increasing	57.843
K03934	YC_1 vs XM_1 (Year 1 vs Year 2)	1.55237e-07	1.90828e-07	1.22927	0.2978	Increasing	22.9269
K16198	YC_1 vs XM_1 (Year 1 vs Year 2)	8.23299e-07	3.95554e-07	0.48045	-1.05754	Decreasing	-51.955
K16199	YC_1 vs XM_1 (Year 1 vs Year 2)	7.60887e-07	5.29869e-07	0.696383	-0.522046	Decreasing	-30.3617
K12454	YC_1 vs XM_1 (Year 1 vs Year 2)	3.11537e-05	3.29009e-05	1.05608	0.0787217	Increasing	5.60818
K12452	YC_1 vs XM_1 (Year 1 vs Year 2)	1.06104e-05	1.0066e-05	0.948699	-0.075978	Decreasing	-5.13012
K07192	YC_1 vs XM_1 (Year 1 vs Year 2)	2.26354e-05	2.40242e-05	1.06136	0.0859081	Increasing	6.13556
K16013	YC_1 vs XM_1 (Year 1 vs Year 2)	1.22584e-06	9.96925e-07	0.813261	-0.298209	Decreasing	-18.6739
K16012	YC_1 vs XM_1 (Year 1 vs Year 2)	4.37548e-06	3.73791e-06	0.854287	-0.227207	Decreasing	-14.5713
K07606	YC_1 vs XM_1 (Year 1 vs Year 2)	1.86011e-06	2.08385e-06	1.12028	0.16386	Increasing	12.028
K13779	YC_1 vs XM_1 (Year 1 vs Year 2)	1.80403e-06	1.6599e-06	0.920104	-0.12013	Decreasing	-7.98955
K16011	YC_1 vs XM_1 (Year 1 vs Year 2)	3.38311e-05	3.22065e-05	0.951978	-0.0710004	Decreasing	-4.80224
K05572	YC_1 vs XM_1 (Year 1 vs Year 2)	3.16097e-07	6.5155e-08	0.206123	-2.27842	Decreasing	-79.3877
K09903	YC_1 vs XM_1 (Year 1 vs Year 2)	0.000193115	0.00019619	1.01592	0.0227902	Increasing	1.59224
K16514	YC_1 vs XM_1 (Year 1 vs Year 2)	5.56971e-06	5.33185e-06	0.957294	-0.0629655	Decreasing	-4.27056
K16515	YC_1 vs XM_1 (Year 1 vs Year 2)	8.6848e-06	8.25604e-06	0.950631	-0.073042	Decreasing	-4.93686
K05692	YC_1 vs XM_1 (Year 1 vs Year 2)	7.7326e-06	7.80178e-06	1.00895	0.0128512	Increasing	0.894758
K06914	YC_1 vs XM_1 (Year 1 vs Year 2)	1.0209e-06	1.55349e-06	1.5217	0.605679	Increasing	52.1695
K06912	YC_1 vs XM_1 (Year 1 vs Year 2)	4.57673e-05	4.46459e-05	0.975499	-0.0357878	Decreasing	-2.45011
K08744	YC_1 vs XM_1 (Year 1 vs Year 2)	6.72522e-05	7.02573e-05	1.04469	0.0630681	Increasing	4.46851
K00772	YC_1 vs XM_1 (Year 1 vs Year 2)	0.00010592	0.000107577	1.01564	0.0223921	Increasing	1.56421
K08743	YC_1 vs XM_1 (Year 1 vs Year 2)	1.126e-08	2.4109e-08	2.14112	1.09836	Increasing	114.112
K18223	YC_1 vs XM_1 (Year 1 vs Year 2)	3.45152e-07	4.20971e-07	1.21967	0.286489	Increasing	21.9668
K19647	YC_1 vs XM_1 (Year 1 vs Year 2)	3.17893e-06	5.11798e-06	1.60997	0.687034	Increasing	60.997
K02716	YC_1 vs XM_1 (Year 1 vs Year 2)	3.81765e-06	2.62311e-06	0.6871	-0.541407	Decreasing	-31.29
K19641	YC_1 vs XM_1 (Year 1 vs Year 2)	6.90281e-06	6.58586e-06	0.954084	-0.0678119	Decreasing	-4.59161
K11434	YC_1 vs XM_1 (Year 1 vs Year 2)	8.00465e-06	7.21804e-06	0.901731	-0.149231	Decreasing	-9.82693
K10439	YC_1 vs XM_1 (Year 1 vs Year 2)	0.000172045	0.000179455	1.04307	0.0608357	Increasing	4.30698
K06827	YC_1 vs XM_1 (Year 1 vs Year 2)	5.27124e-07	3.5116e-08	0.0666181	-3.90794	Decreasing	-93.3382
K16423	YC_1 vs XM_1 (Year 1 vs Year 2)	3.78261e-07	3.72093e-07	0.983694	-0.0237188	Decreasing	-1.63062
K16421	YC_1 vs XM_1 (Year 1 vs Year 2)	9.62004e-07	1.77909e-06	1.84935	0.887021	Increasing	84.9354
K10925	YC_1 vs XM_1 (Year 1 vs Year 2)	2.53175e-07	2.36063e-07	0.93241	-0.100963	Decreasing	-6.75896
K10924	YC_1 vs XM_1 (Year 1 vs Year 2)	2.55296e-06	2.42613e-06	0.950322	-0.0735112	Decreasing	-4.96777
K10927	YC_1 vs XM_1 (Year 1 vs Year 2)	3.00077e-06	3.13924e-06	1.04615	0.0650854	Increasing	4.61469
K09876	YC_1 vs XM_1 (Year 1 vs Year 2)	3.39514e-07	8.7399e-08	0.257424	-1.95778	Decreasing	-74.2576
K07516	YC_1 vs XM_1 (Year 1 vs Year 2)	0.000135572	0.000146918	1.08369	0.115952	Increasing	8.36895
K10747	YC_1 vs XM_1 (Year 1 vs Year 2)	0.000123848	0.000123638	0.998309	-0.00244211	Decreasing	-0.169131
K10217	YC_1 vs XM_1 (Year 1 vs Year 2)	8.59525e-06	9.78661e-06	1.13861	0.187268	Increasing	13.8606
K10216	YC_1 vs XM_1 (Year 1 vs Year 2)	1.24324e-06	6.88837e-07	0.554067	-0.851868	Decreasing	-44.5933
K10742	YC_1 vs XM_1 (Year 1 vs Year 2)	2.38102e-07	2.04469e-07	0.858745	-0.219698	Decreasing	-14.1255
K10219	YC_1 vs XM_1 (Year 1 vs Year 2)	2.09845e-05	2.36826e-05	1.12858	0.174506	Increasing	12.8578
K10218	YC_1 vs XM_1 (Year 1 vs Year 2)	2.76265e-05	3.01852e-05	1.09262	0.127787	Increasing	9.26165
K01912	YC_1 vs XM_1 (Year 1 vs Year 2)	0.000101023	9.9395e-05	0.983887	-0.0234355	Decreasing	-1.61131
K00861	YC_1 vs XM_1 (Year 1 vs Year 2)	2.22438e-07	1.96708e-07	0.884327	-0.177348	Decreasing	-11.5673
K01911	YC_1 vs XM_1 (Year 1 vs Year 2)	4.40753e-06	3.7953e-06	0.861095	-0.215756	Decreasing	-13.8905
K01916	YC_1 vs XM_1 (Year 1 vs Year 2)	5.51807e-05	6.14988e-05	1.1145	0.156395	Increasing	11.4499
K01914	YC_1 vs XM_1 (Year 1 vs Year 2)	1.7012e-05	9.82177e-06	0.577342	-0.792502	Decreasing	-42.2658
K01915	YC_1 vs XM_1 (Year 1 vs Year 2)	0.0004548	0.000469645	1.03264	0.0463408	Increasing	3.26424
K01918	YC_1 vs XM_1 (Year 1 vs Year 2)	7.0445e-05	6.82724e-05	0.96916	-0.0451939	Decreasing	-3.08404
K01919	YC_1 vs XM_1 (Year 1 vs Year 2)	4.04468e-05	4.22472e-05	1.04451	0.0628332	Increasing	4.4515
K10697	YC_1 vs XM_1 (Year 1 vs Year 2)	4.00505e-06	4.3275e-06	1.08051	0.111712	Increasing	8.051
K07775	YC_1 vs XM_1 (Year 1 vs Year 2)	1.85566e-06	1.89336e-06	1.02031	0.0290125	Increasing	2.03135
K18682	YC_1 vs XM_1 (Year 1 vs Year 2)	9.3322e-05	9.69586e-05	1.03897	0.0551518	Increasing	3.89684
K07777	YC_1 vs XM_1 (Year 1 vs Year 2)	1.63506e-05	1.55954e-05	0.953811	-0.0682239	Decreasing	-4.61885
K05934	YC_1 vs XM_1 (Year 1 vs Year 2)	3.09906e-06	2.01131e-06	0.649005	-0.623699	Decreasing	-35.0995
K05936	YC_1 vs XM_1 (Year 1 vs Year 2)	3.16925e-06	3.49164e-06	1.10172	0.139762	Increasing	10.1723
K18687	YC_1 vs XM_1 (Year 1 vs Year 2)	6.91052e-06	5.62136e-06	0.813449	-0.297875	Decreasing	-18.6551
K05939	YC_1 vs XM_1 (Year 1 vs Year 2)	2.75613e-05	2.73744e-05	0.993217	-0.00981964	Decreasing	-0.678334
K00171	YC_1 vs XM_1 (Year 1 vs Year 2)	7.34672e-06	6.7105e-06	0.913401	-0.130679	Decreasing	-8.65988
K00170	YC_1 vs XM_1 (Year 1 vs Year 2)	2.89939e-05	2.79227e-05	0.963055	-0.05431	Decreasing	-3.69451
K00177	YC_1 vs XM_1 (Year 1 vs Year 2)	7.91317e-06	8.07354e-06	1.02027	0.0289457	Increasing	2.02662
K00176	YC_1 vs XM_1 (Year 1 vs Year 2)	1.06708e-05	9.87347e-06	0.925283	-0.112034	Decreasing	-7.47172
K00175	YC_1 vs XM_1 (Year 1 vs Year 2)	0.000203001	0.000200492	0.987638	-0.0179463	Decreasing	-1.23624
K00174	YC_1 vs XM_1 (Year 1 vs Year 2)	0.00020604	0.000210459	1.02145	0.0306115	Increasing	2.1445
K07177	YC_1 vs XM_1 (Year 1 vs Year 2)	4.31333e-06	4.39633e-06	1.01924	0.0274972	Increasing	1.92424
K00867	YC_1 vs XM_1 (Year 1 vs Year 2)	1.80736e-05	2.01926e-05	1.11724	0.159942	Increasing	11.7242
K00374	YC_1 vs XM_1 (Year 1 vs Year 2)	6.75693e-06	4.88177e-06	0.722484	-0.468962	Decreasing	-27.7516
K00376	YC_1 vs XM_1 (Year 1 vs Year 2)	6.27732e-05	5.40777e-05	0.861477	-0.215115	Decreasing	-13.8523
K00371	YC_1 vs XM_1 (Year 1 vs Year 2)	3.70886e-05	2.86397e-05	0.772197	-0.37296	Decreasing	-22.7803
K00370	YC_1 vs XM_1 (Year 1 vs Year 2)	4.50902e-05	3.60479e-05	0.799462	-0.322899	Decreasing	-20.0538
K00373	YC_1 vs XM_1 (Year 1 vs Year 2)	4.77843e-06	4.11548e-06	0.861262	-0.215476	Decreasing	-13.8738
K00372	YC_1 vs XM_1 (Year 1 vs Year 2)	8.0578e-05	7.02947e-05	0.87238	-0.196971	Decreasing	-12.762
K01358	YC_1 vs XM_1 (Year 1 vs Year 2)	0.000311584	0.000306913	0.98501	-0.0217895	Decreasing	-1.49898
K00194	YC_1 vs XM_1 (Year 1 vs Year 2)	2.774e-07	1.87448e-07	0.675732	-0.565477	Decreasing	-32.4268
K00197	YC_1 vs XM_1 (Year 1 vs Year 2)	6.8278e-08	5.1203e-08	0.749919	-0.415192	Decreasing	-25.0081
K02923	YC_1 vs XM_1 (Year 1 vs Year 2)	3.8815e-06	4.28855e-06	1.10487	0.143875	Increasing	10.4869
K11356	YC_1 vs XM_1 (Year 1 vs Year 2)	6.86595e-07	2.57178e-07	0.37457	-1.41669	Decreasing	-62.543
K01354	YC_1 vs XM_1 (Year 1 vs Year 2)	0.000105679	0.000107476	1.017	0.0243168	Increasing	1.6998
K14549	YC_1 vs XM_1 (Year 1 vs Year 2)	1.19242e-07	3.81012e-07	3.19528	1.67594	Increasing	219.528
K07897	YC_1 vs XM_1 (Year 1 vs Year 2)	1.07535e-06	1.4404e-06	1.33947	0.421667	Increasing	33.9474
K02921	YC_1 vs XM_1 (Year 1 vs Year 2)	4.73718e-06	4.14604e-06	0.875211	-0.192297	Decreasing	-12.4789
K14338	YC_1 vs XM_1 (Year 1 vs Year 2)	1.8604e-06	1.85445e-06	0.996803	-0.00461914	Decreasing	-0.319662
K10109	YC_1 vs XM_1 (Year 1 vs Year 2)	2.60669e-07	2.21717e-07	0.850569	-0.2335	Decreasing	-14.9431
K10108	YC_1 vs XM_1 (Year 1 vs Year 2)	7.65975e-07	7.22574e-07	0.943339	-0.084152	Decreasing	-5.66611
K10107	YC_1 vs XM_1 (Year 1 vs Year 2)	1.7575e-06	1.48598e-06	0.845504	-0.242116	Decreasing	-15.4496
K05606	YC_1 vs XM_1 (Year 1 vs Year 2)	8.02324e-05	7.25164e-05	0.903829	-0.145878	Decreasing	-9.61706
K14333	YC_1 vs XM_1 (Year 1 vs Year 2)	1.57386e-05	1.46556e-05	0.931192	-0.102849	Decreasing	-6.88079
K15555	YC_1 vs XM_1 (Year 1 vs Year 2)	8.95216e-06	9.45187e-06	1.05582	0.0783647	Increasing	5.58206
K15554	YC_1 vs XM_1 (Year 1 vs Year 2)	6.00993e-06	8.40692e-06	1.39884	0.484228	Increasing	39.8837
K15553	YC_1 vs XM_1 (Year 1 vs Year 2)	1.06262e-05	1.0777e-05	1.01419	0.0203314	Increasing	1.41924
K15552	YC_1 vs XM_1 (Year 1 vs Year 2)	1.71958e-05	1.78671e-05	1.03904	0.0552533	Increasing	3.90415
K15551	YC_1 vs XM_1 (Year 1 vs Year 2)	4.01942e-06	3.00265e-06	0.747038	-0.420747	Decreasing	-25.2962
K01826	YC_1 vs XM_1 (Year 1 vs Year 2)	9.59744e-06	9.19123e-06	0.957675	-0.0623915	Decreasing	-4.23247
K18351	YC_1 vs XM_1 (Year 1 vs Year 2)	1.31007e-05	1.15292e-05	0.880046	-0.184348	Decreasing	-11.9954
K01822	YC_1 vs XM_1 (Year 1 vs Year 2)	1.98941e-05	2.05139e-05	1.03116	0.0442627	Increasing	3.1156
K01823	YC_1 vs XM_1 (Year 1 vs Year 2)	1.62669e-05	1.44949e-05	0.891064	-0.166398	Decreasing	-10.8936
K01820	YC_1 vs XM_1 (Year 1 vs Year 2)	1.99377e-05	1.86052e-05	0.933164	-0.0997968	Decreasing	-6.68356
K01821	YC_1 vs XM_1 (Year 1 vs Year 2)	1.18724e-05	1.35567e-05	1.14187	0.191398	Increasing	14.187
K01792	YC_1 vs XM_1 (Year 1 vs Year 2)	4.90231e-06	4.81804e-06	0.982809	-0.0250174	Decreasing	-1.71913
K04079	YC_1 vs XM_1 (Year 1 vs Year 2)	6.15936e-05	5.85336e-05	0.950319	-0.0735156	Decreasing	-4.96806
K04077	YC_1 vs XM_1 (Year 1 vs Year 2)	0.000510141	0.00051399	1.00754	0.0108438	Increasing	0.754465
K00512	YC_1 vs XM_1 (Year 1 vs Year 2)	3.2535e-08	2.1191e-08	0.651329	-0.618541	Decreasing	-34.8671
K04072	YC_1 vs XM_1 (Year 1 vs Year 2)	7.0518e-07	9.04763e-07	1.28302	0.359548	Increasing	28.3024
K04073	YC_1 vs XM_1 (Year 1 vs Year 2)	7.72232e-06	5.7848e-06	0.749101	-0.416769	Decreasing	-25.0899
K09290	YC_1 vs XM_1 (Year 1 vs Year 2)	5.17146e-06	4.15176e-06	0.802821	-0.316849	Decreasing	-19.7179
K02929	YC_1 vs XM_1 (Year 1 vs Year 2)	1.01276e-05	7.38959e-06	0.729648	-0.454727	Decreasing	-27.0352
K04692	YC_1 vs XM_1 (Year 1 vs Year 2)	1.68933e-07	4.65767e-07	2.75711	1.46316	Increasing	175.711
K00995	YC_1 vs XM_1 (Year 1 vs Year 2)	0.000172229	0.000167271	0.971213	-0.0421401	Decreasing	-2.87868
K00997	YC_1 vs XM_1 (Year 1 vs Year 2)	7.55698e-05	7.92091e-05	1.04816	0.0678556	Increasing	4.81576
K11147	YC_1 vs XM_1 (Year 1 vs Year 2)	8.4825e-07	7.92547e-07	0.934332	-0.097993	Decreasing	-6.56681
K00991	YC_1 vs XM_1 (Year 1 vs Year 2)	4.7988e-05	5.00719e-05	1.04342	0.0613264	Increasing	4.34246
K00990	YC_1 vs XM_1 (Year 1 vs Year 2)	7.60975e-05	7.83815e-05	1.03001	0.0426649	Increasing	3.00146
K00993	YC_1 vs XM_1 (Year 1 vs Year 2)	1.4544e-08	8.6751e-08	5.96473	2.57646	Increasing	496.473
K00992	YC_1 vs XM_1 (Year 1 vs Year 2)	2.17224e-05	2.2026e-05	1.01397	0.0200219	Increasing	1.39749
K18231	YC_1 vs XM_1 (Year 1 vs Year 2)	1.04573e-07	4.29429e-07	4.1065	2.03791	Increasing	310.65
K05580	YC_1 vs XM_1 (Year 1 vs Year 2)	9.15652e-06	8.51715e-06	0.930173	-0.10443	Decreasing	-6.98275
K18233	YC_1 vs XM_1 (Year 1 vs Year 2)	1.93845e-07	1.89487e-07	0.977518	-0.0328046	Decreasing	-2.24819
K05582	YC_1 vs XM_1 (Year 1 vs Year 2)	2.87725e-06	1.18345e-06	0.411313	-1.28169	Decreasing	-58.8687
K05587	YC_1 vs XM_1 (Year 1 vs Year 2)	1.53647e-06	1.69282e-06	1.10176	0.139809	Increasing	10.1759
K04108	YC_1 vs XM_1 (Year 1 vs Year 2)	2.34848e-06	1.30302e-06	0.554833	-0.849874	Decreasing	-44.5167
K05588	YC_1 vs XM_1 (Year 1 vs Year 2)	9.43175e-07	7.47126e-07	0.792139	-0.336174	Decreasing	-20.7861
K13998	YC_1 vs XM_1 (Year 1 vs Year 2)	3.32118e-07	2.64833e-07	0.797406	-0.326613	Decreasing	-20.2594
K02931	YC_1 vs XM_1 (Year 1 vs Year 2)	0.000227231	0.000224273	0.986984	-0.0189007	Decreasing	-1.30155
K02930	YC_1 vs XM_1 (Year 1 vs Year 2)	6.75823e-06	6.06889e-06	0.898	-0.155213	Decreasing	-10.2
K02933	YC_1 vs XM_1 (Year 1 vs Year 2)	0.000190512	0.000197742	1.03796	0.0537444	Increasing	3.79554
K02932	YC_1 vs XM_1 (Year 1 vs Year 2)	1.15682e-05	9.74685e-06	0.842552	-0.247163	Decreasing	-15.7448
K02935	YC_1 vs XM_1 (Year 1 vs Year 2)	0.00021799	0.000227152	1.04203	0.059395	Increasing	4.20287
K02934	YC_1 vs XM_1 (Year 1 vs Year 2)	6.72956e-06	8.0818e-06	1.20094	0.264164	Increasing	20.094
K02937	YC_1 vs XM_1 (Year 1 vs Year 2)	3.9647e-06	4.32496e-06	1.09087	0.125475	Increasing	9.08666
K02936	YC_1 vs XM_1 (Year 1 vs Year 2)	6.70992e-06	4.4826e-06	0.668056	-0.58196	Decreasing	-33.1944
K02939	YC_1 vs XM_1 (Year 1 vs Year 2)	0.000129951	0.000132994	1.02342	0.033401	Increasing	2.34219
K02938	YC_1 vs XM_1 (Year 1 vs Year 2)	1.34405e-06	1.50347e-06	1.11861	0.161706	Increasing	11.8609
K03621	YC_1 vs XM_1 (Year 1 vs Year 2)	0.000115964	0.000118684	1.02346	0.0334477	Increasing	2.3455
K14205	YC_1 vs XM_1 (Year 1 vs Year 2)	2.84774e-06	3.92181e-06	1.37716	0.461699	Increasing	37.7162
K00207	YC_1 vs XM_1 (Year 1 vs Year 2)	2.34407e-05	2.30081e-05	0.981541	-0.0268789	Decreasing	-1.84585
K00201	YC_1 vs XM_1 (Year 1 vs Year 2)	1.20297e-05	1.38544e-05	1.15168	0.203737	Increasing	15.1677
K00200	YC_1 vs XM_1 (Year 1 vs Year 2)	9.61415e-06	1.08441e-05	1.12793	0.173675	Increasing	12.7928
K00203	YC_1 vs XM_1 (Year 1 vs Year 2)	2.52128e-06	2.88435e-06	1.144	0.194093	Increasing	14.4004
K00202	YC_1 vs XM_1 (Year 1 vs Year 2)	1.70602e-06	1.53865e-06	0.901897	-0.148965	Decreasing	-9.81027
K15719	YC_1 vs XM_1 (Year 1 vs Year 2)	9.75914e-07	8.95849e-07	0.917959	-0.123498	Decreasing	-8.2041
K00209	YC_1 vs XM_1 (Year 1 vs Year 2)	2.31481e-06	1.91793e-06	0.828545	-0.271348	Decreasing	-17.1455
K00208	YC_1 vs XM_1 (Year 1 vs Year 2)	0.000156403	0.000148532	0.949671	-0.0745001	Decreasing	-5.03289
K01000	YC_1 vs XM_1 (Year 1 vs Year 2)	0.000215068	0.000213966	0.994874	-0.00741438	Decreasing	-0.512607
K01001	YC_1 vs XM_1 (Year 1 vs Year 2)	1.41819e-06	1.33265e-06	0.93968	-0.0897591	Decreasing	-6.03203
K01003	YC_1 vs XM_1 (Year 1 vs Year 2)	3.36505e-06	3.15293e-06	0.936963	-0.0939353	Decreasing	-6.30365
K01004	YC_1 vs XM_1 (Year 1 vs Year 2)	3.25958e-05	3.81687e-05	1.17097	0.227705	Increasing	17.0971
K01006	YC_1 vs XM_1 (Year 1 vs Year 2)	0.000211837	0.000218447	1.0312	0.04433	Increasing	3.12041
K01007	YC_1 vs XM_1 (Year 1 vs Year 2)	0.000167027	0.000153719	0.920327	-0.119781	Decreasing	-7.96725
K01008	YC_1 vs XM_1 (Year 1 vs Year 2)	7.11022e-05	6.77094e-05	0.952283	-0.0705383	Decreasing	-4.77174
K14840	YC_1 vs XM_1 (Year 1 vs Year 2)	9.19773e-07	9.81894e-07	1.06754	0.0942894	Increasing	6.75395
K05036	YC_1 vs XM_1 (Year 1 vs Year 2)	5.0751e-08	7.2205e-08	1.42273	0.508662	Increasing	42.2731
K13489	YC_1 vs XM_1 (Year 1 vs Year 2)	1.44561e-06	9.79708e-07	0.67771	-0.56126	Decreasing	-32.229
K13488	YC_1 vs XM_1 (Year 1 vs Year 2)	1.65876e-06	1.08413e-06	0.653581	-0.613563	Decreasing	-34.6419
K13993	YC_1 vs XM_1 (Year 1 vs Year 2)	0.000413059	0.000381886	0.924531	-0.113207	Decreasing	-7.54693
K11357	YC_1 vs XM_1 (Year 1 vs Year 2)	1.27763e-06	1.04298e-06	0.81634	-0.292758	Decreasing	-18.366
K13483	YC_1 vs XM_1 (Year 1 vs Year 2)	6.52354e-05	7.65496e-05	1.17344	0.230738	Increasing	17.3435
K13482	YC_1 vs XM_1 (Year 1 vs Year 2)	2.21853e-05	2.50625e-05	1.12969	0.175925	Increasing	12.9689
K13481	YC_1 vs XM_1 (Year 1 vs Year 2)	1.93938e-05	1.68245e-05	0.86752	-0.205031	Decreasing	-13.248
K09586	YC_1 vs XM_1 (Year 1 vs Year 2)	3.6633e-06	2.09522e-06	0.571949	-0.806042	Decreasing	-42.8051
K13487	YC_1 vs XM_1 (Year 1 vs Year 2)	1.25653e-06	1.65698e-06	1.31869	0.399108	Increasing	31.8693
K13486	YC_1 vs XM_1 (Year 1 vs Year 2)	1.42469e-06	6.88147e-07	0.483016	-1.04986	Decreasing	-51.6984
K13485	YC_1 vs XM_1 (Year 1 vs Year 2)	4.12005e-06	1.97636e-06	0.479694	-1.05981	Decreasing	-52.0306
K13484	YC_1 vs XM_1 (Year 1 vs Year 2)	1.74941e-06	1.80703e-06	1.03294	0.0467521	Increasing	3.29369
K14446	YC_1 vs XM_1 (Year 1 vs Year 2)	1.78305e-05	2.00803e-05	1.12618	0.171438	Increasing	12.618
K10794	YC_1 vs XM_1 (Year 1 vs Year 2)	9.68426e-06	1.26891e-05	1.31028	0.389875	Increasing	31.028
K13645	YC_1 vs XM_1 (Year 1 vs Year 2)	2.48703e-07	2.7002e-07	1.08571	0.118642	Increasing	8.57127
K14448	YC_1 vs XM_1 (Year 1 vs Year 2)	1.9562e-05	2.03357e-05	1.03955	0.0559574	Increasing	3.95487
K14449	YC_1 vs XM_1 (Year 1 vs Year 2)	4.29533e-06	4.72463e-06	1.09995	0.137434	Increasing	9.9947
K18123	YC_1 vs XM_1 (Year 1 vs Year 2)	1.80019e-05	1.68106e-05	0.933821	-0.0987817	Decreasing	-6.61788
K18122	YC_1 vs XM_1 (Year 1 vs Year 2)	2.99835e-06	3.69626e-06	1.23276	0.301893	Increasing	23.2761
K04455	YC_1 vs XM_1 (Year 1 vs Year 2)	7.859e-09	7.4797e-08	9.51737	3.25056	Increasing	851.737
K06114	YC_1 vs XM_1 (Year 1 vs Year 2)	3.56197e-07	3.14355e-07	0.882531	-0.180281	Decreasing	-11.7469
K01130	YC_1 vs XM_1 (Year 1 vs Year 2)	0.000175017	0.000159376	0.910632	-0.13506	Decreasing	-8.93683
K14681	YC_1 vs XM_1 (Year 1 vs Year 2)	2.13818e-06	8.02067e-07	0.375117	-1.41459	Decreasing	-62.4883
K14682	YC_1 vs XM_1 (Year 1 vs Year 2)	2.14202e-05	2.1361e-05	0.997237	-0.00399135	Decreasing	-0.276277
K02731	YC_1 vs XM_1 (Year 1 vs Year 2)	2.48948e-06	2.78304e-06	1.11792	0.160816	Increasing	11.7919
K02730	YC_1 vs XM_1 (Year 1 vs Year 2)	8.437e-08	6.4919e-08	0.769456	-0.378089	Decreasing	-23.0544
K02737	YC_1 vs XM_1 (Year 1 vs Year 2)	3.6742e-08	4.8702e-08	1.32551	0.406551	Increasing	32.5513
K01139	YC_1 vs XM_1 (Year 1 vs Year 2)	1.04033e-06	9.46015e-07	0.90934	-0.137108	Decreasing	-9.06596
K08351	YC_1 vs XM_1 (Year 1 vs Year 2)	2.52396e-06	2.21492e-06	0.877558	-0.188433	Decreasing	-12.2442
K02113	YC_1 vs XM_1 (Year 1 vs Year 2)	0.000123041	0.000127981	1.04014	0.0567814	Increasing	4.01427
K03469	YC_1 vs XM_1 (Year 1 vs Year 2)	0.000149438	0.000124856	0.835501	-0.259286	Decreasing	-16.4499
K02111	YC_1 vs XM_1 (Year 1 vs Year 2)	0.000242922	0.000243352	1.00177	0.00255673	Increasing	0.177376
K02446	YC_1 vs XM_1 (Year 1 vs Year 2)	8.89982e-05	9.72811e-05	1.09307	0.128385	Increasing	9.30691
K02117	YC_1 vs XM_1 (Year 1 vs Year 2)	1.51524e-05	1.42621e-05	0.941242	-0.0873629	Decreasing	-5.87583
K03259	YC_1 vs XM_1 (Year 1 vs Year 2)	2.6643e-08	3.2885e-08	1.23428	0.303673	Increasing	23.4283
K02115	YC_1 vs XM_1 (Year 1 vs Year 2)	0.000198848	0.000200219	1.0069	0.00991343	Increasing	0.689513
K02114	YC_1 vs XM_1 (Year 1 vs Year 2)	0.000111811	0.000107572	0.962083	-0.0557671	Decreasing	-3.79173
K02119	YC_1 vs XM_1 (Year 1 vs Year 2)	4.996e-06	4.23204e-06	0.847086	-0.23942	Decreasing	-15.2914
K02118	YC_1 vs XM_1 (Year 1 vs Year 2)	1.60701e-05	1.52332e-05	0.947924	-0.0771559	Decreasing	-5.20755
K03464	YC_1 vs XM_1 (Year 1 vs Year 2)	1.89077e-07	1.23905e-07	0.655315	-0.609739	Decreasing	-34.4685
K03465	YC_1 vs XM_1 (Year 1 vs Year 2)	2.69289e-05	2.96362e-05	1.10053	0.138205	Increasing	10.0535
K09023	YC_1 vs XM_1 (Year 1 vs Year 2)	5.91076e-06	7.29559e-06	1.23429	0.303681	Increasing	23.429
K01649	YC_1 vs XM_1 (Year 1 vs Year 2)	0.0002515	0.000253478	1.00786	0.0113009	Increasing	0.786396
K20449	YC_1 vs XM_1 (Year 1 vs Year 2)	6.8042e-06	6.82542e-06	1.00312	0.00449164	Increasing	0.311822
K20448	YC_1 vs XM_1 (Year 1 vs Year 2)	9.29838e-06	9.45023e-06	1.01633	0.0233708	Increasing	1.63313
K12844	YC_1 vs XM_1 (Year 1 vs Year 2)	3.88087e-07	4.43289e-07	1.14224	0.191867	Increasing	14.2241
K01640	YC_1 vs XM_1 (Year 1 vs Year 2)	8.80401e-05	8.35726e-05	0.949256	-0.0751306	Decreasing	-5.07438
K01641	YC_1 vs XM_1 (Year 1 vs Year 2)	8.78202e-06	7.12798e-06	0.811656	-0.301059	Decreasing	-18.8344
K12840	YC_1 vs XM_1 (Year 1 vs Year 2)	3.79577e-07	8.16481e-07	2.15103	1.10503	Increasing	115.103
K01647	YC_1 vs XM_1 (Year 1 vs Year 2)	0.000387226	0.000392429	1.01344	0.0192541	Increasing	1.34354
K01644	YC_1 vs XM_1 (Year 1 vs Year 2)	6.23642e-05	6.13745e-05	0.984131	-0.0230783	Decreasing	-1.58694
K05341	YC_1 vs XM_1 (Year 1 vs Year 2)	8.07063e-07	4.71329e-07	0.584005	-0.775947	Decreasing	-41.5995
K02594	YC_1 vs XM_1 (Year 1 vs Year 2)	6.10024e-07	2.89955e-07	0.475317	-1.07304	Decreasing	-52.4683
K03869	YC_1 vs XM_1 (Year 1 vs Year 2)	4.0666e-08	1.313e-08	0.322874	-1.63096	Decreasing	-67.7126
K01032	YC_1 vs XM_1 (Year 1 vs Year 2)	8.34196e-06	8.19809e-06	0.982753	-0.0250989	Decreasing	-1.72468
K03862	YC_1 vs XM_1 (Year 1 vs Year 2)	1.88631e-05	1.89188e-05	1.00295	0.00424967	Increasing	0.294999
K03863	YC_1 vs XM_1 (Year 1 vs Year 2)	1.06746e-06	8.54051e-07	0.800081	-0.321782	Decreasing	-19.9919
K02849	YC_1 vs XM_1 (Year 1 vs Year 2)	3.55682e-05	3.25857e-05	0.916146	-0.12635	Decreasing	-8.3854
K02848	YC_1 vs XM_1 (Year 1 vs Year 2)	6.67702e-07	1.91516e-06	2.86829	1.52019	Increasing	186.829
K03518	YC_1 vs XM_1 (Year 1 vs Year 2)	0.000396975	0.000383738	0.966657	-0.0489241	Decreasing	-3.33431
K03519	YC_1 vs XM_1 (Year 1 vs Year 2)	0.000153587	0.000146035	0.95083	-0.0727405	Decreasing	-4.91699
K02020	YC_1 vs XM_1 (Year 1 vs Year 2)	0.000126973	0.000114612	0.902645	-0.147769	Decreasing	-9.7355
K02841	YC_1 vs XM_1 (Year 1 vs Year 2)	4.40849e-05	4.08381e-05	0.926353	-0.110366	Decreasing	-7.36472
K02843	YC_1 vs XM_1 (Year 1 vs Year 2)	8.23142e-05	7.96707e-05	0.967886	-0.0470915	Decreasing	-3.21143
K03517	YC_1 vs XM_1 (Year 1 vs Year 2)	0.000145686	0.000145058	0.995684	-0.00624012	Decreasing	-0.431598
K01749	YC_1 vs XM_1 (Year 1 vs Year 2)	6.01091e-05	5.58483e-05	0.929115	-0.10607	Decreasing	-7.08846
K02847	YC_1 vs XM_1 (Year 1 vs Year 2)	6.34905e-07	4.64382e-07	0.73142	-0.451229	Decreasing	-26.858
K03886	YC_1 vs XM_1 (Year 1 vs Year 2)	1.17086e-05	9.92029e-06	0.847262	-0.239119	Decreasing	-15.2738
K03887	YC_1 vs XM_1 (Year 1 vs Year 2)	1.48814e-06	1.7938e-06	1.2054	0.269513	Increasing	20.54
K03884	YC_1 vs XM_1 (Year 1 vs Year 2)	4.85565e-06	6.50637e-06	1.33996	0.422188	Increasing	33.9958
K03885	YC_1 vs XM_1 (Year 1 vs Year 2)	0.000154782	0.000152442	0.984882	-0.0219772	Decreasing	-1.5118
K03882	YC_1 vs XM_1 (Year 1 vs Year 2)	3.02624e-05	2.80544e-05	0.92704	-0.109297	Decreasing	-7.29601
K03883	YC_1 vs XM_1 (Year 1 vs Year 2)	1.18513e-05	1.08972e-05	0.919498	-0.121081	Decreasing	-8.05017
K17245	YC_1 vs XM_1 (Year 1 vs Year 2)	7.29706e-07	4.70523e-07	0.644812	-0.63305	Decreasing	-35.5188
K01039	YC_1 vs XM_1 (Year 1 vs Year 2)	4.8938e-05	4.90324e-05	1.00193	0.00278015	Increasing	0.192891
K03678	YC_1 vs XM_1 (Year 1 vs Year 2)	2.05421e-07	9.5331e-08	0.464076	-1.10757	Decreasing	-53.5924
K03888	YC_1 vs XM_1 (Year 1 vs Year 2)	3.12121e-06	2.81592e-06	0.902189	-0.148499	Decreasing	-9.78115
K04518	YC_1 vs XM_1 (Year 1 vs Year 2)	6.17526e-05	5.9882e-05	0.969708	-0.0443778	Decreasing	-3.02921
K09758	YC_1 vs XM_1 (Year 1 vs Year 2)	1.31087e-05	1.91728e-05	1.46259	0.548529	Increasing	46.2593
K09759	YC_1 vs XM_1 (Year 1 vs Year 2)	1.10226e-06	1.424e-06	1.29189	0.36948	Increasing	29.1887
K06118	YC_1 vs XM_1 (Year 1 vs Year 2)	3.40007e-06	2.89337e-06	0.850971	-0.232817	Decreasing	-14.9029
K06034	YC_1 vs XM_1 (Year 1 vs Year 2)	3.02604e-05	3.09199e-05	1.02179	0.031104	Increasing	2.17938
K02204	YC_1 vs XM_1 (Year 1 vs Year 2)	2.6118e-05	2.64628e-05	1.0132	0.0189224	Increasing	1.32024
K02203	YC_1 vs XM_1 (Year 1 vs Year 2)	4.99013e-06	5.65947e-06	1.13413	0.181588	Increasing	13.4132
K02201	YC_1 vs XM_1 (Year 1 vs Year 2)	1.21409e-06	1.3598e-06	1.12002	0.16352	Increasing	12.0016
K07424	YC_1 vs XM_1 (Year 1 vs Year 2)	8.5087e-08	3.559e-08	0.418278	-1.25747	Decreasing	-58.1722
K02774	YC_1 vs XM_1 (Year 1 vs Year 2)	3.01386e-07	5.90165e-07	1.95817	0.969506	Increasing	95.817
K00917	YC_1 vs XM_1 (Year 1 vs Year 2)	1.32373e-06	1.47987e-06	1.11795	0.160862	Increasing	11.7955
K10810	YC_1 vs XM_1 (Year 1 vs Year 2)	2.6055e-07	2.96357e-07	1.13743	0.185776	Increasing	13.7429
K12188	YC_1 vs XM_1 (Year 1 vs Year 2)	2.02081e-07	1.33194e-07	0.659112	-0.601405	Decreasing	-34.0888
K13498	YC_1 vs XM_1 (Year 1 vs Year 2)	2.08223e-06	1.74155e-06	0.836387	-0.257758	Decreasing	-16.3613
K10847	YC_1 vs XM_1 (Year 1 vs Year 2)	8.5241e-08	2.7049e-08	0.317324	-1.65597	Decreasing	-68.2676
K04984	YC_1 vs XM_1 (Year 1 vs Year 2)	7.09064e-07	1.23822e-06	1.74627	0.80428	Increasing	74.6274
K03087	YC_1 vs XM_1 (Year 1 vs Year 2)	8.41714e-06	8.63245e-06	1.02558	0.0364408	Increasing	2.55805
K18030	YC_1 vs XM_1 (Year 1 vs Year 2)	4.49223e-06	3.36202e-06	0.748408	-0.418104	Decreasing	-25.1592
K03082	YC_1 vs XM_1 (Year 1 vs Year 2)	3.00392e-05	3.0102e-05	1.00209	0.00301185	Increasing	0.208984
K00469	YC_1 vs XM_1 (Year 1 vs Year 2)	1.55216e-05	1.60371e-05	1.03321	0.0471383	Increasing	3.32134
K03242	YC_1 vs XM_1 (Year 1 vs Year 2)	9.99876e-07	1.02754e-06	1.02767	0.0393735	Increasing	2.76674
K03243	YC_1 vs XM_1 (Year 1 vs Year 2)	1.02757e-06	1.27995e-06	1.2456	0.316843	Increasing	24.5602
K03246	YC_1 vs XM_1 (Year 1 vs Year 2)	3.49217e-07	1.97215e-07	0.564735	-0.824355	Decreasing	-43.5265
K03247	YC_1 vs XM_1 (Year 1 vs Year 2)	6.39031e-07	3.60858e-07	0.564696	-0.824455	Decreasing	-43.5304
K06109	YC_1 vs XM_1 (Year 1 vs Year 2)	6.06391e-07	4.93054e-07	0.813096	-0.298503	Decreasing	-18.6904
K13497	YC_1 vs XM_1 (Year 1 vs Year 2)	1.03503e-05	9.54659e-06	0.922353	-0.116609	Decreasing	-7.76469
K16163	YC_1 vs XM_1 (Year 1 vs Year 2)	1.8763e-06	1.56739e-06	0.835363	-0.259525	Decreasing	-16.4637
K00919	YC_1 vs XM_1 (Year 1 vs Year 2)	5.68995e-05	5.73578e-05	1.00805	0.0115737	Increasing	0.805454
K16160	YC_1 vs XM_1 (Year 1 vs Year 2)	2.54897e-07	1.37594e-07	0.539802	-0.889497	Decreasing	-46.0198
K16165	YC_1 vs XM_1 (Year 1 vs Year 2)	2.74795e-05	2.91201e-05	1.0597	0.0836588	Increasing	5.97021
K13491	YC_1 vs XM_1 (Year 1 vs Year 2)	1.7775e-06	1.78146e-06	1.00223	0.00321377	Increasing	0.22301
K03644	YC_1 vs XM_1 (Year 1 vs Year 2)	0.000166163	0.00017244	1.03777	0.0534918	Increasing	3.77736
K00276	YC_1 vs XM_1 (Year 1 vs Year 2)	2.31101e-05	2.19807e-05	0.951126	-0.0722917	Decreasing	-4.88741
K03648	YC_1 vs XM_1 (Year 1 vs Year 2)	1.23521e-05	1.21646e-05	0.984824	-0.0220616	Decreasing	-1.51756
K03649	YC_1 vs XM_1 (Year 1 vs Year 2)	6.78512e-05	6.10073e-05	0.899134	-0.153392	Decreasing	-10.0866
K16184	YC_1 vs XM_1 (Year 1 vs Year 2)	6.25821e-07	7.40604e-07	1.18341	0.242952	Increasing	18.3412
K06696	YC_1 vs XM_1 (Year 1 vs Year 2)	2.2671e-06	3.29332e-06	1.45266	0.538694	Increasing	45.2657
K06697	YC_1 vs XM_1 (Year 1 vs Year 2)	7.46996e-07	3.60874e-07	0.4831	-1.04961	Decreasing	-51.69
K06699	YC_1 vs XM_1 (Year 1 vs Year 2)	2.93413e-07	3.40047e-07	1.15894	0.212801	Increasing	15.8936
K11778	YC_1 vs XM_1 (Year 1 vs Year 2)	4.1124e-08	3.9835e-08	0.968656	-0.045944	Decreasing	-3.13442
K19733	YC_1 vs XM_1 (Year 1 vs Year 2)	5.2966e-08	1.27108e-07	2.3998	1.26292	Increasing	139.98
K15228	YC_1 vs XM_1 (Year 1 vs Year 2)	1.52138e-06	2.13343e-06	1.40229	0.487789	Increasing	40.2294
K12420	YC_1 vs XM_1 (Year 1 vs Year 2)	2.85893e-06	2.88404e-06	1.00878	0.0126134	Increasing	0.878125
K13919	YC_1 vs XM_1 (Year 1 vs Year 2)	9.69887e-07	1.08019e-06	1.11373	0.155398	Increasing	11.3729
K06215	YC_1 vs XM_1 (Year 1 vs Year 2)	5.96575e-05	5.67382e-05	0.951067	-0.0723815	Decreasing	-4.89332
K09936	YC_1 vs XM_1 (Year 1 vs Year 2)	1.4366e-05	1.47689e-05	1.02804	0.0399034	Increasing	2.8045
K07344	YC_1 vs XM_1 (Year 1 vs Year 2)	6.66134e-07	6.0185e-07	0.903497	-0.146408	Decreasing	-9.65031
K07347	YC_1 vs XM_1 (Year 1 vs Year 2)	4.86183e-06	5.18728e-06	1.06694	0.0934808	Increasing	6.69413
K04039	YC_1 vs XM_1 (Year 1 vs Year 2)	1.52479e-07	5.5521e-08	0.364122	-1.45751	Decreasing	-63.5878
K07342	YC_1 vs XM_1 (Year 1 vs Year 2)	1.25029e-06	1.159e-06	0.926986	-0.109381	Decreasing	-7.30142
K11646	YC_1 vs XM_1 (Year 1 vs Year 2)	1.22514e-06	1.28269e-06	1.04698	0.066227	Increasing	4.6975
K11645	YC_1 vs XM_1 (Year 1 vs Year 2)	0.000105183	0.000113565	1.07969	0.110612	Increasing	7.96862
K11644	YC_1 vs XM_1 (Year 1 vs Year 2)	1.44279e-07	4.16232e-07	2.88491	1.52853	Increasing	188.491
K11518	YC_1 vs XM_1 (Year 1 vs Year 2)	3.1089e-08	4.4586e-08	1.43414	0.520187	Increasing	43.4141
K11517	YC_1 vs XM_1 (Year 1 vs Year 2)	7.3163e-06	5.729e-06	0.783045	-0.352832	Decreasing	-21.6955
K06965	YC_1 vs XM_1 (Year 1 vs Year 2)	2.2932e-06	2.95674e-06	1.28935	0.366646	Increasing	28.9352
K08750	YC_1 vs XM_1 (Year 1 vs Year 2)	7.96272e-06	5.97389e-06	0.750232	-0.41459	Decreasing	-24.9768
K00748	YC_1 vs XM_1 (Year 1 vs Year 2)	7.32517e-05	6.53178e-05	0.891689	-0.165387	Decreasing	-10.8311
K12733	YC_1 vs XM_1 (Year 1 vs Year 2)	8.65027e-06	6.05919e-06	0.700462	-0.513621	Decreasing	-29.9538
K20274	YC_1 vs XM_1 (Year 1 vs Year 2)	2.77748e-06	2.61448e-06	0.941312	-0.0872546	Decreasing	-5.86876
K08754	YC_1 vs XM_1 (Year 1 vs Year 2)	1.52992e-06	1.05462e-06	0.689329	-0.536734	Decreasing	-31.0671
K08759	YC_1 vs XM_1 (Year 1 vs Year 2)	5.14387e-07	6.61766e-07	1.28651	0.363467	Increasing	28.6514
K08758	YC_1 vs XM_1 (Year 1 vs Year 2)	3.60144e-07	3.00931e-07	0.835585	-0.259141	Decreasing	-16.4415
K10926	YC_1 vs XM_1 (Year 1 vs Year 2)	5.90923e-07	7.32147e-07	1.23899	0.309163	Increasing	23.8989
K19614	YC_1 vs XM_1 (Year 1 vs Year 2)	1.89197e-07	8.5971e-08	0.454399	-1.13797	Decreasing	-54.5601
K07509	YC_1 vs XM_1 (Year 1 vs Year 2)	8.5371e-08	3.0007e-08	0.351489	-1.50845	Decreasing	-64.8511
K07508	YC_1 vs XM_1 (Year 1 vs Year 2)	1.6827e-05	1.62904e-05	0.968111	-0.0467563	Decreasing	-3.18894
K16435	YC_1 vs XM_1 (Year 1 vs Year 2)	1.27532e-07	1.51645e-07	1.18907	0.249839	Increasing	18.9074
K11422	YC_1 vs XM_1 (Year 1 vs Year 2)	9.70566e-06	1.02543e-05	1.05652	0.0793253	Increasing	5.65238
K00466	YC_1 vs XM_1 (Year 1 vs Year 2)	8.86565e-07	2.23187e-06	2.51744	1.33196	Increasing	151.744
K09808	YC_1 vs XM_1 (Year 1 vs Year 2)	0.000139119	0.000140662	1.01109	0.0159139	Increasing	1.10917
K10912	YC_1 vs XM_1 (Year 1 vs Year 2)	9.03208e-07	1.04808e-06	1.16039	0.214613	Increasing	16.0393
K10914	YC_1 vs XM_1 (Year 1 vs Year 2)	3.98555e-05	3.64362e-05	0.914207	-0.129406	Decreasing	-8.57925
K10773	YC_1 vs XM_1 (Year 1 vs Year 2)	0.000165489	0.000172103	1.03997	0.0565427	Increasing	3.99706
K02641	YC_1 vs XM_1 (Year 1 vs Year 2)	5.40741e-06	5.17977e-06	0.957902	-0.0620494	Decreasing	-4.20976
K00416	YC_1 vs XM_1 (Year 1 vs Year 2)	2.86057e-06	2.8153e-06	0.984175	-0.0230129	Decreasing	-1.58248
K11358	YC_1 vs XM_1 (Year 1 vs Year 2)	1.0494e-05	1.05795e-05	1.00815	0.0117158	Increasing	0.815384
K01903	YC_1 vs XM_1 (Year 1 vs Year 2)	0.000218965	0.000227467	1.03883	0.0549598	Increasing	3.88302
K01902	YC_1 vs XM_1 (Year 1 vs Year 2)	0.000194807	0.000201188	1.03275	0.0464965	Increasing	3.27539
K01905	YC_1 vs XM_1 (Year 1 vs Year 2)	6.65286e-06	6.35494e-06	0.955219	-0.0660973	Decreasing	-4.47815
K01904	YC_1 vs XM_1 (Year 1 vs Year 2)	2.24804e-06	1.59904e-06	0.711301	-0.491467	Decreasing	-28.8699
K01907	YC_1 vs XM_1 (Year 1 vs Year 2)	7.15391e-05	6.86447e-05	0.95954	-0.0595845	Decreasing	-4.04595
K01908	YC_1 vs XM_1 (Year 1 vs Year 2)	5.3547e-05	5.077e-05	0.948139	-0.0768299	Decreasing	-5.18613
K07179	YC_1 vs XM_1 (Year 1 vs Year 2)	1.90161e-06	1.80531e-06	0.949362	-0.0749702	Decreasing	-5.06382
K00411	YC_1 vs XM_1 (Year 1 vs Year 2)	3.56576e-05	3.5327e-05	0.99073	-0.0134364	Decreasing	-0.927014
K19746	YC_1 vs XM_1 (Year 1 vs Year 2)	4.59932e-06	4.13599e-06	0.899261	-0.153189	Decreasing	-10.0739
K19745	YC_1 vs XM_1 (Year 1 vs Year 2)	7.59346e-06	9.30277e-06	1.2251	0.292904	Increasing	22.5104
K05928	YC_1 vs XM_1 (Year 1 vs Year 2)	1.94903e-06	2.62807e-06	1.3484	0.431251	Increasing	34.8402
K18697	YC_1 vs XM_1 (Year 1 vs Year 2)	8.67689e-07	1.13861e-06	1.31223	0.392019	Increasing	31.2228
K00413	YC_1 vs XM_1 (Year 1 vs Year 2)	3.23455e-05	2.94736e-05	0.91121	-0.134145	Decreasing	-8.87902
K05921	YC_1 vs XM_1 (Year 1 vs Year 2)	5.83664e-06	6.47855e-06	1.10998	0.150533	Increasing	10.9979
K10352	YC_1 vs XM_1 (Year 1 vs Year 2)	3.95673e-06	5.68871e-06	1.43773	0.523792	Increasing	43.7729
K00340	YC_1 vs XM_1 (Year 1 vs Year 2)	0.000292261	0.00029282	1.00191	0.00275842	Increasing	0.191382
K00341	YC_1 vs XM_1 (Year 1 vs Year 2)	0.000216651	0.000218881	1.01029	0.0147766	Increasing	1.0295
K00690	YC_1 vs XM_1 (Year 1 vs Year 2)	5.019e-06	7.12196e-06	1.419	0.504875	Increasing	41.9
K00343	YC_1 vs XM_1 (Year 1 vs Year 2)	0.000220594	0.000226493	1.02674	0.0380685	Increasing	2.67383
K00696	YC_1 vs XM_1 (Year 1 vs Year 2)	5.61587e-07	6.34599e-07	1.13001	0.176336	Increasing	13.001
K00697	YC_1 vs XM_1 (Year 1 vs Year 2)	8.75281e-05	8.39953e-05	0.959638	-0.0594378	Decreasing	-4.0362
K00694	YC_1 vs XM_1 (Year 1 vs Year 2)	3.26875e-06	3.5585e-06	1.08864	0.122533	Increasing	8.86443
K00695	YC_1 vs XM_1 (Year 1 vs Year 2)	4.62419e-07	2.67728e-07	0.578973	-0.788433	Decreasing	-42.1027
K09113	YC_1 vs XM_1 (Year 1 vs Year 2)	1.9899e-07	3.51713e-07	1.76749	0.821703	Increasing	76.7491
K15046	YC_1 vs XM_1 (Year 1 vs Year 2)	2.74867e-07	2.77513e-07	1.00963	0.0138216	Increasing	0.962647
K02457	YC_1 vs XM_1 (Year 1 vs Year 2)	6.491e-06	6.87502e-06	1.05916	0.0829232	Increasing	5.91619
K00418	YC_1 vs XM_1 (Year 1 vs Year 2)	8.30456e-07	1.43904e-06	1.73284	0.793135	Increasing	73.2836
K02106	YC_1 vs XM_1 (Year 1 vs Year 2)	2.52413e-05	2.97793e-05	1.17979	0.238525	Increasing	17.9786
K15516	YC_1 vs XM_1 (Year 1 vs Year 2)	4.30406e-07	1.99741e-07	0.464076	-1.10757	Decreasing	-53.5924
K05822	YC_1 vs XM_1 (Year 1 vs Year 2)	4.28306e-07	3.35904e-07	0.784262	-0.350593	Decreasing	-21.5738
K14328	YC_1 vs XM_1 (Year 1 vs Year 2)	4.99581e-07	7.50316e-07	1.50189	0.58678	Increasing	50.1891
K05826	YC_1 vs XM_1 (Year 1 vs Year 2)	1.07464e-05	1.15396e-05	1.0738	0.102728	Increasing	7.38021
K05827	YC_1 vs XM_1 (Year 1 vs Year 2)	2.29398e-05	2.19222e-05	0.955641	-0.0654596	Decreasing	-4.43591
K05824	YC_1 vs XM_1 (Year 1 vs Year 2)	1.82288e-06	1.27062e-06	0.697039	-0.520688	Decreasing	-30.2961
K05825	YC_1 vs XM_1 (Year 1 vs Year 2)	4.07034e-05	3.66413e-05	0.900203	-0.151678	Decreasing	-9.97974
K19243	YC_1 vs XM_1 (Year 1 vs Year 2)	4.21877e-07	3.89837e-07	0.924054	-0.113951	Decreasing	-7.59463
K18534	YC_1 vs XM_1 (Year 1 vs Year 2)	7.3484e-08	1.06342e-07	1.44714	0.533209	Increasing	44.7145
K05828	YC_1 vs XM_1 (Year 1 vs Year 2)	1.37824e-05	1.1624e-05	0.843393	-0.245724	Decreasing	-15.6607
K05829	YC_1 vs XM_1 (Year 1 vs Year 2)	1.42604e-05	1.36295e-05	0.955756	-0.0652863	Decreasing	-4.42444
K19246	YC_1 vs XM_1 (Year 1 vs Year 2)	5.69194e-06	5.1003e-06	0.896058	-0.158337	Decreasing	-10.3942
K19244	YC_1 vs XM_1 (Year 1 vs Year 2)	1.50483e-05	1.51388e-05	1.00602	0.00865368	Increasing	0.60163
K18349	YC_1 vs XM_1 (Year 1 vs Year 2)	5.07498e-07	1.09523e-06	2.1581	1.10976	Increasing	115.81
K00525	YC_1 vs XM_1 (Year 1 vs Year 2)	0.000277731	0.000274367	0.987886	-0.0175834	Decreasing	-1.21139
K00526	YC_1 vs XM_1 (Year 1 vs Year 2)	5.15429e-05	5.10658e-05	0.990743	-0.0134173	Decreasing	-0.925704
K00527	YC_1 vs XM_1 (Year 1 vs Year 2)	5.52574e-06	5.26887e-06	0.953513	-0.0686757	Decreasing	-4.64871
K01839	YC_1 vs XM_1 (Year 1 vs Year 2)	6.10567e-05	5.96577e-05	0.977087	-0.0334409	Decreasing	-2.29129
K01838	YC_1 vs XM_1 (Year 1 vs Year 2)	3.35646e-06	4.08799e-06	1.21795	0.284453	Increasing	21.7948
K00522	YC_1 vs XM_1 (Year 1 vs Year 2)	9.55278e-06	9.30741e-06	0.974314	-0.0375416	Decreasing	-2.56862
K00523	YC_1 vs XM_1 (Year 1 vs Year 2)	2.14516e-05	2.18871e-05	1.0203	0.0289948	Increasing	2.0301
K01835	YC_1 vs XM_1 (Year 1 vs Year 2)	5.45702e-05	4.6106e-05	0.844894	-0.243158	Decreasing	-15.5106
K01834	YC_1 vs XM_1 (Year 1 vs Year 2)	6.63981e-05	7.22934e-05	1.08879	0.122723	Increasing	8.87879
K00529	YC_1 vs XM_1 (Year 1 vs Year 2)	2.89705e-05	2.77178e-05	0.956757	-0.0637762	Decreasing	-4.32434
K08913	YC_1 vs XM_1 (Year 1 vs Year 2)	7.51261e-07	5.86969e-07	0.781312	-0.35603	Decreasing	-21.8688
K04066	YC_1 vs XM_1 (Year 1 vs Year 2)	9.20956e-05	9.14996e-05	0.993529	-0.00936554	Decreasing	-0.647067
K04681	YC_1 vs XM_1 (Year 1 vs Year 2)	6.9003e-08	3.3854e-08	0.490616	-1.02733	Decreasing	-50.9384
K10798	YC_1 vs XM_1 (Year 1 vs Year 2)	4.99133e-07	5.81518e-07	1.16506	0.2204	Increasing	16.5056
K03982	YC_1 vs XM_1 (Year 1 vs Year 2)	5.11731e-07	8.6617e-08	0.169263	-2.56266	Decreasing	-83.0737
K10006	YC_1 vs XM_1 (Year 1 vs Year 2)	1.99897e-06	1.24501e-06	0.622826	-0.6831	Decreasing	-37.7174
K10007	YC_1 vs XM_1 (Year 1 vs Year 2)	3.42309e-06	2.6316e-06	0.768779	-0.379359	Decreasing	-23.1221
K10004	YC_1 vs XM_1 (Year 1 vs Year 2)	2.21802e-05	1.99397e-05	0.898987	-0.153628	Decreasing	-10.1013
K10005	YC_1 vs XM_1 (Year 1 vs Year 2)	5.47233e-06	5.46588e-06	0.998822	-0.00170092	Decreasing	-0.117829
K10002	YC_1 vs XM_1 (Year 1 vs Year 2)	2.18119e-05	2.07487e-05	0.951255	-0.0720955	Decreasing	-4.87447
K10003	YC_1 vs XM_1 (Year 1 vs Year 2)	2.00528e-05	1.93588e-05	0.965391	-0.0508147	Decreasing	-3.4609
K00024	YC_1 vs XM_1 (Year 1 vs Year 2)	0.000182453	0.000191731	1.05085	0.0715577	Increasing	5.08507
K09024	YC_1 vs XM_1 (Year 1 vs Year 2)	5.293e-07	4.2377e-07	0.800623	-0.320804	Decreasing	-19.9377
K02459	YC_1 vs XM_1 (Year 1 vs Year 2)	7.41324e-06	7.55394e-06	1.01898	0.0271259	Increasing	1.89801
K00027	YC_1 vs XM_1 (Year 1 vs Year 2)	7.60938e-05	7.51355e-05	0.987406	-0.0182846	Decreasing	-1.25939
K09020	YC_1 vs XM_1 (Year 1 vs Year 2)	1.35019e-05	1.27057e-05	0.941025	-0.087695	Decreasing	-5.8975
K09021	YC_1 vs XM_1 (Year 1 vs Year 2)	8.58169e-06	1.06242e-05	1.238	0.308017	Increasing	23.8005
K00026	YC_1 vs XM_1 (Year 1 vs Year 2)	8.2108e-07	9.24356e-07	1.12578	0.170926	Increasing	12.5781
K02908	YC_1 vs XM_1 (Year 1 vs Year 2)	1.01373e-06	1.75959e-06	1.73576	0.795569	Increasing	73.5761
K02909	YC_1 vs XM_1 (Year 1 vs Year 2)	0.000158923	0.000161343	1.01522	0.0217956	Increasing	1.52222
K08218	YC_1 vs XM_1 (Year 1 vs Year 2)	5.54877e-05	5.34978e-05	0.964139	-0.0526872	Decreasing	-3.58612
K02904	YC_1 vs XM_1 (Year 1 vs Year 2)	9.83299e-05	9.53319e-05	0.969511	-0.0446706	Decreasing	-3.04888
K00021	YC_1 vs XM_1 (Year 1 vs Year 2)	1.39229e-05	1.21218e-05	0.870634	-0.199862	Decreasing	-12.9366
K02906	YC_1 vs XM_1 (Year 1 vs Year 2)	0.000165964	0.000174349	1.05052	0.0711032	Increasing	5.05197
K02907	YC_1 vs XM_1 (Year 1 vs Year 2)	7.09643e-05	6.88371e-05	0.970025	-0.0439063	Decreasing	-2.99751
K02689	YC_1 vs XM_1 (Year 1 vs Year 2)	2.87233e-06	1.9016e-06	0.662041	-0.595008	Decreasing	-33.7959
K02901	YC_1 vs XM_1 (Year 1 vs Year 2)	4.88736e-06	6.34689e-06	1.29863	0.376994	Increasing	29.8634
K02902	YC_1 vs XM_1 (Year 1 vs Year 2)	9.55912e-05	9.59001e-05	1.00323	0.00465454	Increasing	0.323149
K02903	YC_1 vs XM_1 (Year 1 vs Year 2)	1.36424e-06	2.56146e-06	1.87757	0.908866	Increasing	87.7569
K00230	YC_1 vs XM_1 (Year 1 vs Year 2)	2.44736e-05	2.15049e-05	0.878696	-0.186565	Decreasing	-12.1304
K00231	YC_1 vs XM_1 (Year 1 vs Year 2)	5.08368e-05	4.64237e-05	0.913191	-0.131011	Decreasing	-8.68087
K00232	YC_1 vs XM_1 (Year 1 vs Year 2)	3.96004e-06	2.15752e-06	0.544823	-0.87614	Decreasing	-45.5177
K00234	YC_1 vs XM_1 (Year 1 vs Year 2)	1.23181e-06	1.22302e-06	0.992865	-0.0103306	Decreasing	-0.713505
K00023	YC_1 vs XM_1 (Year 1 vs Year 2)	6.35667e-05	6.69722e-05	1.05357	0.0752907	Increasing	5.35733
K18467	YC_1 vs XM_1 (Year 1 vs Year 2)	1.5866e-08	9.1402e-08	5.76087	2.52629	Increasing	476.087
K00239	YC_1 vs XM_1 (Year 1 vs Year 2)	0.00029319	0.000268705	0.916487	-0.125813	Decreasing	-8.35129
K15634	YC_1 vs XM_1 (Year 1 vs Year 2)	0.000118014	0.000110167	0.933506	-0.0992691	Decreasing	-6.64942
K15635	YC_1 vs XM_1 (Year 1 vs Year 2)	2.88285e-05	3.00817e-05	1.04347	0.0613897	Increasing	4.34704
K15633	YC_1 vs XM_1 (Year 1 vs Year 2)	6.99436e-05	6.60262e-05	0.943992	-0.0831539	Decreasing	-5.60083
K10539	YC_1 vs XM_1 (Year 1 vs Year 2)	7.58743e-07	9.64366e-07	1.271	0.345969	Increasing	27.1005
K15856	YC_1 vs XM_1 (Year 1 vs Year 2)	4.00348e-05	3.94069e-05	0.984317	-0.0228051	Decreasing	-1.5683
K15855	YC_1 vs XM_1 (Year 1 vs Year 2)	2.66548e-06	2.82758e-06	1.06081	0.0851724	Increasing	6.08145
K02690	YC_1 vs XM_1 (Year 1 vs Year 2)	2.67184e-06	1.38583e-06	0.51868	-0.947083	Decreasing	-48.132
K20458	YC_1 vs XM_1 (Year 1 vs Year 2)	4.73813e-06	4.06434e-06	0.857794	-0.221297	Decreasing	-14.2206
K02692	YC_1 vs XM_1 (Year 1 vs Year 2)	6.71807e-07	3.59584e-07	0.535249	-0.901718	Decreasing	-46.4751
K02693	YC_1 vs XM_1 (Year 1 vs Year 2)	1.79755e-06	1.69807e-06	0.944653	-0.0821434	Decreasing	-5.53468
K01016	YC_1 vs XM_1 (Year 1 vs Year 2)	2.35317e-06	1.56235e-06	0.663931	-0.590894	Decreasing	-33.6069
K14585	YC_1 vs XM_1 (Year 1 vs Year 2)	5.76575e-07	5.23758e-07	0.908395	-0.138608	Decreasing	-9.16047
K20459	YC_1 vs XM_1 (Year 1 vs Year 2)	1.23996e-05	9.3781e-06	0.756325	-0.402922	Decreasing	-24.3675
K01012	YC_1 vs XM_1 (Year 1 vs Year 2)	5.34539e-05	4.9132e-05	0.919147	-0.121632	Decreasing	-8.08526
K01011	YC_1 vs XM_1 (Year 1 vs Year 2)	0.000156975	0.00015318	0.975827	-0.035303	Decreasing	-2.41732
K00836	YC_1 vs XM_1 (Year 1 vs Year 2)	5.37859e-06	4.86307e-06	0.904153	-0.145361	Decreasing	-9.58468
K00835	YC_1 vs XM_1 (Year 1 vs Year 2)	2.08064e-07	3.89662e-07	1.8728	0.905196	Increasing	87.2799
K00832	YC_1 vs XM_1 (Year 1 vs Year 2)	2.23602e-05	2.17098e-05	0.970912	-0.0425876	Decreasing	-2.9088
K00833	YC_1 vs XM_1 (Year 1 vs Year 2)	1.99403e-05	2.09992e-05	1.0531	0.0746434	Increasing	5.31007
K00830	YC_1 vs XM_1 (Year 1 vs Year 2)	9.64879e-05	9.83907e-05	1.01972	0.0281747	Increasing	1.97211
K00831	YC_1 vs XM_1 (Year 1 vs Year 2)	0.000117698	0.00011262	0.956859	-0.0636219	Decreasing	-4.31411
K05605	YC_1 vs XM_1 (Year 1 vs Year 2)	6.2562e-07	8.97312e-07	1.43428	0.520323	Increasing	43.4276
K20454	YC_1 vs XM_1 (Year 1 vs Year 2)	8.90386e-06	9.61403e-06	1.07976	0.11071	Increasing	7.97593
K00839	YC_1 vs XM_1 (Year 1 vs Year 2)	1.11793e-05	9.04039e-06	0.808672	-0.306374	Decreasing	-19.1328
K16246	YC_1 vs XM_1 (Year 1 vs Year 2)	3.18696e-07	3.5389e-07	1.11043	0.15112	Increasing	11.0431
K00549	YC_1 vs XM_1 (Year 1 vs Year 2)	0.000407317	0.000394279	0.96799	-0.0469363	Decreasing	-3.20102
K20455	YC_1 vs XM_1 (Year 1 vs Year 2)	8.00753e-07	6.6137e-07	0.825935	-0.2759	Decreasing	-17.4065
K14521	YC_1 vs XM_1 (Year 1 vs Year 2)	4.84014e-07	9.86797e-07	2.03878	1.0277	Increasing	103.878
K16299	YC_1 vs XM_1 (Year 1 vs Year 2)	4.14913e-06	5.41243e-06	1.30447	0.383468	Increasing	30.4474
K19976	YC_1 vs XM_1 (Year 1 vs Year 2)	6.28266e-07	1.22563e-06	1.95081	0.964071	Increasing	95.0807
K01120	YC_1 vs XM_1 (Year 1 vs Year 2)	7.22064e-07	2.90307e-07	0.402052	-1.31455	Decreasing	-59.7948
K01127	YC_1 vs XM_1 (Year 1 vs Year 2)	1.17383e-07	1.34066e-06	11.4212	3.51365	Increasing	1042.12
K01126	YC_1 vs XM_1 (Year 1 vs Year 2)	0.000120283	0.000123184	1.02412	0.0343901	Increasing	2.41238
K08322	YC_1 vs XM_1 (Year 1 vs Year 2)	6.72665e-07	1.10279e-06	1.63944	0.713205	Increasing	63.9442
K08323	YC_1 vs XM_1 (Year 1 vs Year 2)	3.65815e-05	3.47133e-05	0.948929	-0.0756274	Decreasing	-5.10707
K01129	YC_1 vs XM_1 (Year 1 vs Year 2)	7.83144e-05	8.56335e-05	1.09346	0.128898	Increasing	9.34578
K15983	YC_1 vs XM_1 (Year 1 vs Year 2)	1.90383e-06	1.68244e-06	0.883713	-0.178351	Decreasing	-11.6287
K04339	YC_1 vs XM_1 (Year 1 vs Year 2)	1.13457e-06	7.30885e-07	0.644194	-0.634433	Decreasing	-35.5806
K15986	YC_1 vs XM_1 (Year 1 vs Year 2)	7.22055e-06	7.43933e-06	1.0303	0.0430622	Increasing	3.02984
K15987	YC_1 vs XM_1 (Year 1 vs Year 2)	0.000283447	0.00028518	1.00612	0.00879799	Increasing	0.611693
K02471	YC_1 vs XM_1 (Year 1 vs Year 2)	1.34318e-05	1.14205e-05	0.850254	-0.234034	Decreasing	-14.9746
K02472	YC_1 vs XM_1 (Year 1 vs Year 2)	1.40448e-05	1.31374e-05	0.935389	-0.0963614	Decreasing	-6.46108
K02473	YC_1 vs XM_1 (Year 1 vs Year 2)	2.31397e-05	2.16333e-05	0.934901	-0.0971143	Decreasing	-6.50989
K02474	YC_1 vs XM_1 (Year 1 vs Year 2)	2.35746e-05	2.59116e-05	1.09913	0.136366	Increasing	9.91332
K01659	YC_1 vs XM_1 (Year 1 vs Year 2)	3.58821e-05	3.7653e-05	1.04935	0.0695017	Increasing	4.93542
K01658	YC_1 vs XM_1 (Year 1 vs Year 2)	0.000104962	0.000109383	1.04211	0.0595102	Increasing	4.21119
K13581	YC_1 vs XM_1 (Year 1 vs Year 2)	1.57299e-05	2.08727e-05	1.32695	0.408109	Increasing	32.6945
K13587	YC_1 vs XM_1 (Year 1 vs Year 2)	3.10381e-05	3.63092e-05	1.16983	0.226297	Increasing	16.9828
K13584	YC_1 vs XM_1 (Year 1 vs Year 2)	3.46662e-05	3.79736e-05	1.09541	0.131468	Increasing	9.54076
K12852	YC_1 vs XM_1 (Year 1 vs Year 2)	4.0594e-08	8.2087e-08	2.02215	1.01589	Increasing	102.215
K01653	YC_1 vs XM_1 (Year 1 vs Year 2)	0.000120183	0.000122955	1.02306	0.0328961	Increasing	2.30638
K01652	YC_1 vs XM_1 (Year 1 vs Year 2)	0.000482349	0.000474096	0.98289	-0.0248981	Decreasing	-1.711
K01655	YC_1 vs XM_1 (Year 1 vs Year 2)	4.22207e-07	3.7228e-07	0.881748	-0.181562	Decreasing	-11.8252
K01654	YC_1 vs XM_1 (Year 1 vs Year 2)	1.97251e-05	1.85928e-05	0.942599	-0.0852834	Decreasing	-5.74006
K01657	YC_1 vs XM_1 (Year 1 vs Year 2)	0.000185327	0.000189287	1.02137	0.0305074	Increasing	2.13713
K12854	YC_1 vs XM_1 (Year 1 vs Year 2)	7.12969e-07	3.08708e-07	0.432989	-1.2076	Decreasing	-56.7011
K02874	YC_1 vs XM_1 (Year 1 vs Year 2)	0.000223485	0.000224992	1.00674	0.00969568	Increasing	0.674316
K13073	YC_1 vs XM_1 (Year 1 vs Year 2)	3.54116e-06	2.74474e-06	0.775098	-0.36755	Decreasing	-22.4902
K02876	YC_1 vs XM_1 (Year 1 vs Year 2)	0.000141724	0.000151137	1.06642	0.0927783	Increasing	6.64219
K03878	YC_1 vs XM_1 (Year 1 vs Year 2)	2.49783e-05	2.18412e-05	0.874407	-0.193624	Decreasing	-12.5593
K02870	YC_1 vs XM_1 (Year 1 vs Year 2)	3.1587e-06	3.53522e-06	1.1192	0.162469	Increasing	11.9201
K02871	YC_1 vs XM_1 (Year 1 vs Year 2)	0.000170881	0.000173954	1.01799	0.0257186	Increasing	1.79866
K02872	YC_1 vs XM_1 (Year 1 vs Year 2)	8.60917e-06	8.62565e-06	1.00191	0.00275902	Increasing	0.191424
K13075	YC_1 vs XM_1 (Year 1 vs Year 2)	1.57492e-05	1.42482e-05	0.904694	-0.144499	Decreasing	-9.53062
K03873	YC_1 vs XM_1 (Year 1 vs Year 2)	3.14226e-07	6.63465e-07	2.11143	1.07822	Increasing	111.143
K09502	YC_1 vs XM_1 (Year 1 vs Year 2)	5.70411e-06	4.1649e-06	0.730157	-0.453721	Decreasing	-26.9843
K02878	YC_1 vs XM_1 (Year 1 vs Year 2)	0.000206073	0.000215979	1.04807	0.0677349	Increasing	4.80699
K02879	YC_1 vs XM_1 (Year 1 vs Year 2)	0.000132865	0.000133493	1.00473	0.00681091	Increasing	0.473212
K02052	YC_1 vs XM_1 (Year 1 vs Year 2)	5.04521e-05	5.04676e-05	1.00031	0.000443418	Increasing	0.0307401
K02053	YC_1 vs XM_1 (Year 1 vs Year 2)	7.31185e-05	7.62461e-05	1.04277	0.0604262	Increasing	4.27737
K05554	YC_1 vs XM_1 (Year 1 vs Year 2)	2.62721e-07	1.8551e-07	0.70611	-0.502035	Decreasing	-29.389
K05555	YC_1 vs XM_1 (Year 1 vs Year 2)	2.59776e-06	2.47306e-06	0.951996	-0.070972	Decreasing	-4.80036
K05552	YC_1 vs XM_1 (Year 1 vs Year 2)	6.8617e-08	5.5624e-08	0.810645	-0.302859	Decreasing	-18.9355
K05553	YC_1 vs XM_1 (Year 1 vs Year 2)	2.61786e-07	4.03221e-07	1.54027	0.623183	Increasing	54.027
K02054	YC_1 vs XM_1 (Year 1 vs Year 2)	6.54997e-05	6.62618e-05	1.01163	0.0166881	Increasing	1.16345
K02055	YC_1 vs XM_1 (Year 1 vs Year 2)	6.94749e-05	7.1898e-05	1.03488	0.0494608	Increasing	3.4878
K06617	YC_1 vs XM_1 (Year 1 vs Year 2)	4.6013e-07	6.76517e-07	1.47027	0.556085	Increasing	47.0274
K13409	YC_1 vs XM_1 (Year 1 vs Year 2)	2.17994e-06	2.13145e-06	0.977759	-0.0324492	Decreasing	-2.2241
K03897	YC_1 vs XM_1 (Year 1 vs Year 2)	5.78425e-07	2.29588e-07	0.396919	-1.33308	Decreasing	-60.3081
K12973	YC_1 vs XM_1 (Year 1 vs Year 2)	2.30722e-07	2.14037e-07	0.927684	-0.108295	Decreasing	-7.23165
K03891	YC_1 vs XM_1 (Year 1 vs Year 2)	3.11116e-06	3.2851e-06	1.05591	0.0784879	Increasing	5.59107
K10039	YC_1 vs XM_1 (Year 1 vs Year 2)	4.12825e-07	5.54074e-07	1.34215	0.424548	Increasing	34.2152
K11299	YC_1 vs XM_1 (Year 1 vs Year 2)	6.23098e-07	3.44161e-07	0.552338	-0.856375	Decreasing	-44.7662
K03898	YC_1 vs XM_1 (Year 1 vs Year 2)	4.15643e-07	6.20604e-07	1.49312	0.578328	Increasing	49.3118
K03955	YC_1 vs XM_1 (Year 1 vs Year 2)	4.77125e-07	2.79836e-07	0.586505	-0.769786	Decreasing	-41.3495
K10036	YC_1 vs XM_1 (Year 1 vs Year 2)	6.62887e-07	4.69595e-07	0.708409	-0.497346	Decreasing	-29.1591
K02270	YC_1 vs XM_1 (Year 1 vs Year 2)	7.59333e-07	9.46106e-07	1.24597	0.317269	Increasing	24.597
K02276	YC_1 vs XM_1 (Year 1 vs Year 2)	0.00033835	0.000343985	1.01665	0.0238293	Increasing	1.66544
K02277	YC_1 vs XM_1 (Year 1 vs Year 2)	9.94348e-05	9.26312e-05	0.931577	-0.102252	Decreasing	-6.84225
K02274	YC_1 vs XM_1 (Year 1 vs Year 2)	0.000442584	0.000441482	0.997509	-0.00359834	Decreasing	-0.249107
K02275	YC_1 vs XM_1 (Year 1 vs Year 2)	0.00030035	0.000291012	0.96891	-0.0455657	Decreasing	-3.10902
K02423	YC_1 vs XM_1 (Year 1 vs Year 2)	1.23243e-06	1.31067e-06	1.06349	0.0888033	Increasing	6.34877
K18611	YC_1 vs XM_1 (Year 1 vs Year 2)	2.85094e-07	2.58889e-07	0.908083	-0.139104	Decreasing	-9.19171
K13298	YC_1 vs XM_1 (Year 1 vs Year 2)	5.36234e-07	5.04515e-07	0.940849	-0.0879655	Decreasing	-5.91514
K13019	YC_1 vs XM_1 (Year 1 vs Year 2)	7.56067e-06	7.8251e-06	1.03497	0.0495947	Increasing	3.49741
K03523	YC_1 vs XM_1 (Year 1 vs Year 2)	3.47973e-05	3.57347e-05	1.02694	0.0383504	Increasing	2.6939
K16242	YC_1 vs XM_1 (Year 1 vs Year 2)	6.38391e-07	1.69477e-07	0.265475	-1.91335	Decreasing	-73.4525
K03475	YC_1 vs XM_1 (Year 1 vs Year 2)	3.52693e-07	3.7977e-07	1.07677	0.106713	Increasing	7.67722
K03474	YC_1 vs XM_1 (Year 1 vs Year 2)	8.42313e-05	7.96336e-05	0.945416	-0.0809792	Decreasing	-5.45843
K03471	YC_1 vs XM_1 (Year 1 vs Year 2)	5.07605e-06	4.39174e-06	0.865188	-0.208914	Decreasing	-13.4812
K03470	YC_1 vs XM_1 (Year 1 vs Year 2)	0.000114863	0.000121936	1.06157	0.0862035	Increasing	6.1573
K14051	YC_1 vs XM_1 (Year 1 vs Year 2)	4.5162e-07	2.1799e-07	0.482685	-1.05085	Decreasing	-51.7315
K18800	YC_1 vs XM_1 (Year 1 vs Year 2)	2.71743e-06	2.80184e-06	1.03106	0.0441311	Increasing	3.1062
K13853	YC_1 vs XM_1 (Year 1 vs Year 2)	2.86974e-07	3.79878e-07	1.32374	0.404616	Increasing	32.3737
K03094	YC_1 vs XM_1 (Year 1 vs Year 2)	8.08323e-07	1.31633e-06	1.62847	0.703516	Increasing	62.8469
K03097	YC_1 vs XM_1 (Year 1 vs Year 2)	1.7791e-08	1.19508e-07	6.71733	2.74789	Increasing	571.733
K12506	YC_1 vs XM_1 (Year 1 vs Year 2)	2.56647e-05	2.29345e-05	0.893621	-0.162265	Decreasing	-10.6379
K12501	YC_1 vs XM_1 (Year 1 vs Year 2)	1.28982e-06	1.26601e-06	0.981535	-0.0268888	Decreasing	-1.84653
K18307	YC_1 vs XM_1 (Year 1 vs Year 2)	1.2364e-06	1.13932e-06	0.921485	-0.117967	Decreasing	-7.8515
K12503	YC_1 vs XM_1 (Year 1 vs Year 2)	5.65983e-06	4.54236e-06	0.802561	-0.317317	Decreasing	-19.7439
K03092	YC_1 vs XM_1 (Year 1 vs Year 2)	0.000183124	0.000193949	1.05911	0.0828574	Increasing	5.91136
K06116	YC_1 vs XM_1 (Year 1 vs Year 2)	1.6159e-07	1.61972e-07	1.00236	0.00340652	Increasing	0.236401
K02304	YC_1 vs XM_1 (Year 1 vs Year 2)	1.04101e-05	1.01506e-05	0.975067	-0.0364261	Decreasing	-2.49326
K02305	YC_1 vs XM_1 (Year 1 vs Year 2)	3.33088e-06	2.41672e-06	0.725552	-0.46285	Decreasing	-27.4448
K02302	YC_1 vs XM_1 (Year 1 vs Year 2)	2.74165e-05	2.74827e-05	1.00242	0.00348234	Increasing	0.241669
K02303	YC_1 vs XM_1 (Year 1 vs Year 2)	2.1226e-05	1.91546e-05	0.902411	-0.148143	Decreasing	-9.75889
K02300	YC_1 vs XM_1 (Year 1 vs Year 2)	1.50459e-06	2.53698e-06	1.68616	0.753739	Increasing	68.6157
K02301	YC_1 vs XM_1 (Year 1 vs Year 2)	0.000148597	0.000145426	0.978664	-0.031115	Decreasing	-2.13364
K03257	YC_1 vs XM_1 (Year 1 vs Year 2)	2.67648e-06	2.57328e-06	0.961444	-0.0567246	Decreasing	-3.85555
K03254	YC_1 vs XM_1 (Year 1 vs Year 2)	1.70204e-06	1.59596e-06	0.937675	-0.0928398	Decreasing	-6.23248
K03253	YC_1 vs XM_1 (Year 1 vs Year 2)	5.08831e-07	2.80849e-07	0.551949	-0.857392	Decreasing	-44.8051
K03252	YC_1 vs XM_1 (Year 1 vs Year 2)	2.38771e-06	2.75687e-06	1.15461	0.207403	Increasing	15.4608
K03251	YC_1 vs XM_1 (Year 1 vs Year 2)	1.19115e-06	1.46111e-06	1.22664	0.294711	Increasing	22.6639
K03250	YC_1 vs XM_1 (Year 1 vs Year 2)	1.37944e-06	1.1677e-06	0.846504	-0.240411	Decreasing	-15.3496
K14201	YC_1 vs XM_1 (Year 1 vs Year 2)	8.30966e-07	1.76109e-06	2.11933	1.08361	Increasing	111.933
K15600	YC_1 vs XM_1 (Year 1 vs Year 2)	1.18423e-06	1.63886e-06	1.3839	0.468738	Increasing	38.3898
K03652	YC_1 vs XM_1 (Year 1 vs Year 2)	6.59514e-05	5.99689e-05	0.909289	-0.137189	Decreasing	-9.07106
K03657	YC_1 vs XM_1 (Year 1 vs Year 2)	0.000207312	0.000214107	1.03278	0.0465279	Increasing	3.27764
K03655	YC_1 vs XM_1 (Year 1 vs Year 2)	0.000131909	0.000135222	1.02512	0.0357873	Increasing	2.51161
K03654	YC_1 vs XM_1 (Year 1 vs Year 2)	0.000115323	0.000116081	1.00657	0.00944918	Increasing	0.657117
K08692	YC_1 vs XM_1 (Year 1 vs Year 2)	1.54648e-06	1.93467e-06	1.25102	0.323105	Increasing	25.102
K10848	YC_1 vs XM_1 (Year 1 vs Year 2)	1.89391e-06	1.67881e-06	0.886425	-0.173929	Decreasing	-11.3575
K08691	YC_1 vs XM_1 (Year 1 vs Year 2)	1.78076e-05	1.86669e-05	1.04826	0.0679899	Increasing	4.82551
K06689	YC_1 vs XM_1 (Year 1 vs Year 2)	2.27621e-07	3.5243e-07	1.54832	0.630703	Increasing	54.8319
K11749	YC_1 vs XM_1 (Year 1 vs Year 2)	0.000171607	0.000173876	1.01322	0.0189481	Increasing	1.32205
K05710	YC_1 vs XM_1 (Year 1 vs Year 2)	1.81144e-05	1.73577e-05	0.958229	-0.0615571	Decreasing	-4.17707
K05863	YC_1 vs XM_1 (Year 1 vs Year 2)	8.41822e-07	9.8522e-07	1.17034	0.226931	Increasing	17.0342
K13920	YC_1 vs XM_1 (Year 1 vs Year 2)	1.6397e-06	2.07281e-06	1.26414	0.338159	Increasing	26.4143
K13922	YC_1 vs XM_1 (Year 1 vs Year 2)	1.82287e-06	1.54385e-06	0.846932	-0.239681	Decreasing	-15.3068
K13924	YC_1 vs XM_1 (Year 1 vs Year 2)	0.000101523	0.000103285	1.01735	0.0248229	Increasing	1.73548
K15762	YC_1 vs XM_1 (Year 1 vs Year 2)	3.78132e-06	3.08901e-06	0.816913	-0.291746	Decreasing	-18.3087
K15763	YC_1 vs XM_1 (Year 1 vs Year 2)	1.44266e-07	1.62256e-07	1.1247	0.16954	Increasing	12.47
K06751	YC_1 vs XM_1 (Year 1 vs Year 2)	5.30365e-06	3.59545e-06	0.67792	-0.560813	Decreasing	-32.208
K15783	YC_1 vs XM_1 (Year 1 vs Year 2)	1.54487e-06	1.62078e-06	1.04914	0.069203	Increasing	4.91369
K12641	YC_1 vs XM_1 (Year 1 vs Year 2)	5.36819e-07	1.13664e-06	2.11736	1.08227	Increasing	111.736
K04496	YC_1 vs XM_1 (Year 1 vs Year 2)	1.03891e-07	6.3817e-08	0.614269	-0.703058	Decreasing	-38.5731
K06208	YC_1 vs XM_1 (Year 1 vs Year 2)	9.64474e-06	8.40446e-06	0.871404	-0.198587	Decreasing	-12.8596
K07374	YC_1 vs XM_1 (Year 1 vs Year 2)	3.5855e-06	3.99399e-06	1.11393	0.155657	Increasing	11.3929
K07375	YC_1 vs XM_1 (Year 1 vs Year 2)	2.65981e-06	4.13002e-06	1.55275	0.634823	Increasing	55.2747
K07376	YC_1 vs XM_1 (Year 1 vs Year 2)	9.76903e-07	9.45234e-07	0.967582	-0.0475438	Decreasing	-3.24178
K11984	YC_1 vs XM_1 (Year 1 vs Year 2)	4.85621e-07	7.07811e-07	1.45754	0.543533	Increasing	45.7538
K18851	YC_1 vs XM_1 (Year 1 vs Year 2)	1.15605e-06	7.8891e-07	0.682416	-0.551276	Decreasing	-31.7584
K06597	YC_1 vs XM_1 (Year 1 vs Year 2)	1.73034e-07	2.23614e-07	1.29231	0.369955	Increasing	29.2312
K06596	YC_1 vs XM_1 (Year 1 vs Year 2)	4.51381e-05	4.38064e-05	0.970497	-0.0432045	Decreasing	-2.95031
K11635	YC_1 vs XM_1 (Year 1 vs Year 2)	3.33127e-07	3.17939e-07	0.954408	-0.0673223	Decreasing	-4.55922
K06598	YC_1 vs XM_1 (Year 1 vs Year 2)	5.08109e-06	4.55117e-06	0.895707	-0.158901	Decreasing	-10.4293
K10583	YC_1 vs XM_1 (Year 1 vs Year 2)	1.84564e-07	1.57673e-07	0.8543	-0.227186	Decreasing	-14.57
K10582	YC_1 vs XM_1 (Year 1 vs Year 2)	3.83933e-07	1.91947e-07	0.499949	-1.00015	Decreasing	-50.0051
K18594	YC_1 vs XM_1 (Year 1 vs Year 2)	1.97804e-06	2.79872e-06	1.4149	0.5007	Increasing	41.4899
K11294	YC_1 vs XM_1 (Year 1 vs Year 2)	9.48242e-06	8.19471e-06	0.8642	-0.210562	Decreasing	-13.58
K16244	YC_1 vs XM_1 (Year 1 vs Year 2)	3.28702e-07	2.9161e-07	0.887156	-0.17274	Decreasing	-11.2844
K18593	YC_1 vs XM_1 (Year 1 vs Year 2)	4.04631e-06	4.07645e-06	1.00745	0.0107058	Increasing	0.744827
K00759	YC_1 vs XM_1 (Year 1 vs Year 2)	0.00011465	0.000111879	0.975838	-0.0352863	Decreasing	-2.41619
K00758	YC_1 vs XM_1 (Year 1 vs Year 2)	9.58429e-06	1.05545e-05	1.10123	0.13912	Increasing	10.1233
K20265	YC_1 vs XM_1 (Year 1 vs Year 2)	2.72359e-05	2.522e-05	0.925984	-0.11094	Decreasing	-7.40156
K20264	YC_1 vs XM_1 (Year 1 vs Year 2)	1.77522e-07	3.574e-07	2.01327	1.00954	Increasing	101.327
K00569	YC_1 vs XM_1 (Year 1 vs Year 2)	1.97356e-06	2.29826e-06	1.16452	0.219741	Increasing	16.4525
K00757	YC_1 vs XM_1 (Year 1 vs Year 2)	9.1021e-06	8.96201e-06	0.98461	-0.0223761	Decreasing	-1.53903
K00756	YC_1 vs XM_1 (Year 1 vs Year 2)	4.36615e-05	3.84583e-05	0.880828	-0.183067	Decreasing	-11.9172
K10793	YC_1 vs XM_1 (Year 1 vs Year 2)	5.54639e-07	7.75504e-07	1.39821	0.483585	Increasing	39.8214
K07573	YC_1 vs XM_1 (Year 1 vs Year 2)	2.18446e-06	1.2095e-06	0.553684	-0.852866	Decreasing	-44.6316
K04523	YC_1 vs XM_1 (Year 1 vs Year 2)	2.0624e-08	1.9306e-08	0.936094	-0.0952749	Decreasing	-6.39061
K19620	YC_1 vs XM_1 (Year 1 vs Year 2)	2.79925e-06	2.07374e-06	0.74082	-0.432805	Decreasing	-25.918
K10909	YC_1 vs XM_1 (Year 1 vs Year 2)	3.61157e-07	2.3457e-08	0.0649496	-3.94454	Decreasing	-93.505
K11188	YC_1 vs XM_1 (Year 1 vs Year 2)	2.24534e-07	1.52049e-07	0.677176	-0.562398	Decreasing	-32.2824
K09817	YC_1 vs XM_1 (Year 1 vs Year 2)	2.29746e-05	2.58293e-05	1.12425	0.168965	Increasing	12.4252
K09816	YC_1 vs XM_1 (Year 1 vs Year 2)	1.26511e-05	1.08882e-05	0.860657	-0.216489	Decreasing	-13.9343
K09815	YC_1 vs XM_1 (Year 1 vs Year 2)	1.25338e-05	1.27052e-05	1.01367	0.0195875	Increasing	1.36696
K11180	YC_1 vs XM_1 (Year 1 vs Year 2)	6.02155e-07	7.07747e-07	1.17536	0.233099	Increasing	17.5357
K09812	YC_1 vs XM_1 (Year 1 vs Year 2)	0.000118384	0.000115636	0.976789	-0.0338814	Decreasing	-2.32112
K09811	YC_1 vs XM_1 (Year 1 vs Year 2)	6.61313e-05	6.74669e-05	1.0202	0.0288467	Increasing	2.01963
K09810	YC_1 vs XM_1 (Year 1 vs Year 2)	0.000138346	0.000138602	1.00185	0.00266626	Increasing	0.184982
K10764	YC_1 vs XM_1 (Year 1 vs Year 2)	2.37511e-05	2.38646e-05	1.00478	0.00687558	Increasing	0.477717
K15784	YC_1 vs XM_1 (Year 1 vs Year 2)	2.34055e-06	3.79661e-06	1.6221	0.697865	Increasing	62.2103
K08604	YC_1 vs XM_1 (Year 1 vs Year 2)	5.70272e-07	3.85511e-07	0.676012	-0.564878	Decreasing	-32.3988
K07889	YC_1 vs XM_1 (Year 1 vs Year 2)	4.84958e-07	6.17184e-07	1.27265	0.347841	Increasing	27.2655
K01938	YC_1 vs XM_1 (Year 1 vs Year 2)	7.97185e-05	8.0036e-05	1.00398	0.00573474	Increasing	0.398293
K01939	YC_1 vs XM_1 (Year 1 vs Year 2)	0.00014617	0.000151112	1.03381	0.0479741	Increasing	3.38122
K06752	YC_1 vs XM_1 (Year 1 vs Year 2)	2.51912e-06	2.4575e-06	0.975541	-0.0357261	Decreasing	-2.44593
K01934	YC_1 vs XM_1 (Year 1 vs Year 2)	3.03646e-05	3.06005e-05	1.00777	0.0111646	Increasing	0.776876
K01935	YC_1 vs XM_1 (Year 1 vs Year 2)	1.67972e-05	1.36869e-05	0.814836	-0.295419	Decreasing	-18.5164
K01937	YC_1 vs XM_1 (Year 1 vs Year 2)	0.000203389	0.000204398	1.00496	0.00713492	Increasing	0.49578
K01933	YC_1 vs XM_1 (Year 1 vs Year 2)	0.000115836	0.000121593	1.0497	0.0699803	Increasing	4.97023
K00356	YC_1 vs XM_1 (Year 1 vs Year 2)	4.2676e-05	4.13687e-05	0.969366	-0.0448871	Decreasing	-3.06343
K00355	YC_1 vs XM_1 (Year 1 vs Year 2)	6.40316e-06	5.88628e-06	0.919278	-0.121426	Decreasing	-8.07216
K07798	YC_1 vs XM_1 (Year 1 vs Year 2)	6.93806e-05	6.71401e-05	0.967708	-0.047357	Decreasing	-3.22924
K07799	YC_1 vs XM_1 (Year 1 vs Year 2)	4.97062e-05	5.02321e-05	1.01058	0.0151859	Increasing	1.05817
K07794	YC_1 vs XM_1 (Year 1 vs Year 2)	2.04229e-05	2.24195e-05	1.09776	0.13456	Increasing	9.77583
K07795	YC_1 vs XM_1 (Year 1 vs Year 2)	7.3078e-05	6.48061e-05	0.886808	-0.173307	Decreasing	-11.3192
K07792	YC_1 vs XM_1 (Year 1 vs Year 2)	1.46247e-07	1.4114e-07	0.96508	-0.0512801	Decreasing	-3.49204
K07793	YC_1 vs XM_1 (Year 1 vs Year 2)	0.000178634	0.000166127	0.929987	-0.104718	Decreasing	-7.00132
K00688	YC_1 vs XM_1 (Year 1 vs Year 2)	0.000167873	0.000182714	1.0884	0.122215	Increasing	8.84046
K00681	YC_1 vs XM_1 (Year 1 vs Year 2)	0.000378063	0.000356153	0.942047	-0.0861286	Decreasing	-5.79527
K07407	YC_1 vs XM_1 (Year 1 vs Year 2)	1.74309e-05	1.65793e-05	0.951144	-0.0722643	Decreasing	-4.8856
K07404	YC_1 vs XM_1 (Year 1 vs Year 2)	4.82061e-05	4.2889e-05	0.8897	-0.168609	Decreasing	-11.03
K07405	YC_1 vs XM_1 (Year 1 vs Year 2)	2.43854e-06	3.6076e-06	1.47941	0.565024	Increasing	47.9412
K03582	YC_1 vs XM_1 (Year 1 vs Year 2)	2.18972e-06	2.99923e-06	1.36969	0.45385	Increasing	36.9691
K15864	YC_1 vs XM_1 (Year 1 vs Year 2)	4.17912e-06	4.07951e-06	0.976165	-0.0348026	Decreasing	-2.38347
K15862	YC_1 vs XM_1 (Year 1 vs Year 2)	1.33381e-05	1.1019e-05	0.826131	-0.275557	Decreasing	-17.3869
K05831	YC_1 vs XM_1 (Year 1 vs Year 2)	1.0749e-05	8.37544e-06	0.779182	-0.359967	Decreasing	-22.0818
K05830	YC_1 vs XM_1 (Year 1 vs Year 2)	1.13256e-05	9.13433e-06	0.806522	-0.310214	Decreasing	-19.3478
K14581	YC_1 vs XM_1 (Year 1 vs Year 2)	1.97803e-06	1.39916e-06	0.707347	-0.49951	Decreasing	-29.2653
K15861	YC_1 vs XM_1 (Year 1 vs Year 2)	4.73409e-06	7.53891e-06	1.59247	0.671269	Increasing	59.2473
K18372	YC_1 vs XM_1 (Year 1 vs Year 2)	6.03867e-07	4.5098e-07	0.74682	-0.421167	Decreasing	-25.318
K08516	YC_1 vs XM_1 (Year 1 vs Year 2)	2.40023e-07	5.884e-08	0.245143	-2.0283	Decreasing	-75.4857
K01808	YC_1 vs XM_1 (Year 1 vs Year 2)	0.000144593	0.000148486	1.02693	0.0383314	Increasing	2.69254
K01809	YC_1 vs XM_1 (Year 1 vs Year 2)	2.58374e-05	2.2854e-05	0.884533	-0.177012	Decreasing	-11.5467
K02822	YC_1 vs XM_1 (Year 1 vs Year 2)	1.21146e-06	7.95175e-07	0.656375	-0.607407	Decreasing	-34.3625
K01800	YC_1 vs XM_1 (Year 1 vs Year 2)	6.68094e-06	8.31854e-06	1.24511	0.316278	Increasing	24.5114
K01801	YC_1 vs XM_1 (Year 1 vs Year 2)	1.54155e-05	1.32481e-05	0.859401	-0.218596	Decreasing	-14.0599
K01803	YC_1 vs XM_1 (Year 1 vs Year 2)	0.000134047	0.000126036	0.940239	-0.0889009	Decreasing	-5.97612
K01804	YC_1 vs XM_1 (Year 1 vs Year 2)	8.61186e-06	9.91802e-06	1.15167	0.203727	Increasing	15.167
K01805	YC_1 vs XM_1 (Year 1 vs Year 2)	9.6923e-05	9.65333e-05	0.995979	-0.00581257	Decreasing	-0.402086
K01807	YC_1 vs XM_1 (Year 1 vs Year 2)	3.33271e-05	3.38392e-05	1.01537	0.0220015	Increasing	1.53671
K11183	YC_1 vs XM_1 (Year 1 vs Year 2)	7.59373e-06	8.14349e-06	1.0724	0.100837	Increasing	7.23956
K06107	YC_1 vs XM_1 (Year 1 vs Year 2)	1.69851e-07	3.57151e-07	2.10273	1.07226	Increasing	110.273
K01246	YC_1 vs XM_1 (Year 1 vs Year 2)	0.000107544	0.000103473	0.962143	-0.0556772	Decreasing	-3.78573
K01247	YC_1 vs XM_1 (Year 1 vs Year 2)	0.0001156	0.00011265	0.974487	-0.0372851	Decreasing	-2.5513
K01244	YC_1 vs XM_1 (Year 1 vs Year 2)	7.81e-08	7.84594e-07	10.046	3.32855	Increasing	904.602
K01243	YC_1 vs XM_1 (Year 1 vs Year 2)	1.65326e-05	1.61363e-05	0.97603	-0.0350029	Decreasing	-2.39702
K01241	YC_1 vs XM_1 (Year 1 vs Year 2)	2.22583e-05	2.48509e-05	1.11648	0.158954	Increasing	11.6478
K14260	YC_1 vs XM_1 (Year 1 vs Year 2)	6.54712e-06	4.64087e-06	0.708841	-0.496466	Decreasing	-29.1159
K19341	YC_1 vs XM_1 (Year 1 vs Year 2)	2.3363e-05	1.89346e-05	0.810452	-0.303201	Decreasing	-18.9548
K14266	YC_1 vs XM_1 (Year 1 vs Year 2)	1.16161e-05	1.07294e-05	0.923663	-0.114562	Decreasing	-7.63373
K14267	YC_1 vs XM_1 (Year 1 vs Year 2)	1.31608e-05	1.29715e-05	0.985613	-0.0209061	Decreasing	-1.43865
K14264	YC_1 vs XM_1 (Year 1 vs Year 2)	5.73969e-07	4.99225e-07	0.869777	-0.201283	Decreasing	-13.0223
K10012	YC_1 vs XM_1 (Year 1 vs Year 2)	1.76314e-05	1.82671e-05	1.03605	0.0510983	Increasing	3.60534
K14268	YC_1 vs XM_1 (Year 1 vs Year 2)	6.8991e-08	7.7552e-08	1.12409	0.168756	Increasing	12.4089
K17794	YC_1 vs XM_1 (Year 1 vs Year 2)	1.9732e-08	1.2852e-08	0.651328	-0.618544	Decreasing	-34.8672
K10019	YC_1 vs XM_1 (Year 1 vs Year 2)	1.93224e-06	2.90367e-06	1.50275	0.587603	Increasing	50.2748
K17918	YC_1 vs XM_1 (Year 1 vs Year 2)	9.15618e-07	1.17666e-06	1.2851	0.36188	Increasing	28.5099
K02919	YC_1 vs XM_1 (Year 1 vs Year 2)	4.96287e-06	3.6076e-06	0.726918	-0.460136	Decreasing	-27.3082
K02918	YC_1 vs XM_1 (Year 1 vs Year 2)	1.23856e-06	1.67188e-06	1.34986	0.432807	Increasing	34.9857
K19180	YC_1 vs XM_1 (Year 1 vs Year 2)	5.1897e-07	7.81032e-07	1.50497	0.589731	Increasing	50.4966
K02913	YC_1 vs XM_1 (Year 1 vs Year 2)	3.64083e-05	4.05163e-05	1.11283	0.154234	Increasing	11.2831
K02912	YC_1 vs XM_1 (Year 1 vs Year 2)	1.07265e-06	1.2594e-06	1.1741	0.231558	Increasing	17.4102
K02911	YC_1 vs XM_1 (Year 1 vs Year 2)	2.33351e-05	2.46096e-05	1.05462	0.0767167	Increasing	5.46152
K02910	YC_1 vs XM_1 (Year 1 vs Year 2)	3.7263e-06	3.66291e-06	0.982988	-0.024754	Decreasing	-1.70118
K02916	YC_1 vs XM_1 (Year 1 vs Year 2)	9.76054e-05	9.14865e-05	0.93731	-0.0934018	Decreasing	-6.269
K17917	YC_1 vs XM_1 (Year 1 vs Year 2)	2.7901e-07	2.3593e-07	0.845597	-0.241958	Decreasing	-15.4403
K02914	YC_1 vs XM_1 (Year 1 vs Year 2)	6.61247e-06	5.55051e-06	0.839401	-0.252567	Decreasing	-16.0599
K01333	YC_1 vs XM_1 (Year 1 vs Year 2)	7.51168e-07	1.06595e-06	1.41905	0.50493	Increasing	41.9054
K01330	YC_1 vs XM_1 (Year 1 vs Year 2)	2.35868e-07	3.81537e-07	1.61759	0.693843	Increasing	61.7587
K11252	YC_1 vs XM_1 (Year 1 vs Year 2)	2.0297e-07	1.09928e-07	0.541597	-0.884708	Decreasing	-45.8403
K00228	YC_1 vs XM_1 (Year 1 vs Year 2)	4.14124e-05	4.09175e-05	0.98805	-0.0173441	Decreasing	-1.195
K00227	YC_1 vs XM_1 (Year 1 vs Year 2)	7.23777e-07	7.13909e-07	0.986366	-0.0198051	Decreasing	-1.3634
K00226	YC_1 vs XM_1 (Year 1 vs Year 2)	8.82414e-05	8.23088e-05	0.932768	-0.100409	Decreasing	-6.72316
K01338	YC_1 vs XM_1 (Year 1 vs Year 2)	0.000471114	0.000480701	1.02035	0.0290633	Increasing	2.03494
K00222	YC_1 vs XM_1 (Year 1 vs Year 2)	5.8701e-07	5.60625e-07	0.955052	-0.066349	Decreasing	-4.49481
K00220	YC_1 vs XM_1 (Year 1 vs Year 2)	8.34665e-06	8.84554e-06	1.05977	0.0837533	Increasing	5.97715
K02683	YC_1 vs XM_1 (Year 1 vs Year 2)	2.04348e-06	9.11835e-07	0.446216	-1.16419	Decreasing	-55.3784
K01799	YC_1 vs XM_1 (Year 1 vs Year 2)	5.90167e-05	5.51364e-05	0.93425	-0.0981201	Decreasing	-6.57504
K01069	YC_1 vs XM_1 (Year 1 vs Year 2)	5.38733e-05	5.54921e-05	1.03005	0.0427129	Increasing	3.0049
K02686	YC_1 vs XM_1 (Year 1 vs Year 2)	1.01395e-05	7.48979e-06	0.738673	-0.436993	Decreasing	-26.1327
K01663	YC_1 vs XM_1 (Year 1 vs Year 2)	2.08761e-07	1.90623e-07	0.913116	-0.13113	Decreasing	-8.6884
K01790	YC_1 vs XM_1 (Year 1 vs Year 2)	0.000102569	9.64973e-05	0.940805	-0.0880331	Decreasing	-5.91955
K01791	YC_1 vs XM_1 (Year 1 vs Year 2)	7.43532e-05	6.93068e-05	0.932129	-0.101398	Decreasing	-6.78709
K01060	YC_1 vs XM_1 (Year 1 vs Year 2)	9.19859e-06	1.0687e-05	1.16181	0.216372	Increasing	16.1808
K01061	YC_1 vs XM_1 (Year 1 vs Year 2)	0.000355849	0.000350402	0.984692	-0.0222552	Decreasing	-1.53077
K01067	YC_1 vs XM_1 (Year 1 vs Year 2)	5.08471e-06	4.11847e-06	0.809971	-0.304059	Decreasing	-19.0029
K01796	YC_1 vs XM_1 (Year 1 vs Year 2)	1.55883e-05	1.39655e-05	0.895898	-0.158594	Decreasing	-10.4102
K00824	YC_1 vs XM_1 (Year 1 vs Year 2)	2.52844e-05	2.90469e-05	1.1488	0.200133	Increasing	14.8804
K00827	YC_1 vs XM_1 (Year 1 vs Year 2)	2.40829e-06	3.14243e-06	1.30484	0.383872	Increasing	30.4839
K00826	YC_1 vs XM_1 (Year 1 vs Year 2)	0.000272144	0.000269742	0.991176	-0.0127863	Decreasing	-0.882364
K00821	YC_1 vs XM_1 (Year 1 vs Year 2)	2.83191e-05	3.11846e-05	1.10119	0.139059	Increasing	10.1187
K00820	YC_1 vs XM_1 (Year 1 vs Year 2)	0.00028014	0.000295029	1.05315	0.074707	Increasing	5.31471
K00823	YC_1 vs XM_1 (Year 1 vs Year 2)	0.000100075	9.71822e-05	0.971095	-0.042316	Decreasing	-2.89053
K00822	YC_1 vs XM_1 (Year 1 vs Year 2)	3.78071e-05	3.71016e-05	0.98134	-0.0271748	Decreasing	-1.86598
K17751	YC_1 vs XM_1 (Year 1 vs Year 2)	6.9133e-08	4.36448e-07	6.31316	2.65836	Increasing	531.316
K14469	YC_1 vs XM_1 (Year 1 vs Year 2)	5.53085e-07	6.9543e-07	1.25737	0.330404	Increasing	25.7366
K14465	YC_1 vs XM_1 (Year 1 vs Year 2)	1.85307e-07	2.49131e-07	1.34442	0.426987	Increasing	34.4423
K01089	YC_1 vs XM_1 (Year 1 vs Year 2)	6.14746e-06	4.52555e-06	0.736166	-0.441897	Decreasing	-26.3834
K14462	YC_1 vs XM_1 (Year 1 vs Year 2)	3.11732e-07	4.62498e-07	1.48364	0.569141	Increasing	48.364
K18243	YC_1 vs XM_1 (Year 1 vs Year 2)	2.21274e-06	1.33718e-06	0.604308	-0.726644	Decreasing	-39.5692
K19290	YC_1 vs XM_1 (Year 1 vs Year 2)	1.04102e-06	5.43623e-07	0.522202	-0.937321	Decreasing	-47.7798
K18240	YC_1 vs XM_1 (Year 1 vs Year 2)	1.95709e-06	2.30296e-06	1.17673	0.234779	Increasing	17.6726
K01488	YC_1 vs XM_1 (Year 1 vs Year 2)	6.90997e-05	6.85645e-05	0.992255	-0.0112177	Decreasing	-0.774537
K01489	YC_1 vs XM_1 (Year 1 vs Year 2)	6.92355e-05	6.68199e-05	0.965111	-0.0512326	Decreasing	-3.48886
K01484	YC_1 vs XM_1 (Year 1 vs Year 2)	6.25504e-06	7.06374e-06	1.12929	0.175414	Increasing	12.9288
K01485	YC_1 vs XM_1 (Year 1 vs Year 2)	4.47729e-05	5.01527e-05	1.12016	0.1637	Increasing	12.0157
K01486	YC_1 vs XM_1 (Year 1 vs Year 2)	2.13617e-05	2.23405e-05	1.04582	0.064631	Increasing	4.58174
K01487	YC_1 vs XM_1 (Year 1 vs Year 2)	8.60111e-06	9.87274e-06	1.14785	0.198929	Increasing	14.7846
K01480	YC_1 vs XM_1 (Year 1 vs Year 2)	6.70685e-05	6.05992e-05	0.903541	-0.146337	Decreasing	-9.64585
K18242	YC_1 vs XM_1 (Year 1 vs Year 2)	2.9005e-06	2.20508e-06	0.760244	-0.395466	Decreasing	-23.9756
K01483	YC_1 vs XM_1 (Year 1 vs Year 2)	4.04967e-06	5.97038e-06	1.47429	0.560018	Increasing	47.4288
K01664	YC_1 vs XM_1 (Year 1 vs Year 2)	1.43171e-05	1.42028e-05	0.992015	-0.0115663	Decreasing	-0.798508
K01665	YC_1 vs XM_1 (Year 1 vs Year 2)	3.44112e-05	3.48455e-05	1.01262	0.0180928	Increasing	1.26199
K01666	YC_1 vs XM_1 (Year 1 vs Year 2)	1.08449e-05	8.61364e-06	0.794256	-0.332324	Decreasing	-20.5744
K01667	YC_1 vs XM_1 (Year 1 vs Year 2)	1.80831e-05	1.72008e-05	0.951205	-0.0721721	Decreasing	-4.87952
K01661	YC_1 vs XM_1 (Year 1 vs Year 2)	3.84583e-05	3.34177e-05	0.868933	-0.202683	Decreasing	-13.1067
K01662	YC_1 vs XM_1 (Year 1 vs Year 2)	9.17487e-05	9.47149e-05	1.03233	0.0459039	Increasing	3.23298
K19961	YC_1 vs XM_1 (Year 1 vs Year 2)	1.0395e-06	1.09045e-06	1.04901	0.0690299	Increasing	4.90111
K05306	YC_1 vs XM_1 (Year 1 vs Year 2)	1.11319e-06	4.75144e-07	0.426831	-1.22826	Decreasing	-57.3169
K05304	YC_1 vs XM_1 (Year 1 vs Year 2)	1.17703e-05	1.36205e-05	1.1572	0.210639	Increasing	15.72
K01668	YC_1 vs XM_1 (Year 1 vs Year 2)	2.13208e-06	1.26758e-06	0.594526	-0.750188	Decreasing	-40.5474
K02462	YC_1 vs XM_1 (Year 1 vs Year 2)	5.42477e-06	6.46541e-06	1.19183	0.25318	Increasing	19.1831
K02461	YC_1 vs XM_1 (Year 1 vs Year 2)	9.69892e-06	8.63622e-06	0.890431	-0.167425	Decreasing	-10.9569
K02460	YC_1 vs XM_1 (Year 1 vs Year 2)	1.07228e-05	1.00912e-05	0.941095	-0.0875874	Decreasing	-5.89048
K01466	YC_1 vs XM_1 (Year 1 vs Year 2)	4.90096e-05	4.72952e-05	0.965018	-0.0513721	Decreasing	-3.49819
K01467	YC_1 vs XM_1 (Year 1 vs Year 2)	5.67056e-06	7.42734e-06	1.30981	0.389356	Increasing	30.9808
K01464	YC_1 vs XM_1 (Year 1 vs Year 2)	0.000146773	0.000144578	0.985043	-0.021742	Decreasing	-1.49574
K01465	YC_1 vs XM_1 (Year 1 vs Year 2)	0.000217447	0.000215858	0.992693	-0.0105808	Decreasing	-0.730724
K13599	YC_1 vs XM_1 (Year 1 vs Year 2)	0.000135055	0.00013845	1.02514	0.0358144	Increasing	2.51353
K13598	YC_1 vs XM_1 (Year 1 vs Year 2)	6.77473e-05	7.23137e-05	1.0674	0.0941054	Increasing	6.74033
K01468	YC_1 vs XM_1 (Year 1 vs Year 2)	8.5284e-05	8.74991e-05	1.02597	0.0369933	Increasing	2.59734
K01469	YC_1 vs XM_1 (Year 1 vs Year 2)	3.61103e-05	3.67174e-05	1.01681	0.0240513	Increasing	1.68108
K02863	YC_1 vs XM_1 (Year 1 vs Year 2)	0.000189393	0.000196888	1.03957	0.0559899	Increasing	3.95722
K13060	YC_1 vs XM_1 (Year 1 vs Year 2)	4.69577e-07	2.34984e-07	0.500416	-0.998799	Decreasing	-49.9584
K09251	YC_1 vs XM_1 (Year 1 vs Year 2)	1.97677e-05	2.20678e-05	1.11636	0.158799	Increasing	11.6357
K02866	YC_1 vs XM_1 (Year 1 vs Year 2)	3.90241e-06	3.91308e-06	1.00273	0.0039385	Increasing	0.273369
K02864	YC_1 vs XM_1 (Year 1 vs Year 2)	0.000135499	0.000135434	0.999515	-0.000700172	Decreasing	-0.0485205
K02869	YC_1 vs XM_1 (Year 1 vs Year 2)	1.69507e-06	1.0044e-06	0.592538	-0.755021	Decreasing	-40.7462
K02868	YC_1 vs XM_1 (Year 1 vs Year 2)	1.89785e-06	2.49489e-06	1.31459	0.394609	Increasing	31.4586
K11584	YC_1 vs XM_1 (Year 1 vs Year 2)	4.4847e-08	1.0468e-08	0.233416	-2.09903	Decreasing	-76.6584
K02041	YC_1 vs XM_1 (Year 1 vs Year 2)	2.55131e-05	2.82186e-05	1.10605	0.145411	Increasing	10.6046
K02040	YC_1 vs XM_1 (Year 1 vs Year 2)	0.000163679	0.000161563	0.987076	-0.0187676	Decreasing	-1.29244
K02042	YC_1 vs XM_1 (Year 1 vs Year 2)	4.6356e-05	4.66611e-05	1.00658	0.00946408	Increasing	0.658157
K02045	YC_1 vs XM_1 (Year 1 vs Year 2)	3.63336e-05	3.6407e-05	1.00202	0.00291258	Increasing	0.202089
K02044	YC_1 vs XM_1 (Year 1 vs Year 2)	4.01187e-05	3.92005e-05	0.977113	-0.0334025	Decreasing	-2.28869
K02047	YC_1 vs XM_1 (Year 1 vs Year 2)	7.40268e-05	7.91261e-05	1.06888	0.0961064	Increasing	6.88848
K02046	YC_1 vs XM_1 (Year 1 vs Year 2)	6.83606e-05	7.40081e-05	1.08261	0.114518	Increasing	8.26135
K02048	YC_1 vs XM_1 (Year 1 vs Year 2)	7.00879e-05	6.78715e-05	0.968377	-0.0463588	Decreasing	-3.16227
K14000	YC_1 vs XM_1 (Year 1 vs Year 2)	9.83273e-07	6.3426e-07	0.64505	-0.632518	Decreasing	-35.495
K05549	YC_1 vs XM_1 (Year 1 vs Year 2)	3.43582e-07	2.32465e-07	0.676592	-0.563641	Decreasing	-32.3408
K08966	YC_1 vs XM_1 (Year 1 vs Year 2)	4.98842e-07	2.29967e-07	0.461002	-1.11716	Decreasing	-53.8998
K14004	YC_1 vs XM_1 (Year 1 vs Year 2)	3.0346e-07	6.65174e-07	2.19197	1.13223	Increasing	119.197
K08917	YC_1 vs XM_1 (Year 1 vs Year 2)	4.75853e-07	4.70774e-07	0.989327	-0.0154813	Decreasing	-1.06735
K03078	YC_1 vs XM_1 (Year 1 vs Year 2)	1.20021e-06	1.13799e-06	0.948156	-0.0768039	Decreasing	-5.18442
K19355	YC_1 vs XM_1 (Year 1 vs Year 2)	6.75681e-06	6.61498e-06	0.979008	-0.0306072	Decreasing	-2.09918
K02131	YC_1 vs XM_1 (Year 1 vs Year 2)	3.70634e-07	1.50502e-06	4.06066	2.02172	Increasing	306.066
K02268	YC_1 vs XM_1 (Year 1 vs Year 2)	2.75419e-06	2.80179e-06	1.01728	0.0247186	Increasing	1.72813
K07411	YC_1 vs XM_1 (Year 1 vs Year 2)	5.70872e-07	3.24048e-07	0.567637	-0.81696	Decreasing	-43.2363
K01548	YC_1 vs XM_1 (Year 1 vs Year 2)	7.88447e-06	5.38248e-06	0.682668	-0.550744	Decreasing	-31.7332
K08731	YC_1 vs XM_1 (Year 1 vs Year 2)	1.22881e-07	4.2906e-07	3.49167	1.80392	Increasing	249.167
K02263	YC_1 vs XM_1 (Year 1 vs Year 2)	1.24604e-06	7.41214e-07	0.594858	-0.749384	Decreasing	-40.5142
K02265	YC_1 vs XM_1 (Year 1 vs Year 2)	5.57175e-07	3.05895e-07	0.549011	-0.865094	Decreasing	-45.0989
K04719	YC_1 vs XM_1 (Year 1 vs Year 2)	6.82288e-06	6.43981e-06	0.943855	-0.0833636	Decreasing	-5.61455
K17103	YC_1 vs XM_1 (Year 1 vs Year 2)	0.000114174	0.000111857	0.979703	-0.0295838	Decreasing	-2.02971
K13288	YC_1 vs XM_1 (Year 1 vs Year 2)	2.63076e-05	2.69191e-05	1.02325	0.0331544	Increasing	2.3247
K17104	YC_1 vs XM_1 (Year 1 vs Year 2)	2.12221e-06	1.47605e-06	0.695522	-0.523831	Decreasing	-30.4478
K03795	YC_1 vs XM_1 (Year 1 vs Year 2)	1.71597e-05	1.78798e-05	1.04196	0.0593025	Increasing	4.19619
K13280	YC_1 vs XM_1 (Year 1 vs Year 2)	2.44853e-06	1.86338e-06	0.761017	-0.393999	Decreasing	-23.8983
K02945	YC_1 vs XM_1 (Year 1 vs Year 2)	0.000235292	0.000249447	1.06016	0.0842811	Increasing	6.01594
K03403	YC_1 vs XM_1 (Year 1 vs Year 2)	4.22352e-05	4.16568e-05	0.986307	-0.0198919	Decreasing	-1.36934
K03406	YC_1 vs XM_1 (Year 1 vs Year 2)	5.13647e-05	5.09972e-05	0.992846	-0.0103582	Decreasing	-0.715406
K03407	YC_1 vs XM_1 (Year 1 vs Year 2)	7.44269e-05	7.69633e-05	1.03408	0.0483459	Increasing	3.40787
K03404	YC_1 vs XM_1 (Year 1 vs Year 2)	1.1076e-05	9.69658e-06	0.875459	-0.191888	Decreasing	-12.4541
K03405	YC_1 vs XM_1 (Year 1 vs Year 2)	9.97742e-05	0.000102481	1.02713	0.0386226	Increasing	2.71327
K13114	YC_1 vs XM_1 (Year 1 vs Year 2)	2.15105e-06	1.79137e-06	0.832792	-0.263973	Decreasing	-16.7208
K03408	YC_1 vs XM_1 (Year 1 vs Year 2)	6.01713e-05	6.37913e-05	1.06016	0.0842854	Increasing	6.01625
K03409	YC_1 vs XM_1 (Year 1 vs Year 2)	5.05588e-06	6.99742e-06	1.38402	0.468862	Increasing	38.4017
K13113	YC_1 vs XM_1 (Year 1 vs Year 2)	1.89568e-06	8.96007e-07	0.472656	-1.08114	Decreasing	-52.7344
K17722	YC_1 vs XM_1 (Year 1 vs Year 2)	7.4626e-06	8.16933e-06	1.0947	0.13054	Increasing	9.4703
K17723	YC_1 vs XM_1 (Year 1 vs Year 2)	4.59335e-05	4.92753e-05	1.07275	0.10132	Increasing	7.27544
K05746	YC_1 vs XM_1 (Year 1 vs Year 2)	9.33099e-07	4.2467e-07	0.455118	-1.13569	Decreasing	-54.4882
K12536	YC_1 vs XM_1 (Year 1 vs Year 2)	2.50847e-06	3.2912e-06	1.31203	0.391804	Increasing	31.2033
K06162	YC_1 vs XM_1 (Year 1 vs Year 2)	9.53016e-07	1.54455e-06	1.62069	0.696611	Increasing	62.0694
K02314	YC_1 vs XM_1 (Year 1 vs Year 2)	0.000211265	0.000209008	0.989318	-0.0154941	Decreasing	-1.06822
K06160	YC_1 vs XM_1 (Year 1 vs Year 2)	2.55863e-05	2.20889e-05	0.863311	-0.212047	Decreasing	-13.6689
K02316	YC_1 vs XM_1 (Year 1 vs Year 2)	5.25848e-05	4.68201e-05	0.890373	-0.167518	Decreasing	-10.9627
K06166	YC_1 vs XM_1 (Year 1 vs Year 2)	6.51334e-07	1.26687e-06	1.94503	0.959796	Increasing	94.5034
K06167	YC_1 vs XM_1 (Year 1 vs Year 2)	6.59523e-05	7.10678e-05	1.07756	0.107773	Increasing	7.75633
K02313	YC_1 vs XM_1 (Year 1 vs Year 2)	0.000213456	0.000215156	1.00797	0.0114477	Increasing	0.796647
K06165	YC_1 vs XM_1 (Year 1 vs Year 2)	1.99393e-06	1.91023e-06	0.958023	-0.0618676	Decreasing	-4.19769
K03223	YC_1 vs XM_1 (Year 1 vs Year 2)	1.61242e-07	4.22422e-07	2.6198	1.38946	Increasing	161.98
K00053	YC_1 vs XM_1 (Year 1 vs Year 2)	0.000188001	0.000190514	1.01337	0.0191606	Increasing	1.33697
K02319	YC_1 vs XM_1 (Year 1 vs Year 2)	4.17565e-06	2.85784e-06	0.684407	-0.547074	Decreasing	-31.5593
K03227	YC_1 vs XM_1 (Year 1 vs Year 2)	3.6164e-07	1.18247e-06	3.26975	1.70918	Increasing	226.975
K03224	YC_1 vs XM_1 (Year 1 vs Year 2)	2.41773e-06	3.01497e-06	1.24703	0.318493	Increasing	24.7027
K03225	YC_1 vs XM_1 (Year 1 vs Year 2)	2.303e-07	7.02264e-07	3.04934	1.6085	Increasing	204.934
K09485	YC_1 vs XM_1 (Year 1 vs Year 2)	6.24148e-07	6.66903e-07	1.0685	0.0955888	Increasing	6.85014
K09487	YC_1 vs XM_1 (Year 1 vs Year 2)	8.82386e-06	7.20347e-06	0.816363	-0.292717	Decreasing	-18.3637
K09482	YC_1 vs XM_1 (Year 1 vs Year 2)	3.23049e-06	3.39705e-06	1.05156	0.072529	Increasing	5.15584
K07151	YC_1 vs XM_1 (Year 1 vs Year 2)	8.32894e-06	8.6953e-06	1.04399	0.0621031	Increasing	4.39865
K02401	YC_1 vs XM_1 (Year 1 vs Year 2)	1.71368e-05	1.837e-05	1.07196	0.100252	Increasing	7.1961
K12884	YC_1 vs XM_1 (Year 1 vs Year 2)	4.44274e-06	4.01582e-06	0.903907	-0.145754	Decreasing	-9.6093
K12886	YC_1 vs XM_1 (Year 1 vs Year 2)	1.40127e-06	1.43627e-06	1.02497	0.0355859	Increasing	2.4973
K02400	YC_1 vs XM_1 (Year 1 vs Year 2)	1.28377e-05	1.55363e-05	1.21021	0.275257	Increasing	21.021
K12888	YC_1 vs XM_1 (Year 1 vs Year 2)	2.27592e-06	1.952e-06	0.857675	-0.221498	Decreasing	-14.2325
K04536	YC_1 vs XM_1 (Year 1 vs Year 2)	5.10188e-07	4.95416e-07	0.971046	-0.0423885	Decreasing	-2.8954
K02403	YC_1 vs XM_1 (Year 1 vs Year 2)	1.96942e-06	1.6634e-06	0.844613	-0.243637	Decreasing	-15.5387
K08681	YC_1 vs XM_1 (Year 1 vs Year 2)	2.63605e-05	2.4574e-05	0.932226	-0.101249	Decreasing	-6.77743
K08680	YC_1 vs XM_1 (Year 1 vs Year 2)	2.54646e-06	2.02012e-06	0.793303	-0.334056	Decreasing	-20.6697
K02402	YC_1 vs XM_1 (Year 1 vs Year 2)	2.3324e-06	3.42309e-06	1.46762	0.553483	Increasing	46.7625
K08687	YC_1 vs XM_1 (Year 1 vs Year 2)	3.05282e-07	3.37583e-07	1.10581	0.1451	Increasing	10.5807
K11755	YC_1 vs XM_1 (Year 1 vs Year 2)	6.24922e-05	6.49734e-05	1.0397	0.0561737	Increasing	3.97046
K11754	YC_1 vs XM_1 (Year 1 vs Year 2)	6.54313e-05	6.33119e-05	0.96761	-0.047503	Decreasing	-3.23904
K11751	YC_1 vs XM_1 (Year 1 vs Year 2)	2.6911e-06	1.92075e-06	0.713742	-0.486525	Decreasing	-28.6258
K11753	YC_1 vs XM_1 (Year 1 vs Year 2)	0.000118163	0.000115148	0.974482	-0.0372931	Decreasing	-2.55184
K11752	YC_1 vs XM_1 (Year 1 vs Year 2)	8.25273e-05	7.56811e-05	0.917043	-0.124939	Decreasing	-8.29573
K03136	YC_1 vs XM_1 (Year 1 vs Year 2)	2.57071e-06	3.76242e-06	1.46357	0.549496	Increasing	46.3575
K07406	YC_1 vs XM_1 (Year 1 vs Year 2)	1.04176e-05	1.1378e-05	1.0922	0.127233	Increasing	9.21966
K03132	YC_1 vs XM_1 (Year 1 vs Year 2)	9.7162e-07	6.55827e-07	0.674983	-0.567077	Decreasing	-32.5017
K02407	YC_1 vs XM_1 (Year 1 vs Year 2)	3.33006e-06	3.6925e-06	1.10884	0.14905	Increasing	10.8839
K08912	YC_1 vs XM_1 (Year 1 vs Year 2)	1.59398e-06	1.28428e-06	0.805703	-0.31168	Decreasing	-19.4297
K01681	YC_1 vs XM_1 (Year 1 vs Year 2)	0.00027132	0.000272043	1.00267	0.00384137	Increasing	0.266618
K19507	YC_1 vs XM_1 (Year 1 vs Year 2)	4.19959e-06	4.05684e-06	0.966008	-0.0498928	Decreasing	-3.39919
K00682	YC_1 vs XM_1 (Year 1 vs Year 2)	2.50358e-07	1.41119e-07	0.563669	-0.82708	Decreasing	-43.6331
K04835	YC_1 vs XM_1 (Year 1 vs Year 2)	1.2135e-06	1.05096e-06	0.86605	-0.207478	Decreasing	-13.395
K11623	YC_1 vs XM_1 (Year 1 vs Year 2)	1.17957e-06	1.0257e-06	0.869559	-0.201645	Decreasing	-13.0441
K01708	YC_1 vs XM_1 (Year 1 vs Year 2)	4.73704e-06	5.32367e-06	1.12384	0.168434	Increasing	12.3838
K11996	YC_1 vs XM_1 (Year 1 vs Year 2)	0.000180948	0.000173409	0.95834	-0.0613912	Decreasing	-4.16604
K06642	YC_1 vs XM_1 (Year 1 vs Year 2)	2.06603e-06	2.76317e-06	1.33743	0.419464	Increasing	33.7431
K04534	YC_1 vs XM_1 (Year 1 vs Year 2)	8.7446e-08	2.776e-08	0.317453	-1.65538	Decreasing	-68.2547
K06560	YC_1 vs XM_1 (Year 1 vs Year 2)	1.5098e-07	2.72858e-07	1.80725	0.853793	Increasing	80.7246
K00126	YC_1 vs XM_1 (Year 1 vs Year 2)	6.55468e-06	6.63594e-06	1.0124	0.0177753	Increasing	1.23971
K07969	YC_1 vs XM_1 (Year 1 vs Year 2)	5.43527e-07	2.02905e-07	0.373312	-1.42155	Decreasing	-62.6688
K10579	YC_1 vs XM_1 (Year 1 vs Year 2)	2.8808e-08	4.1739e-08	1.44887	0.534927	Increasing	44.8868
K10577	YC_1 vs XM_1 (Year 1 vs Year 2)	1.51831e-07	4.0196e-07	2.64742	1.40459	Increasing	164.742
K16255	YC_1 vs XM_1 (Year 1 vs Year 2)	9.10887e-07	8.76942e-07	0.962734	-0.0547907	Decreasing	-3.72659
K19712	YC_1 vs XM_1 (Year 1 vs Year 2)	3.64035e-07	5.63869e-07	1.54894	0.631283	Increasing	54.8942
K07091	YC_1 vs XM_1 (Year 1 vs Year 2)	4.72263e-05	4.83633e-05	1.02407	0.034321	Increasing	2.40747
K19610	YC_1 vs XM_1 (Year 1 vs Year 2)	4.03874e-07	5.6555e-07	1.40031	0.485749	Increasing	40.0313
K17489	YC_1 vs XM_1 (Year 1 vs Year 2)	2.45726e-07	2.92882e-07	1.1919	0.253269	Increasing	19.1905
K06132	YC_1 vs XM_1 (Year 1 vs Year 2)	9.82321e-06	8.88181e-06	0.904167	-0.145339	Decreasing	-9.58334
K13593	YC_1 vs XM_1 (Year 1 vs Year 2)	2.11952e-06	2.42202e-06	1.14272	0.192478	Increasing	14.2724
K10977	YC_1 vs XM_1 (Year 1 vs Year 2)	1.53406e-06	1.22708e-06	0.799887	-0.322132	Decreasing	-20.0113
K10978	YC_1 vs XM_1 (Year 1 vs Year 2)	1.13558e-06	1.61694e-06	1.42388	0.509829	Increasing	42.3882
K10979	YC_1 vs XM_1 (Year 1 vs Year 2)	0.000213772	0.000221667	1.03693	0.0523214	Increasing	3.6932
K12275	YC_1 vs XM_1 (Year 1 vs Year 2)	9.42333e-07	9.17092e-07	0.973214	-0.0391705	Decreasing	-2.67856
K09869	YC_1 vs XM_1 (Year 1 vs Year 2)	4.6337e-07	3.25526e-07	0.702519	-0.509392	Decreasing	-29.7481
K10195	YC_1 vs XM_1 (Year 1 vs Year 2)	5.5934e-07	7.14389e-07	1.2772	0.352984	Increasing	27.72
K09866	YC_1 vs XM_1 (Year 1 vs Year 2)	1.47696e-06	1.35727e-06	0.918961	-0.121925	Decreasing	-8.10392
K10712	YC_1 vs XM_1 (Year 1 vs Year 2)	1.52697e-06	1.94151e-06	1.27148	0.34651	Increasing	27.1481
K10713	YC_1 vs XM_1 (Year 1 vs Year 2)	1.78317e-05	2.14285e-05	1.20171	0.265085	Increasing	20.1707
K10714	YC_1 vs XM_1 (Year 1 vs Year 2)	2.33242e-06	2.4488e-06	1.0499	0.0702491	Increasing	4.9898
K10715	YC_1 vs XM_1 (Year 1 vs Year 2)	8.14465e-06	7.96479e-06	0.977917	-0.0322166	Decreasing	-2.20833
K11175	YC_1 vs XM_1 (Year 1 vs Year 2)	0.000104173	0.000102292	0.981941	-0.0262916	Decreasing	-1.80589
K11177	YC_1 vs XM_1 (Year 1 vs Year 2)	9.28618e-05	0.000104645	1.12689	0.17235	Increasing	12.6893
K01928	YC_1 vs XM_1 (Year 1 vs Year 2)	0.000124106	0.000124381	1.00222	0.00319612	Increasing	0.221784
K01923	YC_1 vs XM_1 (Year 1 vs Year 2)	0.000165641	0.000166015	1.00226	0.00325177	Increasing	0.22565
K01921	YC_1 vs XM_1 (Year 1 vs Year 2)	0.00029266	0.000302186	1.03255	0.0462066	Increasing	3.25464
K01920	YC_1 vs XM_1 (Year 1 vs Year 2)	4.52003e-05	4.60456e-05	1.0187	0.0267305	Increasing	1.87009
K11179	YC_1 vs XM_1 (Year 1 vs Year 2)	4.65174e-06	3.64863e-06	0.784358	-0.350416	Decreasing	-21.5642
K11178	YC_1 vs XM_1 (Year 1 vs Year 2)	8.23419e-05	8.92868e-05	1.08434	0.116821	Increasing	8.43425
K01925	YC_1 vs XM_1 (Year 1 vs Year 2)	0.000124048	0.000125383	1.01076	0.0154392	Increasing	1.07591
K01924	YC_1 vs XM_1 (Year 1 vs Year 2)	0.000129699	0.000130249	1.00424	0.00609915	Increasing	0.423656
K00322	YC_1 vs XM_1 (Year 1 vs Year 2)	4.01149e-05	4.18306e-05	1.04277	0.0604205	Increasing	4.27696
K15059	YC_1 vs XM_1 (Year 1 vs Year 2)	3.89893e-06	4.62594e-06	1.18646	0.246666	Increasing	18.6462
K00320	YC_1 vs XM_1 (Year 1 vs Year 2)	2.23356e-05	2.30133e-05	1.03034	0.0431241	Increasing	3.03426
K07789	YC_1 vs XM_1 (Year 1 vs Year 2)	1.26589e-05	1.19845e-05	0.946724	-0.0789848	Decreasing	-5.32764
K07788	YC_1 vs XM_1 (Year 1 vs Year 2)	1.71826e-05	1.68769e-05	0.982208	-0.0258996	Decreasing	-1.77921
K00324	YC_1 vs XM_1 (Year 1 vs Year 2)	0.000265925	0.000275422	1.03571	0.0506256	Increasing	3.57139
K00325	YC_1 vs XM_1 (Year 1 vs Year 2)	0.00021836	0.000221926	1.01633	0.0233663	Increasing	1.63282
K07787	YC_1 vs XM_1 (Year 1 vs Year 2)	0.000113323	0.000111986	0.988205	-0.0171179	Decreasing	-1.17951
K00329	YC_1 vs XM_1 (Year 1 vs Year 2)	4.2676e-05	4.13687e-05	0.969366	-0.0448871	Decreasing	-3.06343
K01045	YC_1 vs XM_1 (Year 1 vs Year 2)	2.06361e-07	1.27503e-07	0.617864	-0.694639	Decreasing	-38.2136
K05947	YC_1 vs XM_1 (Year 1 vs Year 2)	2.59847e-06	1.80763e-06	0.695652	-0.523563	Decreasing	-30.4348
K20327	YC_1 vs XM_1 (Year 1 vs Year 2)	1.67236e-06	1.46968e-06	0.878806	-0.186383	Decreasing	-12.1194
K13735	YC_1 vs XM_1 (Year 1 vs Year 2)	3.48343e-06	3.2218e-06	0.924894	-0.11264	Decreasing	-7.51062
K06279	YC_1 vs XM_1 (Year 1 vs Year 2)	2.22717e-06	3.35408e-06	1.50598	0.590702	Increasing	50.598
K10808	YC_1 vs XM_1 (Year 1 vs Year 2)	9.32014e-07	6.34474e-07	0.680756	-0.554791	Decreasing	-31.9244
K18014	YC_1 vs XM_1 (Year 1 vs Year 2)	3.43184e-06	2.98144e-06	0.868757	-0.202975	Decreasing	-13.1243
K10806	YC_1 vs XM_1 (Year 1 vs Year 2)	6.27715e-05	7.04355e-05	1.12209	0.166193	Increasing	12.2093
K10375	YC_1 vs XM_1 (Year 1 vs Year 2)	3.66903e-06	2.98729e-06	0.814191	-0.296561	Decreasing	-18.5809
K10804	YC_1 vs XM_1 (Year 1 vs Year 2)	9.72573e-05	0.00010223	1.05112	0.071933	Increasing	5.11241
K10805	YC_1 vs XM_1 (Year 1 vs Year 2)	2.51996e-05	2.12581e-05	0.843589	-0.245388	Decreasing	-15.6411
K10802	YC_1 vs XM_1 (Year 1 vs Year 2)	1.18395e-05	8.92959e-06	0.754224	-0.406936	Decreasing	-24.5776
K13328	YC_1 vs XM_1 (Year 1 vs Year 2)	1.12895e-06	1.00806e-06	0.892916	-0.163404	Decreasing	-10.7084
K07413	YC_1 vs XM_1 (Year 1 vs Year 2)	6.12083e-06	6.00899e-06	0.981727	-0.0266055	Decreasing	-1.82725
K10801	YC_1 vs XM_1 (Year 1 vs Year 2)	1.17961e-07	1.05522e-07	0.89455	-0.160766	Decreasing	-10.545
K13040	YC_1 vs XM_1 (Year 1 vs Year 2)	1.79501e-06	1.25497e-06	0.699144	-0.516339	Decreasing	-30.0856
K10622	YC_1 vs XM_1 (Year 1 vs Year 2)	4.17856e-07	2.19689e-07	0.525753	-0.927543	Decreasing	-47.4247
K18118	YC_1 vs XM_1 (Year 1 vs Year 2)	5.65738e-07	7.78787e-07	1.37659	0.461095	Increasing	37.6586
K10621	YC_1 vs XM_1 (Year 1 vs Year 2)	1.62195e-06	1.02934e-06	0.634628	-0.656018	Decreasing	-36.5372
K14028	YC_1 vs XM_1 (Year 1 vs Year 2)	2.01315e-07	2.53209e-07	1.25778	0.330874	Increasing	25.7775
K13730	YC_1 vs XM_1 (Year 1 vs Year 2)	2.67013e-07	1.38372e-07	0.518222	-0.948358	Decreasing	-48.1778
K01817	YC_1 vs XM_1 (Year 1 vs Year 2)	9.14233e-05	9.34288e-05	1.02194	0.0313052	Increasing	2.19363
K01816	YC_1 vs XM_1 (Year 1 vs Year 2)	8.73687e-05	9.76143e-05	1.11727	0.159975	Increasing	11.7268
K18361	YC_1 vs XM_1 (Year 1 vs Year 2)	7.34322e-06	6.3302e-06	0.862047	-0.214161	Decreasing	-13.7953
K01814	YC_1 vs XM_1 (Year 1 vs Year 2)	9.38581e-05	9.29883e-05	0.990733	-0.0134319	Decreasing	-0.926705
K01813	YC_1 vs XM_1 (Year 1 vs Year 2)	1.13304e-05	1.11138e-05	0.98088	-0.0278516	Decreasing	-1.91201
K01812	YC_1 vs XM_1 (Year 1 vs Year 2)	2.00946e-05	2.0462e-05	1.01828	0.0261368	Increasing	1.82818
K18365	YC_1 vs XM_1 (Year 1 vs Year 2)	1.25895e-06	1.47678e-06	1.17302	0.230228	Increasing	17.302
K01810	YC_1 vs XM_1 (Year 1 vs Year 2)	0.000105402	0.000108865	1.03286	0.0466399	Increasing	3.28566
K15294	YC_1 vs XM_1 (Year 1 vs Year 2)	1.77178e-06	1.19478e-06	0.674337	-0.568458	Decreasing	-32.5663
K18369	YC_1 vs XM_1 (Year 1 vs Year 2)	5.92806e-06	5.28785e-06	0.892003	-0.16488	Decreasing	-10.7997
K18012	YC_1 vs XM_1 (Year 1 vs Year 2)	1.64895e-06	1.79093e-06	1.0861	0.119157	Increasing	8.61001
K15292	YC_1 vs XM_1 (Year 1 vs Year 2)	4.6337e-08	1.8589e-08	0.40117	-1.31772	Decreasing	-59.883
K01818	YC_1 vs XM_1 (Year 1 vs Year 2)	1.67633e-06	1.628e-06	0.971173	-0.0421994	Decreasing	-2.88267
K01044	YC_1 vs XM_1 (Year 1 vs Year 2)	9.88082e-07	5.96631e-07	0.603827	-0.727792	Decreasing	-39.6173
K04043	YC_1 vs XM_1 (Year 1 vs Year 2)	0.00025149	0.000258993	1.02983	0.0424093	Increasing	2.98322
K04042	YC_1 vs XM_1 (Year 1 vs Year 2)	0.000113122	0.000114374	1.01106	0.0158738	Increasing	1.10637
K04041	YC_1 vs XM_1 (Year 1 vs Year 2)	2.22281e-06	1.29213e-06	0.581306	-0.78263	Decreasing	-41.8694
K04040	YC_1 vs XM_1 (Year 1 vs Year 2)	5.20588e-06	5.32956e-06	1.02376	0.0338747	Increasing	2.37579
K15054	YC_1 vs XM_1 (Year 1 vs Year 2)	2.17947e-05	1.89758e-05	0.870665	-0.199811	Decreasing	-12.9335
K15052	YC_1 vs XM_1 (Year 1 vs Year 2)	5.63777e-06	5.19446e-06	0.921368	-0.11815	Decreasing	-7.86318
K01046	YC_1 vs XM_1 (Year 1 vs Year 2)	1.22137e-06	1.31068e-06	1.07312	0.101807	Increasing	7.31168
K00784	YC_1 vs XM_1 (Year 1 vs Year 2)	3.96874e-05	3.88655e-05	0.979291	-0.0301902	Decreasing	-2.07088
K00038	YC_1 vs XM_1 (Year 1 vs Year 2)	5.48613e-06	6.91335e-06	1.26015	0.333595	Increasing	26.0149
K00787	YC_1 vs XM_1 (Year 1 vs Year 2)	4.30796e-07	3.37647e-07	0.783775	-0.351489	Decreasing	-21.6225
K00036	YC_1 vs XM_1 (Year 1 vs Year 2)	0.000154744	0.000156578	1.01186	0.0170041	Increasing	1.18561
K00789	YC_1 vs XM_1 (Year 1 vs Year 2)	0.000219331	0.000223393	1.01852	0.026477	Increasing	1.85219
K00034	YC_1 vs XM_1 (Year 1 vs Year 2)	3.46072e-05	3.40424e-05	0.98368	-0.0237387	Decreasing	-1.63198
K00035	YC_1 vs XM_1 (Year 1 vs Year 2)	7.03943e-07	9.7528e-07	1.38545	0.470358	Increasing	38.5453
K00032	YC_1 vs XM_1 (Year 1 vs Year 2)	7.41651e-07	5.70642e-07	0.769421	-0.378155	Decreasing	-23.0579
K00033	YC_1 vs XM_1 (Year 1 vs Year 2)	0.000152395	0.000151288	0.992737	-0.0105163	Decreasing	-0.726281
K00030	YC_1 vs XM_1 (Year 1 vs Year 2)	9.89399e-05	9.85571e-05	0.996131	-0.00559316	Decreasing	-0.386938
K00031	YC_1 vs XM_1 (Year 1 vs Year 2)	0.000222655	0.000217151	0.975282	-0.0361088	Decreasing	-2.47181
K01259	YC_1 vs XM_1 (Year 1 vs Year 2)	0.000105021	0.000100985	0.961568	-0.0565389	Decreasing	-3.84318
K04562	YC_1 vs XM_1 (Year 1 vs Year 2)	1.12393e-05	1.10569e-05	0.983778	-0.0235953	Decreasing	-1.6222
K01255	YC_1 vs XM_1 (Year 1 vs Year 2)	0.000138522	0.000145806	1.05259	0.073938	Increasing	5.25859
K01254	YC_1 vs XM_1 (Year 1 vs Year 2)	2.21557e-06	2.36479e-06	1.06735	0.0940353	Increasing	6.73515
K01256	YC_1 vs XM_1 (Year 1 vs Year 2)	6.38855e-05	6.29896e-05	0.985976	-0.0203754	Decreasing	-1.40239
K01251	YC_1 vs XM_1 (Year 1 vs Year 2)	0.00027878	0.000287255	1.0304	0.0432063	Increasing	3.04013
K17061	YC_1 vs XM_1 (Year 1 vs Year 2)	5.99161e-07	6.43775e-07	1.07446	0.103613	Increasing	7.44608
K10021	YC_1 vs XM_1 (Year 1 vs Year 2)	2.54734e-06	4.77431e-06	1.87423	0.906302	Increasing	87.4235
K10022	YC_1 vs XM_1 (Year 1 vs Year 2)	8.04781e-07	1.23837e-06	1.53876	0.621771	Increasing	53.8763
K14272	YC_1 vs XM_1 (Year 1 vs Year 2)	2.16904e-06	2.04044e-06	0.940711	-0.0881764	Decreasing	-5.92889
K17920	YC_1 vs XM_1 (Year 1 vs Year 2)	4.54627e-07	2.42997e-07	0.534498	-0.903745	Decreasing	-46.5502
K10025	YC_1 vs XM_1 (Year 1 vs Year 2)	5.82761e-07	8.04668e-07	1.38079	0.465489	Increasing	38.0786
K10026	YC_1 vs XM_1 (Year 1 vs Year 2)	6.51435e-05	6.33189e-05	0.971992	-0.0409842	Decreasing	-2.80083
K10027	YC_1 vs XM_1 (Year 1 vs Year 2)	1.47149e-05	1.50976e-05	1.02601	0.0370398	Increasing	2.60064
K09007	YC_1 vs XM_1 (Year 1 vs Year 2)	2.75869e-05	3.00475e-05	1.08919	0.123261	Increasing	8.91939
K19191	YC_1 vs XM_1 (Year 1 vs Year 2)	3.28319e-05	3.25127e-05	0.990278	-0.0140948	Decreasing	-0.97222
K19190	YC_1 vs XM_1 (Year 1 vs Year 2)	1.69581e-06	1.41862e-06	0.83654	-0.257493	Decreasing	-16.346
K01048	YC_1 vs XM_1 (Year 1 vs Year 2)	2.70734e-06	2.07133e-06	0.765079	-0.38632	Decreasing	-23.4921
K08232	YC_1 vs XM_1 (Year 1 vs Year 2)	6.00183e-07	7.6235e-07	1.2702	0.345051	Increasing	27.0196
K01049	YC_1 vs XM_1 (Year 1 vs Year 2)	2.32636e-07	1.16576e-07	0.501109	-0.996804	Decreasing	-49.8891
K01320	YC_1 vs XM_1 (Year 1 vs Year 2)	1.4258e-08	7.2243e-08	5.06684	2.34109	Increasing	406.684
K01323	YC_1 vs XM_1 (Year 1 vs Year 2)	2.71571e-07	2.4243e-08	0.0892695	-3.48569	Decreasing	-91.0731
K01322	YC_1 vs XM_1 (Year 1 vs Year 2)	0.00019491	0.000193478	0.992658	-0.0106317	Decreasing	-0.734225
K00252	YC_1 vs XM_1 (Year 1 vs Year 2)	0.0001341	0.000133799	0.997758	-0.00323879	Decreasing	-0.224244
K00253	YC_1 vs XM_1 (Year 1 vs Year 2)	6.24608e-05	6.30656e-05	1.00968	0.0139028	Increasing	0.968329
K00257	YC_1 vs XM_1 (Year 1 vs Year 2)	7.06987e-06	7.86768e-06	1.11285	0.154255	Increasing	11.2847
K00254	YC_1 vs XM_1 (Year 1 vs Year 2)	5.7943e-05	5.33642e-05	0.920977	-0.118763	Decreasing	-7.9023
K00255	YC_1 vs XM_1 (Year 1 vs Year 2)	1.86208e-06	2.31367e-06	1.24252	0.313268	Increasing	24.2519
K01079	YC_1 vs XM_1 (Year 1 vs Year 2)	2.82682e-05	2.62547e-05	0.928771	-0.106605	Decreasing	-7.12287
K03338	YC_1 vs XM_1 (Year 1 vs Year 2)	1.4755e-05	1.42801e-05	0.967813	-0.0471992	Decreasing	-3.21866
K15876	YC_1 vs XM_1 (Year 1 vs Year 2)	4.14233e-05	4.38205e-05	1.05787	0.0811636	Increasing	5.78709
K01071	YC_1 vs XM_1 (Year 1 vs Year 2)	9.50087e-07	1.09837e-06	1.15608	0.209237	Increasing	15.6076
K01070	YC_1 vs XM_1 (Year 1 vs Year 2)	1.584e-05	1.84308e-05	1.16356	0.21854	Increasing	16.3555
K04552	YC_1 vs XM_1 (Year 1 vs Year 2)	3.47683e-06	4.50043e-06	1.29441	0.372291	Increasing	29.4406
K01075	YC_1 vs XM_1 (Year 1 vs Year 2)	2.00117e-05	1.80252e-05	0.900734	-0.150827	Decreasing	-9.92661
K01074	YC_1 vs XM_1 (Year 1 vs Year 2)	3.8457e-08	3.9624e-08	1.03035	0.0431283	Increasing	3.03456
K01077	YC_1 vs XM_1 (Year 1 vs Year 2)	1.08431e-05	1.01474e-05	0.935841	-0.0956644	Decreasing	-6.41588
K00812	YC_1 vs XM_1 (Year 1 vs Year 2)	0.000165144	0.000167187	1.01237	0.0177372	Increasing	1.23704
K00813	YC_1 vs XM_1 (Year 1 vs Year 2)	1.6017e-06	1.47826e-06	0.922932	-0.115704	Decreasing	-7.70683
K00815	YC_1 vs XM_1 (Year 1 vs Year 2)	1.58529e-07	2.90704e-07	1.83376	0.874804	Increasing	83.3759
K00817	YC_1 vs XM_1 (Year 1 vs Year 2)	0.000162845	0.000153449	0.942299	-0.0857428	Decreasing	-5.77007
K00818	YC_1 vs XM_1 (Year 1 vs Year 2)	5.15908e-05	5.06732e-05	0.982215	-0.0258893	Decreasing	-1.7785
K00819	YC_1 vs XM_1 (Year 1 vs Year 2)	1.94746e-05	2.02224e-05	1.0384	0.0543628	Increasing	3.84004
K18119	YC_1 vs XM_1 (Year 1 vs Year 2)	2.1382e-06	2.49755e-06	1.16806	0.224119	Increasing	16.8064
K07705	YC_1 vs XM_1 (Year 1 vs Year 2)	1.24252e-05	1.42154e-05	1.14408	0.194185	Increasing	14.4078
K08300	YC_1 vs XM_1 (Year 1 vs Year 2)	2.32302e-05	2.06149e-05	0.887418	-0.172314	Decreasing	-11.2582
K08302	YC_1 vs XM_1 (Year 1 vs Year 2)	1.79528e-07	1.77951e-07	0.991216	-0.0127288	Decreasing	-0.878414
K08303	YC_1 vs XM_1 (Year 1 vs Year 2)	1.13162e-05	1.10891e-05	0.97993	-0.0292497	Decreasing	-2.00702
K09444	YC_1 vs XM_1 (Year 1 vs Year 2)	3.25141e-07	9.9945e-08	0.30739	-1.70186	Decreasing	-69.261
K14470	YC_1 vs XM_1 (Year 1 vs Year 2)	1.62277e-06	1.74536e-06	1.07554	0.105067	Increasing	7.55444
K14475	YC_1 vs XM_1 (Year 1 vs Year 2)	4.77789e-06	5.10209e-06	1.06785	0.0947156	Increasing	6.78549
K05748	YC_1 vs XM_1 (Year 1 vs Year 2)	2.74797e-06	3.35565e-06	1.22113	0.288223	Increasing	22.1135
K01499	YC_1 vs XM_1 (Year 1 vs Year 2)	1.15088e-05	1.67089e-05	1.45183	0.537874	Increasing	45.1831
K05797	YC_1 vs XM_1 (Year 1 vs Year 2)	3.92691e-06	4.83582e-06	1.23146	0.300367	Increasing	23.1458
K01493	YC_1 vs XM_1 (Year 1 vs Year 2)	2.18723e-05	1.81895e-05	0.831622	-0.266	Decreasing	-16.8378
K19286	YC_1 vs XM_1 (Year 1 vs Year 2)	6.29367e-06	5.01427e-06	0.796717	-0.327861	Decreasing	-20.3283
K01491	YC_1 vs XM_1 (Year 1 vs Year 2)	0.000130954	0.000136967	1.04592	0.0647671	Increasing	4.5916
K14676	YC_1 vs XM_1 (Year 1 vs Year 2)	2.66515e-07	2.02653e-07	0.760381	-0.395205	Decreasing	-23.9619
K01497	YC_1 vs XM_1 (Year 1 vs Year 2)	2.0247e-05	2.02114e-05	0.998244	-0.00253605	Decreasing	-0.175631
K01496	YC_1 vs XM_1 (Year 1 vs Year 2)	3.39187e-05	3.44499e-05	1.01566	0.0224177	Increasing	1.56601
K01495	YC_1 vs XM_1 (Year 1 vs Year 2)	0.000192685	0.000198126	1.02824	0.0401757	Increasing	2.82391
K01494	YC_1 vs XM_1 (Year 1 vs Year 2)	0.000202658	0.000200255	0.988147	-0.0172029	Decreasing	-1.18533
K01673	YC_1 vs XM_1 (Year 1 vs Year 2)	0.000108475	0.000110266	1.01652	0.0236336	Increasing	1.65165
K01672	YC_1 vs XM_1 (Year 1 vs Year 2)	7.43734e-07	7.7212e-07	1.03817	0.0540384	Increasing	3.81669
K02418	YC_1 vs XM_1 (Year 1 vs Year 2)	4.1903e-06	4.33623e-06	1.03483	0.0493898	Increasing	3.48271
K02419	YC_1 vs XM_1 (Year 1 vs Year 2)	4.48129e-05	4.96445e-05	1.10782	0.147718	Increasing	10.7816
K01677	YC_1 vs XM_1 (Year 1 vs Year 2)	1.05424e-05	1.14017e-05	1.08151	0.113045	Increasing	8.15083
K01676	YC_1 vs XM_1 (Year 1 vs Year 2)	0.000103133	0.000112362	1.08949	0.12365	Increasing	8.94879
K01674	YC_1 vs XM_1 (Year 1 vs Year 2)	8.22543e-06	6.40392e-06	0.778552	-0.361135	Decreasing	-22.1448
K02412	YC_1 vs XM_1 (Year 1 vs Year 2)	1.42741e-05	1.56304e-05	1.09502	0.130957	Increasing	9.50202
K02413	YC_1 vs XM_1 (Year 1 vs Year 2)	1.57766e-06	1.24145e-06	0.786893	-0.34576	Decreasing	-21.3107
K01679	YC_1 vs XM_1 (Year 1 vs Year 2)	0.000133809	0.000128372	0.959367	-0.0598453	Decreasing	-4.0633
K01678	YC_1 vs XM_1 (Year 1 vs Year 2)	7.80339e-06	5.82544e-06	0.746526	-0.421735	Decreasing	-25.3474
K02416	YC_1 vs XM_1 (Year 1 vs Year 2)	1.25269e-05	1.30945e-05	1.04531	0.0639322	Increasing	4.5311
K02417	YC_1 vs XM_1 (Year 1 vs Year 2)	2.84584e-05	3.95858e-05	1.391	0.476127	Increasing	39.1005
K02414	YC_1 vs XM_1 (Year 1 vs Year 2)	3.11227e-06	2.73998e-06	0.880378	-0.183805	Decreasing	-11.9622
K05375	YC_1 vs XM_1 (Year 1 vs Year 2)	1.49395e-05	1.58217e-05	1.05905	0.0827666	Increasing	5.9047
K01474	YC_1 vs XM_1 (Year 1 vs Year 2)	0.000107727	0.000102546	0.951901	-0.071117	Decreasing	-4.80993
K01477	YC_1 vs XM_1 (Year 1 vs Year 2)	2.87773e-05	2.72469e-05	0.946818	-0.0788405	Decreasing	-5.31817
K01476	YC_1 vs XM_1 (Year 1 vs Year 2)	0.000101617	0.000101757	1.00138	0.00199592	Increasing	0.138442
K01470	YC_1 vs XM_1 (Year 1 vs Year 2)	6.26339e-05	5.91868e-05	0.944964	-0.0816684	Decreasing	-5.50358
K01473	YC_1 vs XM_1 (Year 1 vs Year 2)	9.95655e-05	9.97079e-05	1.00143	0.00206208	Increasing	0.143035
K01479	YC_1 vs XM_1 (Year 1 vs Year 2)	6.82933e-06	7.3356e-06	1.07413	0.103171	Increasing	7.41319
K01478	YC_1 vs XM_1 (Year 1 vs Year 2)	3.04981e-05	3.05043e-05	1.0002	0.000291698	Increasing	0.020221
K02784	YC_1 vs XM_1 (Year 1 vs Year 2)	1.89264e-07	1.91608e-07	1.01238	0.0177578	Increasing	1.23848
K02898	YC_1 vs XM_1 (Year 1 vs Year 2)	5.95144e-06	6.1337e-06	1.03063	0.0435198	Increasing	3.06252
K02899	YC_1 vs XM_1 (Year 1 vs Year 2)	0.000156622	0.000160825	1.02684	0.0382125	Increasing	2.68408
K02896	YC_1 vs XM_1 (Year 1 vs Year 2)	2.00332e-06	2.63153e-06	1.31358	0.393503	Increasing	31.3579
K02897	YC_1 vs XM_1 (Year 1 vs Year 2)	0.000107043	0.000108179	1.01062	0.0152351	Increasing	1.06161
K00022	YC_1 vs XM_1 (Year 1 vs Year 2)	6.12134e-07	4.32454e-07	0.706469	-0.501301	Decreasing	-29.3531
K02895	YC_1 vs XM_1 (Year 1 vs Year 2)	0.000181735	0.000184143	1.01325	0.0189944	Increasing	1.3253
K02892	YC_1 vs XM_1 (Year 1 vs Year 2)	0.000183314	0.000187578	1.02326	0.033176	Increasing	2.32623
K02893	YC_1 vs XM_1 (Year 1 vs Year 2)	1.96914e-05	2.40066e-05	1.21914	0.285866	Increasing	21.9142
K02890	YC_1 vs XM_1 (Year 1 vs Year 2)	0.000145188	0.000149391	1.02895	0.0411687	Increasing	2.8947
K00125	YC_1 vs XM_1 (Year 1 vs Year 2)	1.19706e-06	4.64897e-07	0.388364	-1.36452	Decreasing	-61.1636
K01787	YC_1 vs XM_1 (Year 1 vs Year 2)	2.68079e-06	3.76429e-06	1.40417	0.489721	Increasing	40.4173
K01786	YC_1 vs XM_1 (Year 1 vs Year 2)	1.5607e-05	1.5771e-05	1.01051	0.0150793	Increasing	1.0507
K01785	YC_1 vs XM_1 (Year 1 vs Year 2)	8.56843e-05	8.25986e-05	0.963988	-0.0529126	Decreasing	-3.60118
K05573	YC_1 vs XM_1 (Year 1 vs Year 2)	1.39109e-05	8.36767e-06	0.60152	-0.733315	Decreasing	-39.848
K01783	YC_1 vs XM_1 (Year 1 vs Year 2)	0.000123013	0.000125204	1.01781	0.0254624	Increasing	1.78058
K01782	YC_1 vs XM_1 (Year 1 vs Year 2)	4.86756e-05	4.73271e-05	0.972296	-0.0405319	Decreasing	-2.77036
K05576	YC_1 vs XM_1 (Year 1 vs Year 2)	1.8995e-06	2.57542e-06	1.35584	0.439187	Increasing	35.584
K05577	YC_1 vs XM_1 (Year 1 vs Year 2)	6.31758e-06	5.70929e-06	0.903715	-0.146059	Decreasing	-9.62845
K05578	YC_1 vs XM_1 (Year 1 vs Year 2)	5.13021e-06	3.71438e-06	0.724021	-0.465897	Decreasing	-27.5979
K05579	YC_1 vs XM_1 (Year 1 vs Year 2)	4.43855e-06	2.9289e-06	0.659879	-0.599727	Decreasing	-34.0121
K02071	YC_1 vs XM_1 (Year 1 vs Year 2)	1.91873e-06	1.9195e-06	1.0004	0.000574338	Increasing	0.039818
K02072	YC_1 vs XM_1 (Year 1 vs Year 2)	6.26349e-07	5.6717e-07	0.905518	-0.143186	Decreasing	-9.44825
K12812	YC_1 vs XM_1 (Year 1 vs Year 2)	7.135e-08	5.75429e-07	8.06488	3.01165	Increasing	706.488
K02527	YC_1 vs XM_1 (Year 1 vs Year 2)	6.15156e-05	5.91687e-05	0.961849	-0.0561176	Decreasing	-3.8151
K02256	YC_1 vs XM_1 (Year 1 vs Year 2)	4.97637e-07	1.21984e-06	2.45126	1.29352	Increasing	145.126
K05202	YC_1 vs XM_1 (Year 1 vs Year 2)	3.4643e-08	5.7533e-08	1.66074	0.731826	Increasing	66.074
K02523	YC_1 vs XM_1 (Year 1 vs Year 2)	8.79162e-05	9.19228e-05	1.04557	0.064293	Increasing	4.55725
K02258	YC_1 vs XM_1 (Year 1 vs Year 2)	3.43975e-05	3.25872e-05	0.94737	-0.0780004	Decreasing	-5.26302
K02259	YC_1 vs XM_1 (Year 1 vs Year 2)	6.49513e-05	6.10935e-05	0.940606	-0.0883379	Decreasing	-5.93942
K10680	YC_1 vs XM_1 (Year 1 vs Year 2)	3.27341e-06	2.83996e-06	0.867585	-0.204924	Decreasing	-13.2415
K20528	YC_1 vs XM_1 (Year 1 vs Year 2)	3.04119e-06	1.80893e-06	0.594811	-0.749497	Decreasing	-40.5189
K20529	YC_1 vs XM_1 (Year 1 vs Year 2)	3.60552e-07	3.47919e-07	0.964962	-0.0514559	Decreasing	-3.50379
K20527	YC_1 vs XM_1 (Year 1 vs Year 2)	9.2652e-07	7.90551e-07	0.853248	-0.228964	Decreasing	-14.6752
K05371	YC_1 vs XM_1 (Year 1 vs Year 2)	4.04621e-07	7.45615e-07	1.84275	0.88186	Increasing	84.2749
K19054	YC_1 vs XM_1 (Year 1 vs Year 2)	1.35028e-06	1.65459e-06	1.22536	0.293211	Increasing	22.5365
K03781	YC_1 vs XM_1 (Year 1 vs Year 2)	7.29837e-05	7.36996e-05	1.00981	0.0140813	Increasing	0.98082
K03780	YC_1 vs XM_1 (Year 1 vs Year 2)	1.93399e-05	1.82932e-05	0.945879	-0.0802718	Decreasing	-5.41206
K03783	YC_1 vs XM_1 (Year 1 vs Year 2)	9.4398e-05	9.01893e-05	0.955415	-0.0658	Decreasing	-4.45846
K03782	YC_1 vs XM_1 (Year 1 vs Year 2)	8.20437e-05	8.23277e-05	1.00346	0.00498605	Increasing	0.346205
K03785	YC_1 vs XM_1 (Year 1 vs Year 2)	6.54506e-06	4.27236e-06	0.652762	-0.615372	Decreasing	-34.7238
K03784	YC_1 vs XM_1 (Year 1 vs Year 2)	5.09632e-06	5.41472e-06	1.06248	0.0874314	Increasing	6.24768
K03787	YC_1 vs XM_1 (Year 1 vs Year 2)	0.000146376	0.000147054	1.00463	0.00666714	Increasing	0.463201
K03786	YC_1 vs XM_1 (Year 1 vs Year 2)	6.66784e-05	6.44577e-05	0.966695	-0.0488667	Decreasing	-3.33046
K02126	YC_1 vs XM_1 (Year 1 vs Year 2)	3.37281e-05	3.40385e-05	1.0092	0.0132132	Increasing	0.920078
K02588	YC_1 vs XM_1 (Year 1 vs Year 2)	2.26156e-07	1.76163e-07	0.778945	-0.360407	Decreasing	-22.1055
K03411	YC_1 vs XM_1 (Year 1 vs Year 2)	1.00247e-05	1.00422e-05	1.00175	0.00252004	Increasing	0.174828
K03410	YC_1 vs XM_1 (Year 1 vs Year 2)	3.72294e-05	3.82152e-05	1.02648	0.0377075	Increasing	2.64814
K03413	YC_1 vs XM_1 (Year 1 vs Year 2)	0.000150941	0.000156113	1.03427	0.0486061	Increasing	3.42651
K03412	YC_1 vs XM_1 (Year 1 vs Year 2)	9.19895e-05	8.75527e-05	0.951769	-0.0713163	Decreasing	-4.82308
K03415	YC_1 vs XM_1 (Year 1 vs Year 2)	1.15015e-06	1.50775e-06	1.31092	0.390576	Increasing	31.0917
K03414	YC_1 vs XM_1 (Year 1 vs Year 2)	5.04737e-06	4.51831e-06	0.895181	-0.159749	Decreasing	-10.4819
K03417	YC_1 vs XM_1 (Year 1 vs Year 2)	2.95952e-05	2.89981e-05	0.979824	-0.029405	Decreasing	-2.01757
K11411	YC_1 vs XM_1 (Year 1 vs Year 2)	6.0238e-08	4.4144e-08	0.732826	-0.448457	Decreasing	-26.7174
K03418	YC_1 vs XM_1 (Year 1 vs Year 2)	6.70441e-06	6.94055e-06	1.03522	0.0499398	Increasing	3.52218
K13126	YC_1 vs XM_1 (Year 1 vs Year 2)	4.80323e-06	4.58143e-06	0.953823	-0.0682072	Decreasing	-4.61774
K12482	YC_1 vs XM_1 (Year 1 vs Year 2)	2.24244e-07	2.72967e-07	1.21728	0.283657	Increasing	21.7277
K18824	YC_1 vs XM_1 (Year 1 vs Year 2)	5.48361e-07	5.21436e-07	0.950899	-0.0726358	Decreasing	-4.91009
K07205	YC_1 vs XM_1 (Year 1 vs Year 2)	7.50711e-07	7.67898e-07	1.02289	0.0326571	Increasing	2.28943
K03238	YC_1 vs XM_1 (Year 1 vs Year 2)	1.1905e-06	7.84543e-07	0.659003	-0.601643	Decreasing	-34.0997
K02322	YC_1 vs XM_1 (Year 1 vs Year 2)	1.79895e-06	1.45997e-06	0.811568	-0.301216	Decreasing	-18.8432
K02323	YC_1 vs XM_1 (Year 1 vs Year 2)	1.93615e-06	2.01568e-06	1.04107	0.0580708	Increasing	4.10727
K02326	YC_1 vs XM_1 (Year 1 vs Year 2)	1.55259e-06	6.38459e-07	0.411221	-1.28202	Decreasing	-58.8779
K03231	YC_1 vs XM_1 (Year 1 vs Year 2)	1.53361e-05	1.46436e-05	0.954845	-0.0666619	Decreasing	-4.51553
K03230	YC_1 vs XM_1 (Year 1 vs Year 2)	3.54557e-06	3.60964e-06	1.01807	0.0258366	Increasing	1.80699
K03233	YC_1 vs XM_1 (Year 1 vs Year 2)	3.01554e-06	2.68027e-06	0.888822	-0.170033	Decreasing	-11.1178
K03234	YC_1 vs XM_1 (Year 1 vs Year 2)	4.05712e-06	2.42952e-06	0.59883	-0.739782	Decreasing	-40.117
K03237	YC_1 vs XM_1 (Year 1 vs Year 2)	4.01338e-06	3.50158e-06	0.872477	-0.196812	Decreasing	-12.7523
K03236	YC_1 vs XM_1 (Year 1 vs Year 2)	1.49733e-07	1.09449e-07	0.730961	-0.452133	Decreasing	-26.9039
K09490	YC_1 vs XM_1 (Year 1 vs Year 2)	6.85661e-06	5.55773e-06	0.810565	-0.303	Decreasing	-18.9435
K16880	YC_1 vs XM_1 (Year 1 vs Year 2)	4.73301e-06	3.95703e-06	0.836049	-0.258341	Decreasing	-16.3951
K16881	YC_1 vs XM_1 (Year 1 vs Year 2)	3.34011e-05	3.14891e-05	0.942757	-0.0850421	Decreasing	-5.7243
K01815	YC_1 vs XM_1 (Year 1 vs Year 2)	1.11333e-05	1.10058e-05	0.988549	-0.0166152	Decreasing	-1.14507
K19340	YC_1 vs XM_1 (Year 1 vs Year 2)	1.99762e-05	1.67378e-05	0.837885	-0.255176	Decreasing	-16.2115
K13542	YC_1 vs XM_1 (Year 1 vs Year 2)	6.52974e-05	6.31528e-05	0.967156	-0.0481799	Decreasing	-3.28443
K13543	YC_1 vs XM_1 (Year 1 vs Year 2)	1.31104e-06	1.39096e-06	1.06096	0.0853659	Increasing	6.09568
K13540	YC_1 vs XM_1 (Year 1 vs Year 2)	4.19416e-07	6.7383e-07	1.60659	0.684003	Increasing	60.6591
K13541	YC_1 vs XM_1 (Year 1 vs Year 2)	2.05185e-06	1.78738e-06	0.871102	-0.199086	Decreasing	-12.8898
K10011	YC_1 vs XM_1 (Year 1 vs Year 2)	5.27858e-07	4.50106e-07	0.852703	-0.229885	Decreasing	-14.7297
K07513	YC_1 vs XM_1 (Year 1 vs Year 2)	6.5611e-08	2.75061e-07	4.1923	2.06774	Increasing	319.23
K12235	YC_1 vs XM_1 (Year 1 vs Year 2)	7.45861e-07	3.06432e-07	0.410843	-1.28334	Decreasing	-58.9157
K12234	YC_1 vs XM_1 (Year 1 vs Year 2)	2.33109e-05	2.17475e-05	0.932929	-0.10016	Decreasing	-6.70707
K10013	YC_1 vs XM_1 (Year 1 vs Year 2)	5.28739e-07	3.56273e-07	0.673816	-0.569573	Decreasing	-32.6184
K03125	YC_1 vs XM_1 (Year 1 vs Year 2)	3.87794e-07	4.16405e-07	1.07378	0.102697	Increasing	7.37789
K03124	YC_1 vs XM_1 (Year 1 vs Year 2)	1.44345e-05	1.41615e-05	0.981085	-0.0275494	Decreasing	-1.89146
K03126	YC_1 vs XM_1 (Year 1 vs Year 2)	4.2721e-07	3.50345e-07	0.820077	-0.286169	Decreasing	-17.9923
K03121	YC_1 vs XM_1 (Year 1 vs Year 2)	5.61245e-07	6.49614e-07	1.15745	0.210952	Increasing	15.7452
K03120	YC_1 vs XM_1 (Year 1 vs Year 2)	3.13429e-06	2.89706e-06	0.924309	-0.113553	Decreasing	-7.5691
K13940	YC_1 vs XM_1 (Year 1 vs Year 2)	5.10427e-07	7.72362e-07	1.51317	0.597573	Increasing	51.3168
K13941	YC_1 vs XM_1 (Year 1 vs Year 2)	2.29032e-06	1.55512e-06	0.678995	-0.558526	Decreasing	-32.1005
K10685	YC_1 vs XM_1 (Year 1 vs Year 2)	2.53902e-06	1.61472e-06	0.635965	-0.652981	Decreasing	-36.4035
K12527	YC_1 vs XM_1 (Year 1 vs Year 2)	8.07529e-07	7.9015e-07	0.978479	-0.0313875	Decreasing	-2.15212
K12526	YC_1 vs XM_1 (Year 1 vs Year 2)	6.92615e-06	8.17026e-06	1.17963	0.238329	Increasing	17.9626
K12524	YC_1 vs XM_1 (Year 1 vs Year 2)	4.36057e-05	4.35947e-05	0.999746	-0.000366892	Decreasing	-0.0254278
K11618	YC_1 vs XM_1 (Year 1 vs Year 2)	2.98785e-06	2.99032e-06	1.00083	0.00119409	Increasing	0.0828022
K02957	YC_1 vs XM_1 (Year 1 vs Year 2)	2.59802e-06	1.95529e-06	0.752607	-0.410032	Decreasing	-24.7393
K11617	YC_1 vs XM_1 (Year 1 vs Year 2)	2.14265e-06	2.66853e-06	1.24543	0.316645	Increasing	24.5431
K11962	YC_1 vs XM_1 (Year 1 vs Year 2)	3.56957e-05	3.53751e-05	0.991019	-0.0130147	Decreasing	-0.898052
K11963	YC_1 vs XM_1 (Year 1 vs Year 2)	3.39576e-05	3.23859e-05	0.953714	-0.0683707	Decreasing	-4.62855
K11960	YC_1 vs XM_1 (Year 1 vs Year 2)	3.51565e-05	3.60071e-05	1.0242	0.034492	Increasing	2.41961
K11961	YC_1 vs XM_1 (Year 1 vs Year 2)	2.96753e-05	2.99098e-05	1.0079	0.0113558	Increasing	0.79023
K16066	YC_1 vs XM_1 (Year 1 vs Year 2)	2.55064e-07	3.86592e-07	1.51567	0.599952	Increasing	51.5667
K13786	YC_1 vs XM_1 (Year 1 vs Year 2)	9.29976e-07	4.88229e-07	0.524991	-0.929635	Decreasing	-47.5009
K10565	YC_1 vs XM_1 (Year 1 vs Year 2)	1.32101e-07	1.81654e-07	1.37511	0.459552	Increasing	37.5114
K13787	YC_1 vs XM_1 (Year 1 vs Year 2)	8.01646e-06	6.75552e-06	0.842706	-0.246899	Decreasing	-15.7294
K10561	YC_1 vs XM_1 (Year 1 vs Year 2)	1.68525e-05	1.51415e-05	0.89847	-0.154458	Decreasing	-10.153
K10560	YC_1 vs XM_1 (Year 1 vs Year 2)	1.8848e-05	1.72998e-05	0.917856	-0.123661	Decreasing	-8.21444
K10563	YC_1 vs XM_1 (Year 1 vs Year 2)	0.000188955	0.00018137	0.959862	-0.0591012	Decreasing	-4.0138
K10562	YC_1 vs XM_1 (Year 1 vs Year 2)	3.3706e-05	3.24076e-05	0.961478	-0.0566736	Decreasing	-3.85216
K03936	YC_1 vs XM_1 (Year 1 vs Year 2)	4.01988e-07	1.04321e-06	2.59514	1.37581	Increasing	159.514
K06858	YC_1 vs XM_1 (Year 1 vs Year 2)	3.81932e-07	3.5003e-07	0.916472	-0.125837	Decreasing	-8.3528
K06859	YC_1 vs XM_1 (Year 1 vs Year 2)	6.86354e-07	6.8601e-07	0.999499	-0.000723258	Decreasing	-0.0501198
K02406	YC_1 vs XM_1 (Year 1 vs Year 2)	3.45624e-05	4.5309e-05	1.31093	0.390594	Increasing	31.0933
K18775	YC_1 vs XM_1 (Year 1 vs Year 2)	3.30355e-07	7.41775e-07	2.24539	1.16696	Increasing	124.539
K00113	YC_1 vs XM_1 (Year 1 vs Year 2)	1.41649e-06	1.02398e-06	0.722899	-0.468134	Decreasing	-27.7101
K09879	YC_1 vs XM_1 (Year 1 vs Year 2)	2.31194e-06	1.51275e-06	0.654322	-0.611928	Decreasing	-34.5678
K09877	YC_1 vs XM_1 (Year 1 vs Year 2)	9.2433e-07	8.68807e-07	0.939932	-0.0893723	Decreasing	-6.00684
K16397	YC_1 vs XM_1 (Year 1 vs Year 2)	1.1429e-07	1.92911e-07	1.68791	0.755236	Increasing	68.7908
K18482	YC_1 vs XM_1 (Year 1 vs Year 2)	1.63184e-05	1.67221e-05	1.02474	0.0352588	Increasing	2.47406
K15011	YC_1 vs XM_1 (Year 1 vs Year 2)	6.0052e-06	8.18525e-06	1.36303	0.446815	Increasing	36.3028
K11389	YC_1 vs XM_1 (Year 1 vs Year 2)	1.089e-06	1.88506e-06	1.731	0.791608	Increasing	73.1003
K10703	YC_1 vs XM_1 (Year 1 vs Year 2)	5.17653e-07	4.26291e-07	0.823507	-0.280147	Decreasing	-17.6493
K11383	YC_1 vs XM_1 (Year 1 vs Year 2)	7.99314e-07	8.81091e-07	1.10231	0.140529	Increasing	10.2309
K11381	YC_1 vs XM_1 (Year 1 vs Year 2)	0.000122272	0.00012321	1.00767	0.0110227	Increasing	0.766959
K20333	YC_1 vs XM_1 (Year 1 vs Year 2)	1.69124e-06	2.4552e-06	1.45171	0.537758	Increasing	45.1715
K05635	YC_1 vs XM_1 (Year 1 vs Year 2)	8.94804e-07	4.60978e-07	0.515172	-0.956874	Decreasing	-48.4828
K05973	YC_1 vs XM_1 (Year 1 vs Year 2)	2.36205e-05	2.5153e-05	1.06488	0.0906886	Increasing	6.48783
K05979	YC_1 vs XM_1 (Year 1 vs Year 2)	1.85972e-05	1.86335e-05	1.00196	0.00282031	Increasing	0.195681
K01719	YC_1 vs XM_1 (Year 1 vs Year 2)	3.9876e-05	3.93875e-05	0.987751	-0.0177803	Decreasing	-1.22488
K00331	YC_1 vs XM_1 (Year 1 vs Year 2)	0.000319498	0.000337518	1.0564	0.0791567	Increasing	5.64003
K00330	YC_1 vs XM_1 (Year 1 vs Year 2)	0.000267695	0.000272742	1.01885	0.0269472	Increasing	1.88539
K00333	YC_1 vs XM_1 (Year 1 vs Year 2)	0.000350424	0.000355272	1.01383	0.0198219	Increasing	1.38343
K00332	YC_1 vs XM_1 (Year 1 vs Year 2)	0.000217125	0.000222085	1.02284	0.0325854	Increasing	2.28435
K00335	YC_1 vs XM_1 (Year 1 vs Year 2)	0.000248245	0.000257274	1.03637	0.0515415	Increasing	3.63717
K00334	YC_1 vs XM_1 (Year 1 vs Year 2)	0.000131583	0.000128012	0.97286	-0.0396965	Decreasing	-2.71404
K00337	YC_1 vs XM_1 (Year 1 vs Year 2)	0.000306481	0.000303252	0.989462	-0.0152839	Decreasing	-1.0538
K00336	YC_1 vs XM_1 (Year 1 vs Year 2)	7.32312e-05	7.18347e-05	0.98093	-0.0277785	Decreasing	-1.90704
K00339	YC_1 vs XM_1 (Year 1 vs Year 2)	0.000170783	0.000164927	0.965716	-0.0503296	Decreasing	-3.42843
K00338	YC_1 vs XM_1 (Year 1 vs Year 2)	0.000269465	0.000265363	0.984779	-0.0221284	Decreasing	-1.52212
K01239	YC_1 vs XM_1 (Year 1 vs Year 2)	2.16202e-05	2.33392e-05	1.07951	0.110372	Increasing	7.95066
K11816	YC_1 vs XM_1 (Year 1 vs Year 2)	9.84811e-07	9.37606e-07	0.952067	-0.0708651	Decreasing	-4.79331
K00308	YC_1 vs XM_1 (Year 1 vs Year 2)	1.36362e-07	4.57169e-07	3.35261	1.74529	Increasing	235.261
K11540	YC_1 vs XM_1 (Year 1 vs Year 2)	8.0303e-06	8.71524e-06	1.08529	0.118087	Increasing	8.52946
K11541	YC_1 vs XM_1 (Year 1 vs Year 2)	1.29453e-06	1.2662e-06	0.978111	-0.0319298	Decreasing	-2.1889
K00542	YC_1 vs XM_1 (Year 1 vs Year 2)	2.73147e-07	5.72721e-07	2.09675	1.06815	Increasing	109.675
K07130	YC_1 vs XM_1 (Year 1 vs Year 2)	4.9143e-05	4.48594e-05	0.912834	-0.131576	Decreasing	-8.71661
K10811	YC_1 vs XM_1 (Year 1 vs Year 2)	6.70776e-07	5.16742e-07	0.770364	-0.376387	Decreasing	-22.9636
K07425	YC_1 vs XM_1 (Year 1 vs Year 2)	2.9209e-07	2.28305e-07	0.781626	-0.355451	Decreasing	-21.8374
K10365	YC_1 vs XM_1 (Year 1 vs Year 2)	4.00527e-07	1.38841e-07	0.346646	-1.52847	Decreasing	-65.3354
K10843	YC_1 vs XM_1 (Year 1 vs Year 2)	1.1474e-05	1.14713e-05	0.999768	-0.000334873	Decreasing	-0.023209
K06042	YC_1 vs XM_1 (Year 1 vs Year 2)	1.55486e-06	1.65152e-06	1.06216	0.0870069	Increasing	6.21643
K00541	YC_1 vs XM_1 (Year 1 vs Year 2)	1.69556e-07	3.09372e-07	1.8246	0.867581	Increasing	82.4601
K01233	YC_1 vs XM_1 (Year 1 vs Year 2)	2.76442e-06	9.76571e-07	0.353264	-1.50118	Decreasing	-64.6736
K01569	YC_1 vs XM_1 (Year 1 vs Year 2)	2.37533e-07	4.14907e-07	1.74673	0.80466	Increasing	74.6734
K01866	YC_1 vs XM_1 (Year 1 vs Year 2)	0.00010317	0.000103169	0.999992	-1.16054e-05	Decreasing	-0.000804429
K01867	YC_1 vs XM_1 (Year 1 vs Year 2)	0.000147642	0.00014938	1.01177	0.0168869	Increasing	1.17739
K05813	YC_1 vs XM_1 (Year 1 vs Year 2)	3.91005e-05	3.7098e-05	0.948787	-0.0758434	Decreasing	-5.12127
K01868	YC_1 vs XM_1 (Year 1 vs Year 2)	0.000208475	0.000208479	1.00002	2.27408e-05	Increasing	0.00157627
K01869	YC_1 vs XM_1 (Year 1 vs Year 2)	0.000173162	0.000178211	1.02915	0.0414589	Increasing	2.9154
K05816	YC_1 vs XM_1 (Year 1 vs Year 2)	2.16143e-05	1.8918e-05	0.875258	-0.19222	Decreasing	-12.4742
K05815	YC_1 vs XM_1 (Year 1 vs Year 2)	4.01861e-05	3.84891e-05	0.957772	-0.0622464	Decreasing	-4.22284
K05814	YC_1 vs XM_1 (Year 1 vs Year 2)	4.47933e-05	4.17172e-05	0.931327	-0.10264	Decreasing	-6.8673
K15519	YC_1 vs XM_1 (Year 1 vs Year 2)	6.60527e-07	7.93725e-07	1.20165	0.265022	Increasing	20.1654
K04034	YC_1 vs XM_1 (Year 1 vs Year 2)	8.93939e-07	1.53948e-06	1.72213	0.784191	Increasing	72.2126
K04035	YC_1 vs XM_1 (Year 1 vs Year 2)	4.43309e-06	3.07922e-06	0.6946	-0.525746	Decreasing	-30.54
K07104	YC_1 vs XM_1 (Year 1 vs Year 2)	5.19048e-05	5.0147e-05	0.966136	-0.0497024	Decreasing	-3.38644
K15040	YC_1 vs XM_1 (Year 1 vs Year 2)	1.40162e-06	1.07211e-06	0.76491	-0.386639	Decreasing	-23.509
K01892	YC_1 vs XM_1 (Year 1 vs Year 2)	0.000106686	0.00010899	1.02159	0.0308149	Increasing	2.1589
K07046	YC_1 vs XM_1 (Year 1 vs Year 2)	6.06927e-05	5.70761e-05	0.940411	-0.0886367	Decreasing	-5.9589
K06128	YC_1 vs XM_1 (Year 1 vs Year 2)	6.9025e-08	1.51863e-07	2.20012	1.13758	Increasing	120.012
K00029	YC_1 vs XM_1 (Year 1 vs Year 2)	0.000103981	0.000103543	0.995781	-0.00609967	Decreasing	-0.421904
K00028	YC_1 vs XM_1 (Year 1 vs Year 2)	2.27723e-07	1.06771e-07	0.468863	-1.09276	Decreasing	-53.1137
K00799	YC_1 vs XM_1 (Year 1 vs Year 2)	0.000279375	0.000281947	1.00921	0.0132196	Increasing	0.920527
K00798	YC_1 vs XM_1 (Year 1 vs Year 2)	8.9515e-05	8.8155e-05	0.984807	-0.0220865	Decreasing	-1.51926
K00797	YC_1 vs XM_1 (Year 1 vs Year 2)	7.7182e-05	7.30588e-05	0.946578	-0.0792073	Decreasing	-5.34224
K00796	YC_1 vs XM_1 (Year 1 vs Year 2)	9.28071e-05	9.54067e-05	1.02801	0.0398552	Increasing	2.80107
K00795	YC_1 vs XM_1 (Year 1 vs Year 2)	4.41927e-05	4.04364e-05	0.915002	-0.128153	Decreasing	-8.49977
K00794	YC_1 vs XM_1 (Year 1 vs Year 2)	0.000115699	0.000113497	0.980969	-0.0277207	Decreasing	-1.90311
K00793	YC_1 vs XM_1 (Year 1 vs Year 2)	0.000100154	0.000100856	1.00701	0.010078	Increasing	0.701
K00020	YC_1 vs XM_1 (Year 1 vs Year 2)	0.000130831	0.000132889	1.01573	0.0225107	Increasing	1.57256
K00791	YC_1 vs XM_1 (Year 1 vs Year 2)	9.7839e-05	9.85879e-05	1.00765	0.0110003	Increasing	0.765397
K00790	YC_1 vs XM_1 (Year 1 vs Year 2)	0.000183028	0.000189061	1.03297	0.0467919	Increasing	3.29654
K00673	YC_1 vs XM_1 (Year 1 vs Year 2)	2.80282e-06	3.1557e-06	1.1259	0.171079	Increasing	12.59
K09011	YC_1 vs XM_1 (Year 1 vs Year 2)	7.34173e-06	7.95292e-06	1.08325	0.115363	Increasing	8.32479
K09019	YC_1 vs XM_1 (Year 1 vs Year 2)	1.33171e-05	1.35136e-05	1.01476	0.0211353	Increasing	1.47577
K09018	YC_1 vs XM_1 (Year 1 vs Year 2)	2.6122e-07	1.69663e-07	0.649502	-0.622593	Decreasing	-35.0498
K16045	YC_1 vs XM_1 (Year 1 vs Year 2)	2.61061e-07	2.61307e-07	1.00094	0.00135882	Increasing	0.0942309
K10038	YC_1 vs XM_1 (Year 1 vs Year 2)	6.53194e-07	6.64433e-07	1.01721	0.0246122	Increasing	1.72062
K01141	YC_1 vs XM_1 (Year 1 vs Year 2)	6.69528e-07	1.15512e-06	1.72528	0.78683	Increasing	72.528
K09835	YC_1 vs XM_1 (Year 1 vs Year 2)	7.66281e-06	6.12514e-06	0.799334	-0.32313	Decreasing	-20.0666
K10533	YC_1 vs XM_1 (Year 1 vs Year 2)	5.93908e-06	5.2894e-06	0.89061	-0.167134	Decreasing	-10.939
K04786	YC_1 vs XM_1 (Year 1 vs Year 2)	1.57425e-06	1.03411e-06	0.65689	-0.606277	Decreasing	-34.311
K04787	YC_1 vs XM_1 (Year 1 vs Year 2)	7.7351e-08	2.9221e-08	0.377771	-1.40441	Decreasing	-62.2229
K04780	YC_1 vs XM_1 (Year 1 vs Year 2)	1.96524e-06	2.02416e-06	1.02998	0.0426135	Increasing	2.9978
K04781	YC_1 vs XM_1 (Year 1 vs Year 2)	5.50271e-07	6.83548e-07	1.2422	0.3129	Increasing	24.2202
K04782	YC_1 vs XM_1 (Year 1 vs Year 2)	2.61167e-06	3.33474e-06	1.27686	0.352605	Increasing	27.6864
K00249	YC_1 vs XM_1 (Year 1 vs Year 2)	0.000146792	0.000137514	0.936797	-0.0941921	Decreasing	-6.32033
K00248	YC_1 vs XM_1 (Year 1 vs Year 2)	6.65859e-05	6.60906e-05	0.992561	-0.0107729	Decreasing	-0.743941
K00241	YC_1 vs XM_1 (Year 1 vs Year 2)	0.000108621	0.000102078	0.939769	-0.0896216	Decreasing	-6.02308
K00240	YC_1 vs XM_1 (Year 1 vs Year 2)	0.000277166	0.00027487	0.991717	-0.0119991	Decreasing	-0.828266
K00242	YC_1 vs XM_1 (Year 1 vs Year 2)	3.82102e-05	3.66845e-05	0.960073	-0.0587845	Decreasing	-3.99273
K00245	YC_1 vs XM_1 (Year 1 vs Year 2)	3.95739e-05	3.76748e-05	0.952012	-0.0709485	Decreasing	-4.79881
K00244	YC_1 vs XM_1 (Year 1 vs Year 2)	4.73002e-05	4.62064e-05	0.976876	-0.0337526	Decreasing	-2.3124
K00247	YC_1 vs XM_1 (Year 1 vs Year 2)	2.51662e-05	1.99952e-05	0.794526	-0.331834	Decreasing	-20.5474
K00246	YC_1 vs XM_1 (Year 1 vs Year 2)	2.89441e-05	2.17325e-05	0.750845	-0.413413	Decreasing	-24.9155
K04765	YC_1 vs XM_1 (Year 1 vs Year 2)	4.94349e-05	5.54485e-05	1.12165	0.165618	Increasing	12.1646
K02668	YC_1 vs XM_1 (Year 1 vs Year 2)	6.71771e-05	6.65762e-05	0.991055	-0.012963	Decreasing	-0.894504
K15868	YC_1 vs XM_1 (Year 1 vs Year 2)	2.9659e-06	1.85298e-06	0.624761	-0.678624	Decreasing	-37.5239
K15866	YC_1 vs XM_1 (Year 1 vs Year 2)	9.12675e-05	8.97065e-05	0.982896	-0.0248897	Decreasing	-1.71042
K02667	YC_1 vs XM_1 (Year 1 vs Year 2)	9.81079e-05	9.98333e-05	1.01759	0.0251523	Increasing	1.75871
K10535	YC_1 vs XM_1 (Year 1 vs Year 2)	1.74365e-06	2.01022e-06	1.15288	0.205248	Increasing	15.2885
K02661	YC_1 vs XM_1 (Year 1 vs Year 2)	6.91361e-07	3.24227e-07	0.468969	-1.09243	Decreasing	-53.1031
K02660	YC_1 vs XM_1 (Year 1 vs Year 2)	2.48969e-05	2.46793e-05	0.991263	-0.0126598	Decreasing	-0.873672
K02405	YC_1 vs XM_1 (Year 1 vs Year 2)	7.98073e-05	8.39584e-05	1.05201	0.0731534	Increasing	5.20137
K01795	YC_1 vs XM_1 (Year 1 vs Year 2)	8.12401e-07	1.15181e-06	1.41779	0.503645	Increasing	41.7791
K00808	YC_1 vs XM_1 (Year 1 vs Year 2)	2.02706e-05	2.12564e-05	1.04863	0.068508	Increasing	4.86316
K00806	YC_1 vs XM_1 (Year 1 vs Year 2)	0.000169117	0.000171137	1.01195	0.0171334	Increasing	1.19468
K00805	YC_1 vs XM_1 (Year 1 vs Year 2)	3.29948e-06	3.39717e-06	1.02961	0.0420973	Increasing	2.96095
K00803	YC_1 vs XM_1 (Year 1 vs Year 2)	2.07453e-05	1.86856e-05	0.900713	-0.150861	Decreasing	-9.92872
K00801	YC_1 vs XM_1 (Year 1 vs Year 2)	6.99943e-06	4.9799e-06	0.711472	-0.491121	Decreasing	-28.8528
K00800	YC_1 vs XM_1 (Year 1 vs Year 2)	9.2437e-05	8.88735e-05	0.961449	-0.0567172	Decreasing	-3.85506
K08312	YC_1 vs XM_1 (Year 1 vs Year 2)	4.09189e-07	2.56249e-07	0.626236	-0.675221	Decreasing	-37.3764
K08311	YC_1 vs XM_1 (Year 1 vs Year 2)	3.21722e-05	3.14722e-05	0.978242	-0.0317364	Decreasing	-2.17578
K08310	YC_1 vs XM_1 (Year 1 vs Year 2)	1.41921e-05	1.49907e-05	1.05628	0.0789859	Increasing	5.62753
K08318	YC_1 vs XM_1 (Year 1 vs Year 2)	4.39684e-06	3.97616e-06	0.904322	-0.145091	Decreasing	-9.56779
K11822	YC_1 vs XM_1 (Year 1 vs Year 2)	1.71273e-07	4.70598e-07	2.74765	1.4582	Increasing	174.765
K05780	YC_1 vs XM_1 (Year 1 vs Year 2)	1.44691e-06	2.35788e-06	1.6296	0.704514	Increasing	62.9596
K05784	YC_1 vs XM_1 (Year 1 vs Year 2)	1.53043e-07	3.33203e-07	2.17719	1.12246	Increasing	117.719
K14396	YC_1 vs XM_1 (Year 1 vs Year 2)	8.9928e-07	9.36822e-07	1.04175	0.0590046	Increasing	4.17467
K14645	YC_1 vs XM_1 (Year 1 vs Year 2)	2.13459e-05	1.99452e-05	0.934381	-0.0979177	Decreasing	-6.56193
K04364	YC_1 vs XM_1 (Year 1 vs Year 2)	3.9643e-08	1.94185e-07	4.89834	2.29229	Increasing	389.834
K14647	YC_1 vs XM_1 (Year 1 vs Year 2)	5.3326e-08	4.6461e-08	0.871264	-0.198819	Decreasing	-12.8736
K02409	YC_1 vs XM_1 (Year 1 vs Year 2)	6.31474e-06	6.00613e-06	0.951128	-0.072289	Decreasing	-4.88723
K02408	YC_1 vs XM_1 (Year 1 vs Year 2)	1.07854e-05	1.45014e-05	1.34454	0.427112	Increasing	34.454
K01689	YC_1 vs XM_1 (Year 1 vs Year 2)	0.000242998	0.000244636	1.00674	0.00968879	Increasing	0.673836
K01686	YC_1 vs XM_1 (Year 1 vs Year 2)	4.80687e-05	4.34153e-05	0.903194	-0.146892	Decreasing	-9.68061
K01687	YC_1 vs XM_1 (Year 1 vs Year 2)	0.000207363	0.000202458	0.976349	-0.0345307	Decreasing	-2.36507
K01684	YC_1 vs XM_1 (Year 1 vs Year 2)	7.28032e-05	7.60021e-05	1.04394	0.0620362	Increasing	4.39381
K01685	YC_1 vs XM_1 (Year 1 vs Year 2)	6.0608e-05	5.51117e-05	0.909315	-0.137149	Decreasing	-9.06855
K05365	YC_1 vs XM_1 (Year 1 vs Year 2)	6.75571e-05	6.31572e-05	0.934871	-0.0971607	Decreasing	-6.51289
K05364	YC_1 vs XM_1 (Year 1 vs Year 2)	9.49542e-06	9.94044e-06	1.04687	0.0660771	Increasing	4.68663
K05367	YC_1 vs XM_1 (Year 1 vs Year 2)	1.54238e-05	1.67224e-05	1.08419	0.116624	Increasing	8.41948
K05366	YC_1 vs XM_1 (Year 1 vs Year 2)	0.000127063	0.000129786	1.02143	0.030586	Increasing	2.1427
K02799	YC_1 vs XM_1 (Year 1 vs Year 2)	7.17989e-06	5.31232e-06	0.739889	-0.434619	Decreasing	-26.0111
K02798	YC_1 vs XM_1 (Year 1 vs Year 2)	2.71643e-07	2.60328e-07	0.958346	-0.0613814	Decreasing	-4.16539
K01442	YC_1 vs XM_1 (Year 1 vs Year 2)	6.83301e-07	1.25588e-06	1.83797	0.878111	Increasing	83.7967
K01443	YC_1 vs XM_1 (Year 1 vs Year 2)	5.31306e-05	5.28973e-05	0.99561	-0.00634753	Decreasing	-0.439011
K01444	YC_1 vs XM_1 (Year 1 vs Year 2)	5.83754e-05	5.74588e-05	0.984298	-0.0228335	Decreasing	-1.57024
K13745	YC_1 vs XM_1 (Year 1 vs Year 2)	3.77529e-06	4.73771e-06	1.25492	0.327601	Increasing	25.4925
K01448	YC_1 vs XM_1 (Year 1 vs Year 2)	0.000140421	0.000139897	0.996271	-0.00538983	Decreasing	-0.372898
K02793	YC_1 vs XM_1 (Year 1 vs Year 2)	7.26881e-05	8.01962e-05	1.10329	0.141815	Increasing	10.3292
K02883	YC_1 vs XM_1 (Year 1 vs Year 2)	7.4112e-08	3.5894e-08	0.484321	-1.04596	Decreasing	-51.5679
K02796	YC_1 vs XM_1 (Year 1 vs Year 2)	4.08755e-06	4.4933e-06	1.09926	0.136536	Increasing	9.92625
K18067	YC_1 vs XM_1 (Year 1 vs Year 2)	7.80276e-06	6.26909e-06	0.803444	-0.31573	Decreasing	-19.6556
K02889	YC_1 vs XM_1 (Year 1 vs Year 2)	5.97673e-06	6.34874e-06	1.06224	0.0871146	Increasing	6.22436
K02888	YC_1 vs XM_1 (Year 1 vs Year 2)	0.000150844	0.000143917	0.954074	-0.0678276	Decreasing	-4.59264
K02885	YC_1 vs XM_1 (Year 1 vs Year 2)	1.14544e-05	1.01386e-05	0.885128	-0.176042	Decreasing	-11.4872
K02884	YC_1 vs XM_1 (Year 1 vs Year 2)	0.0001719	0.000166267	0.967229	-0.0480705	Decreasing	-3.2771
K02887	YC_1 vs XM_1 (Year 1 vs Year 2)	0.000172048	0.00017746	1.03146	0.0446835	Increasing	3.14568
K02886	YC_1 vs XM_1 (Year 1 vs Year 2)	0.000216319	0.00022503	1.04027	0.0569562	Increasing	4.02687
K02881	YC_1 vs XM_1 (Year 1 vs Year 2)	0.000142526	0.00015274	1.07166	0.0998483	Increasing	7.16607
K02880	YC_1 vs XM_1 (Year 1 vs Year 2)	3.74824e-06	5.29858e-06	1.41362	0.499393	Increasing	41.3618
K18013	YC_1 vs XM_1 (Year 1 vs Year 2)	6.54946e-07	1.2015e-06	1.83451	0.875392	Increasing	83.4507
K02882	YC_1 vs XM_1 (Year 1 vs Year 2)	1.72279e-06	1.20856e-06	0.701514	-0.511456	Decreasing	-29.8486
K04564	YC_1 vs XM_1 (Year 1 vs Year 2)	0.000248644	0.000243502	0.979321	-0.0301462	Decreasing	-2.0679
K04565	YC_1 vs XM_1 (Year 1 vs Year 2)	7.0629e-05	6.67629e-05	0.945262	-0.0812135	Decreasing	-5.47378
K04566	YC_1 vs XM_1 (Year 1 vs Year 2)	1.41558e-05	1.47467e-05	1.04174	0.0590012	Increasing	4.17443
K04567	YC_1 vs XM_1 (Year 1 vs Year 2)	0.000174556	0.000168834	0.967224	-0.0480779	Decreasing	-3.27759
K01040	YC_1 vs XM_1 (Year 1 vs Year 2)	4.32785e-05	4.3044e-05	0.994582	-0.00783758	Decreasing	-0.541787
K04561	YC_1 vs XM_1 (Year 1 vs Year 2)	2.53674e-05	2.92653e-05	1.15366	0.20622	Increasing	15.3661
K01042	YC_1 vs XM_1 (Year 1 vs Year 2)	8.06739e-05	7.59158e-05	0.941021	-0.0877006	Decreasing	-5.89786
K02063	YC_1 vs XM_1 (Year 1 vs Year 2)	4.59978e-06	4.4318e-06	0.963482	-0.0536711	Decreasing	-3.65185
K02062	YC_1 vs XM_1 (Year 1 vs Year 2)	2.77481e-06	2.61825e-06	0.943579	-0.0837845	Decreasing	-5.64208
K02067	YC_1 vs XM_1 (Year 1 vs Year 2)	9.58258e-05	9.10364e-05	0.950019	-0.073971	Decreasing	-4.99805
K02066	YC_1 vs XM_1 (Year 1 vs Year 2)	0.000252673	0.000257645	1.01968	0.028113	Increasing	1.96776
K02065	YC_1 vs XM_1 (Year 1 vs Year 2)	0.000286544	0.000273006	0.952754	-0.0698243	Decreasing	-4.7246
K02064	YC_1 vs XM_1 (Year 1 vs Year 2)	7.09468e-06	6.06311e-06	0.8546	-0.226679	Decreasing	-14.54
K02535	YC_1 vs XM_1 (Year 1 vs Year 2)	8.41607e-05	8.20332e-05	0.974721	-0.036939	Decreasing	-2.52792
K02536	YC_1 vs XM_1 (Year 1 vs Year 2)	8.06992e-05	8.36074e-05	1.03604	0.0510753	Increasing	3.60368
K05213	YC_1 vs XM_1 (Year 1 vs Year 2)	3.4905e-08	8.453e-09	0.242172	-2.0459	Decreasing	-75.7828
K03330	YC_1 vs XM_1 (Year 1 vs Year 2)	3.86354e-06	4.17367e-06	1.08027	0.111394	Increasing	8.02712
K03332	YC_1 vs XM_1 (Year 1 vs Year 2)	4.85232e-06	3.7255e-06	0.767776	-0.381243	Decreasing	-23.2224
K03333	YC_1 vs XM_1 (Year 1 vs Year 2)	3.09393e-05	3.32256e-05	1.07389	0.102851	Increasing	7.38938
K03335	YC_1 vs XM_1 (Year 1 vs Year 2)	4.42641e-05	3.9234e-05	0.886362	-0.174032	Decreasing	-11.3638
K03336	YC_1 vs XM_1 (Year 1 vs Year 2)	2.4637e-05	2.42766e-05	0.985374	-0.021257	Decreasing	-1.46262
K03337	YC_1 vs XM_1 (Year 1 vs Year 2)	3.87255e-05	3.68816e-05	0.952384	-0.0703848	Decreasing	-4.76161
K02080	YC_1 vs XM_1 (Year 1 vs Year 2)	5.86254e-07	5.04528e-07	0.860596	-0.216592	Decreasing	-13.9404
K02083	YC_1 vs XM_1 (Year 1 vs Year 2)	1.18422e-05	1.07421e-05	0.907101	-0.140665	Decreasing	-9.28992
K20531	YC_1 vs XM_1 (Year 1 vs Year 2)	1.78649e-06	8.99747e-07	0.503638	-0.989541	Decreasing	-49.6362
K20530	YC_1 vs XM_1 (Year 1 vs Year 2)	1.08628e-07	9.248e-08	0.851346	-0.232183	Decreasing	-14.8654
K20533	YC_1 vs XM_1 (Year 1 vs Year 2)	1.78549e-07	2.04744e-07	1.14671	0.197501	Increasing	14.671
K20532	YC_1 vs XM_1 (Year 1 vs Year 2)	6.41144e-07	6.5518e-07	1.02189	0.0312429	Increasing	2.18921
K13137	YC_1 vs XM_1 (Year 1 vs Year 2)	7.51398e-07	4.47133e-07	0.595068	-0.748873	Decreasing	-40.4932
K13251	YC_1 vs XM_1 (Year 1 vs Year 2)	1.65094e-07	1.9978e-07	1.2101	0.275124	Increasing	21.0098
K04516	YC_1 vs XM_1 (Year 1 vs Year 2)	6.10963e-06	6.17622e-06	1.0109	0.0156408	Increasing	1.09003
K14731	YC_1 vs XM_1 (Year 1 vs Year 2)	8.86219e-06	8.37384e-06	0.944895	-0.0817735	Decreasing	-5.51047
K14733	YC_1 vs XM_1 (Year 1 vs Year 2)	1.59248e-05	1.55757e-05	0.978076	-0.0319811	Decreasing	-2.19237
K03428	YC_1 vs XM_1 (Year 1 vs Year 2)	2.74053e-07	3.73312e-07	1.36219	0.445927	Increasing	36.2189
K03429	YC_1 vs XM_1 (Year 1 vs Year 2)	2.72195e-05	3.01782e-05	1.1087	0.148866	Increasing	10.8698
K14736	YC_1 vs XM_1 (Year 1 vs Year 2)	7.30077e-06	7.29699e-06	0.999483	-0.000746757	Decreasing	-0.0517479
K03939	YC_1 vs XM_1 (Year 1 vs Year 2)	1.21807e-06	1.47315e-06	1.20941	0.274307	Increasing	20.9413
K13421	YC_1 vs XM_1 (Year 1 vs Year 2)	9.11719e-06	7.10408e-06	0.779197	-0.35994	Decreasing	-22.0803
K03425	YC_1 vs XM_1 (Year 1 vs Year 2)	3.53247e-07	2.2676e-07	0.64193	-0.639511	Decreasing	-35.807
K03426	YC_1 vs XM_1 (Year 1 vs Year 2)	3.80948e-05	3.89908e-05	1.02352	0.0335397	Increasing	2.35203
K03935	YC_1 vs XM_1 (Year 1 vs Year 2)	1.26072e-06	1.56374e-06	1.24035	0.310753	Increasing	24.0354
K03420	YC_1 vs XM_1 (Year 1 vs Year 2)	1.69083e-06	1.51147e-06	0.893921	-0.161781	Decreasing	-10.6079
K03204	YC_1 vs XM_1 (Year 1 vs Year 2)	6.29158e-06	7.64097e-06	1.21447	0.280333	Increasing	21.4475
K03205	YC_1 vs XM_1 (Year 1 vs Year 2)	2.66623e-06	2.64873e-06	0.993436	-0.00950043	Decreasing	-0.656356
K12396	YC_1 vs XM_1 (Year 1 vs Year 2)	5.18338e-07	8.72534e-07	1.68333	0.751318	Increasing	68.333
K12397	YC_1 vs XM_1 (Year 1 vs Year 2)	1.1081e-08	3.2766e-08	2.95695	1.56411	Increasing	195.695
K03200	YC_1 vs XM_1 (Year 1 vs Year 2)	5.42034e-06	4.86305e-06	0.897185	-0.156523	Decreasing	-10.2815
K03203	YC_1 vs XM_1 (Year 1 vs Year 2)	1.63109e-07	2.24033e-07	1.37352	0.457875	Increasing	37.3517
K00109	YC_1 vs XM_1 (Year 1 vs Year 2)	2.03129e-06	1.65018e-06	0.812381	-0.299772	Decreasing	-18.7619
K12398	YC_1 vs XM_1 (Year 1 vs Year 2)	3.078e-07	2.84722e-07	0.925023	-0.112439	Decreasing	-7.49773
K02339	YC_1 vs XM_1 (Year 1 vs Year 2)	1.96339e-05	1.51103e-05	0.769603	-0.377813	Decreasing	-23.0397
K02338	YC_1 vs XM_1 (Year 1 vs Year 2)	0.00019946	0.000197802	0.991686	-0.0120447	Decreasing	-0.831401
K02337	YC_1 vs XM_1 (Year 1 vs Year 2)	0.000152374	0.000151329	0.993142	-0.00992773	Decreasing	-0.685776
K02335	YC_1 vs XM_1 (Year 1 vs Year 2)	0.000201348	0.000201362	1.00007	9.54811e-05	Increasing	0.00661845
K09667	YC_1 vs XM_1 (Year 1 vs Year 2)	2.90097e-07	6.36905e-07	2.19549	1.13454	Increasing	119.549
K02330	YC_1 vs XM_1 (Year 1 vs Year 2)	5.2613e-08	1.06771e-07	2.02937	1.02103	Increasing	102.937
K00589	YC_1 vs XM_1 (Year 1 vs Year 2)	3.1355e-07	3.28072e-07	1.04631	0.065317	Increasing	4.63148
K19291	YC_1 vs XM_1 (Year 1 vs Year 2)	6.14078e-07	4.50477e-07	0.733583	-0.446968	Decreasing	-26.6417
K05666	YC_1 vs XM_1 (Year 1 vs Year 2)	3.29341e-07	2.46381e-07	0.748103	-0.418691	Decreasing	-25.1897
K08007	YC_1 vs XM_1 (Year 1 vs Year 2)	1.44067e-06	1.67716e-06	1.16416	0.219284	Increasing	16.4156
K09461	YC_1 vs XM_1 (Year 1 vs Year 2)	6.93972e-05	7.19017e-05	1.03609	0.0511468	Increasing	3.60882
K03680	YC_1 vs XM_1 (Year 1 vs Year 2)	4.1037e-07	4.8181e-07	1.17409	0.231539	Increasing	17.4087
K01523	YC_1 vs XM_1 (Year 1 vs Year 2)	2.98676e-05	2.90481e-05	0.972563	-0.0401363	Decreasing	-2.74369
K03685	YC_1 vs XM_1 (Year 1 vs Year 2)	9.36181e-05	9.50683e-05	1.01549	0.0221775	Increasing	1.54911
K04513	YC_1 vs XM_1 (Year 1 vs Year 2)	1.86179e-06	1.60031e-06	0.859552	-0.218344	Decreasing	-14.0448
K03966	YC_1 vs XM_1 (Year 1 vs Year 2)	9.86195e-07	5.88735e-07	0.596976	-0.744255	Decreasing	-40.3024
K07774	YC_1 vs XM_1 (Year 1 vs Year 2)	2.15542e-06	2.38401e-06	1.10606	0.145423	Increasing	10.6055
K07776	YC_1 vs XM_1 (Year 1 vs Year 2)	1.50864e-05	1.292e-05	0.856399	-0.223645	Decreasing	-14.3601
K03110	YC_1 vs XM_1 (Year 1 vs Year 2)	0.000154714	0.000163912	1.05945	0.0833168	Increasing	5.94509
K03111	YC_1 vs XM_1 (Year 1 vs Year 2)	0.000173756	0.000160255	0.922297	-0.116696	Decreasing	-7.77026
K03113	YC_1 vs XM_1 (Year 1 vs Year 2)	2.42265e-05	3.07855e-05	1.27073	0.345663	Increasing	27.0735
K03116	YC_1 vs XM_1 (Year 1 vs Year 2)	0.000118576	0.000117751	0.993049	-0.0100629	Decreasing	-0.695079
K03117	YC_1 vs XM_1 (Year 1 vs Year 2)	2.64604e-05	2.76392e-05	1.04455	0.0628832	Increasing	4.45512
K03118	YC_1 vs XM_1 (Year 1 vs Year 2)	0.000135414	0.000132281	0.976858	-0.0337786	Decreasing	-2.31416
K03119	YC_1 vs XM_1 (Year 1 vs Year 2)	0.000147983	0.000141257	0.954549	-0.0671092	Decreasing	-4.54513
K13953	YC_1 vs XM_1 (Year 1 vs Year 2)	0.000115679	0.000100276	0.866849	-0.206148	Decreasing	-13.3151
K13954	YC_1 vs XM_1 (Year 1 vs Year 2)	2.74432e-05	2.80179e-05	1.02094	0.0298986	Increasing	2.09403
K10691	YC_1 vs XM_1 (Year 1 vs Year 2)	1.48537e-06	1.39284e-06	0.937704	-0.0927949	Decreasing	-6.22956
K05301	YC_1 vs XM_1 (Year 1 vs Year 2)	3.90745e-07	4.76032e-07	1.21827	0.284831	Increasing	21.8268
K03058	YC_1 vs XM_1 (Year 1 vs Year 2)	2.1097e-07	5.0515e-08	0.239442	-2.06225	Decreasing	-76.0558
K02962	YC_1 vs XM_1 (Year 1 vs Year 2)	1.42207e-05	1.02608e-05	0.721543	-0.470843	Decreasing	-27.8457
K02210	YC_1 vs XM_1 (Year 1 vs Year 2)	4.77262e-07	7.63336e-07	1.59941	0.677537	Increasing	59.9407
K02963	YC_1 vs XM_1 (Year 1 vs Year 2)	0.000161801	0.000160086	0.9894	-0.0153742	Decreasing	-1.06
K13624	YC_1 vs XM_1 (Year 1 vs Year 2)	2.79764e-07	9.711e-08	0.347114	-1.52652	Decreasing	-65.2886
K17252	YC_1 vs XM_1 (Year 1 vs Year 2)	4.25625e-06	3.70835e-06	0.871272	-0.198805	Decreasing	-12.8728
K02612	YC_1 vs XM_1 (Year 1 vs Year 2)	1.66813e-05	1.3839e-05	0.829613	-0.26949	Decreasing	-17.0387
K00172	YC_1 vs XM_1 (Year 1 vs Year 2)	9.96861e-06	7.59101e-06	0.761492	-0.3931	Decreasing	-23.8508
K11603	YC_1 vs XM_1 (Year 1 vs Year 2)	2.35128e-07	1.68797e-07	0.717894	-0.478157	Decreasing	-28.2106
K11602	YC_1 vs XM_1 (Year 1 vs Year 2)	7.53671e-07	5.93212e-07	0.787097	-0.345387	Decreasing	-21.2903
K03038	YC_1 vs XM_1 (Year 1 vs Year 2)	1.37621e-06	1.34625e-06	0.978229	-0.0317564	Decreasing	-2.17714
K02961	YC_1 vs XM_1 (Year 1 vs Year 2)	0.000184309	0.000185317	1.00547	0.00787266	Increasing	0.547183
K06096	YC_1 vs XM_1 (Year 1 vs Year 2)	5.70725e-06	6.861e-06	1.20216	0.265624	Increasing	20.2156
K11606	YC_1 vs XM_1 (Year 1 vs Year 2)	4.74379e-07	2.76417e-07	0.582692	-0.779194	Decreasing	-41.7308
K11605	YC_1 vs XM_1 (Year 1 vs Year 2)	1.30195e-06	1.42632e-06	1.09553	0.131623	Increasing	9.55256
K11604	YC_1 vs XM_1 (Year 1 vs Year 2)	1.33254e-06	1.34991e-06	1.01303	0.0186769	Increasing	1.303
K10559	YC_1 vs XM_1 (Year 1 vs Year 2)	1.84845e-05	1.77692e-05	0.961301	-0.0569403	Decreasing	-3.86993
K00079	YC_1 vs XM_1 (Year 1 vs Year 2)	1.45938e-07	1.50011e-07	1.02791	0.0397127	Increasing	2.79091
K10550	YC_1 vs XM_1 (Year 1 vs Year 2)	9.3774e-08	1.04115e-07	1.11028	0.150918	Increasing	11.0276
K07778	YC_1 vs XM_1 (Year 1 vs Year 2)	4.66135e-06	4.67846e-06	1.00367	0.0052868	Increasing	0.367125
K10552	YC_1 vs XM_1 (Year 1 vs Year 2)	1.07501e-05	1.0402e-05	0.967618	-0.0474904	Decreasing	-3.23819
K10553	YC_1 vs XM_1 (Year 1 vs Year 2)	1.15609e-05	1.18489e-05	1.02491	0.0354903	Increasing	2.49051
K10554	YC_1 vs XM_1 (Year 1 vs Year 2)	8.62119e-06	8.71848e-06	1.01129	0.0161898	Increasing	1.12851
K10556	YC_1 vs XM_1 (Year 1 vs Year 2)	1.16373e-06	1.44547e-06	1.2421	0.31278	Increasing	24.2099
K13951	YC_1 vs XM_1 (Year 1 vs Year 2)	2.87625e-07	3.05369e-07	1.06169	0.0863645	Increasing	6.16914
K13950	YC_1 vs XM_1 (Year 1 vs Year 2)	8.62045e-07	8.42656e-07	0.977508	-0.0328194	Decreasing	-2.24919
K09846	YC_1 vs XM_1 (Year 1 vs Year 2)	8.2458e-07	7.21883e-07	0.875455	-0.191894	Decreasing	-12.4545
K03035	YC_1 vs XM_1 (Year 1 vs Year 2)	3.88865e-06	5.11409e-06	1.31513	0.39521	Increasing	31.5135
K20461	YC_1 vs XM_1 (Year 1 vs Year 2)	5.90447e-06	5.04323e-06	0.854138	-0.227459	Decreasing	-14.5862
K07235	YC_1 vs XM_1 (Year 1 vs Year 2)	1.82437e-05	1.68005e-05	0.920893	-0.118894	Decreasing	-7.91069
K10956	YC_1 vs XM_1 (Year 1 vs Year 2)	2.12024e-06	1.09721e-06	0.517494	-0.950385	Decreasing	-48.2506
K07236	YC_1 vs XM_1 (Year 1 vs Year 2)	1.13324e-06	1.18154e-06	1.04262	0.0602139	Increasing	4.26203
K07546	YC_1 vs XM_1 (Year 1 vs Year 2)	1.17075e-06	9.37601e-07	0.800854	-0.320388	Decreasing	-19.9146
K07545	YC_1 vs XM_1 (Year 1 vs Year 2)	1.13069e-06	1.07717e-06	0.952668	-0.0699551	Decreasing	-4.73323
K07544	YC_1 vs XM_1 (Year 1 vs Year 2)	2.24454e-06	1.88264e-06	0.838766	-0.25366	Decreasing	-16.1234
K09680	YC_1 vs XM_1 (Year 1 vs Year 2)	3.52945e-07	5.02693e-07	1.42428	0.510234	Increasing	42.4281
K05351	YC_1 vs XM_1 (Year 1 vs Year 2)	8.7591e-07	1.56685e-06	1.78882	0.83901	Increasing	78.8822
K11779	YC_1 vs XM_1 (Year 1 vs Year 2)	3.07609e-05	3.09785e-05	1.00707	0.0101685	Increasing	0.707313
K09689	YC_1 vs XM_1 (Year 1 vs Year 2)	8.88379e-07	9.27056e-07	1.04354	0.0614812	Increasing	4.35366
K12604	YC_1 vs XM_1 (Year 1 vs Year 2)	2.73082e-07	2.05198e-07	0.751415	-0.412318	Decreasing	-24.8585
K12602	YC_1 vs XM_1 (Year 1 vs Year 2)	3.1428e-07	6.468e-07	2.05804	1.04127	Increasing	105.804
K00499	YC_1 vs XM_1 (Year 1 vs Year 2)	5.50216e-05	5.88888e-05	1.07029	0.0979951	Increasing	7.0285
K20344	YC_1 vs XM_1 (Year 1 vs Year 2)	1.81047e-07	3.24954e-07	1.79486	0.843871	Increasing	79.486
K20345	YC_1 vs XM_1 (Year 1 vs Year 2)	1.54262e-07	9.75328e-07	6.32254	2.6605	Increasing	532.254
K00496	YC_1 vs XM_1 (Year 1 vs Year 2)	7.63543e-06	5.41079e-06	0.708643	-0.496869	Decreasing	-29.1357
K19969	YC_1 vs XM_1 (Year 1 vs Year 2)	2.82284e-07	5.25793e-07	1.86264	0.897348	Increasing	86.2638
K11153	YC_1 vs XM_1 (Year 1 vs Year 2)	4.80488e-07	3.2624e-08	0.0678976	-3.88049	Decreasing	-93.2102
K07436	YC_1 vs XM_1 (Year 1 vs Year 2)	6.29323e-07	7.7865e-07	1.23728	0.307174	Increasing	23.7282
K19709	YC_1 vs XM_1 (Year 1 vs Year 2)	3.0626e-07	3.46441e-07	1.1312	0.177853	Increasing	13.1199
K08641	YC_1 vs XM_1 (Year 1 vs Year 2)	3.50343e-05	3.05994e-05	0.873414	-0.195262	Decreasing	-12.6586
K00658	YC_1 vs XM_1 (Year 1 vs Year 2)	0.000270965	0.000287585	1.06134	0.085885	Increasing	6.13386
K13590	YC_1 vs XM_1 (Year 1 vs Year 2)	5.23882e-06	5.21563e-06	0.995573	-0.00640064	Decreasing	-0.442676
K00656	YC_1 vs XM_1 (Year 1 vs Year 2)	9.17125e-05	8.30016e-05	0.905019	-0.14398	Decreasing	-9.49808
K00657	YC_1 vs XM_1 (Year 1 vs Year 2)	1.49487e-05	1.56853e-05	1.04927	0.0693921	Increasing	4.92745
K00306	YC_1 vs XM_1 (Year 1 vs Year 2)	3.57014e-06	3.12449e-06	0.875171	-0.192363	Decreasing	-12.4829
K00655	YC_1 vs XM_1 (Year 1 vs Year 2)	0.000171166	0.00016644	0.972389	-0.0403942	Decreasing	-2.76108
K00652	YC_1 vs XM_1 (Year 1 vs Year 2)	2.48389e-05	2.95276e-05	1.18876	0.24946	Increasing	18.8762
K00301	YC_1 vs XM_1 (Year 1 vs Year 2)	1.79199e-05	2.03302e-05	1.1345	0.182062	Increasing	13.4504
K00302	YC_1 vs XM_1 (Year 1 vs Year 2)	3.50326e-05	3.48433e-05	0.994597	-0.00781672	Decreasing	-0.540348
K00303	YC_1 vs XM_1 (Year 1 vs Year 2)	5.89383e-05	6.24572e-05	1.0597	0.0836623	Increasing	5.97047
K13592	YC_1 vs XM_1 (Year 1 vs Year 2)	4.5845e-06	5.06422e-06	1.10464	0.143576	Increasing	10.464
K07178	YC_1 vs XM_1 (Year 1 vs Year 2)	1.12527e-05	1.15094e-05	1.02281	0.0325316	Increasing	2.28053
K02987	YC_1 vs XM_1 (Year 1 vs Year 2)	2.50768e-06	2.80921e-06	1.12024	0.163812	Increasing	12.0244
K07122	YC_1 vs XM_1 (Year 1 vs Year 2)	1.39841e-05	1.51788e-05	1.08543	0.118269	Increasing	8.5432
K07127	YC_1 vs XM_1 (Year 1 vs Year 2)	5.50852e-05	5.19858e-05	0.943734	-0.0835476	Decreasing	-5.62659
K04560	YC_1 vs XM_1 (Year 1 vs Year 2)	7.7534e-08	3.3068e-08	0.426497	-1.22939	Decreasing	-57.3503
K02110	YC_1 vs XM_1 (Year 1 vs Year 2)	0.000162549	0.000164713	1.01331	0.0190823	Increasing	1.33147
K07903	YC_1 vs XM_1 (Year 1 vs Year 2)	2.18701e-06	1.51533e-06	0.692875	-0.529332	Decreasing	-30.7125
K05933	YC_1 vs XM_1 (Year 1 vs Year 2)	1.13684e-07	5.0245e-07	4.41971	2.14395	Increasing	341.971
K01870	YC_1 vs XM_1 (Year 1 vs Year 2)	0.000160399	0.00016131	1.00568	0.00817172	Increasing	0.568028
K01873	YC_1 vs XM_1 (Year 1 vs Year 2)	0.000146643	0.000153358	1.04579	0.064595	Increasing	4.57913
K01872	YC_1 vs XM_1 (Year 1 vs Year 2)	0.000179503	0.00017643	0.982879	-0.0249138	Decreasing	-1.71207
K01875	YC_1 vs XM_1 (Year 1 vs Year 2)	0.00015916	0.000161469	1.0145	0.0207738	Increasing	1.45035
K01874	YC_1 vs XM_1 (Year 1 vs Year 2)	0.000145568	0.000146765	1.00823	0.011824	Increasing	0.822943
K01876	YC_1 vs XM_1 (Year 1 vs Year 2)	0.000189915	0.000194974	1.02664	0.037931	Increasing	2.66405
K01879	YC_1 vs XM_1 (Year 1 vs Year 2)	5.06241e-05	4.74158e-05	0.936624	-0.0944574	Decreasing	-6.33755
K18384	YC_1 vs XM_1 (Year 1 vs Year 2)	2.78141e-05	2.53087e-05	0.909923	-0.136183	Decreasing	-9.00767
K18383	YC_1 vs XM_1 (Year 1 vs Year 2)	1.48541e-05	1.4604e-05	0.983164	-0.0244962	Decreasing	-1.68361
K18382	YC_1 vs XM_1 (Year 1 vs Year 2)	2.39989e-06	1.77951e-06	0.741496	-0.431488	Decreasing	-25.8504
K04021	YC_1 vs XM_1 (Year 1 vs Year 2)	1.10179e-05	1.41526e-05	1.28451	0.361216	Increasing	28.4508
K04020	YC_1 vs XM_1 (Year 1 vs Year 2)	1.06398e-06	1.30198e-06	1.22369	0.291238	Increasing	22.369
K18541	YC_1 vs XM_1 (Year 1 vs Year 2)	6.2926e-06	4.53832e-06	0.721215	-0.471499	Decreasing	-27.8785
K00018	YC_1 vs XM_1 (Year 1 vs Year 2)	1.99993e-05	1.73023e-05	0.865144	-0.208988	Decreasing	-13.4856
K00019	YC_1 vs XM_1 (Year 1 vs Year 2)	6.41424e-05	6.61077e-05	1.03064	0.0435401	Increasing	3.06398
K10010	YC_1 vs XM_1 (Year 1 vs Year 2)	2.38332e-06	2.13508e-06	0.895843	-0.158682	Decreasing	-10.4157
K00010	YC_1 vs XM_1 (Year 1 vs Year 2)	4.31423e-05	3.88665e-05	0.90089	-0.150577	Decreasing	-9.91096
K00011	YC_1 vs XM_1 (Year 1 vs Year 2)	2.31493e-06	2.11567e-06	0.913924	-0.129854	Decreasing	-8.60758
K00012	YC_1 vs XM_1 (Year 1 vs Year 2)	0.000163305	0.000167434	1.02528	0.0360203	Increasing	2.52816
K00013	YC_1 vs XM_1 (Year 1 vs Year 2)	8.18039e-05	8.22343e-05	1.00526	0.00757216	Increasing	0.526242
K00014	YC_1 vs XM_1 (Year 1 vs Year 2)	7.6202e-05	6.92499e-05	0.908768	-0.138016	Decreasing	-9.12319
K00015	YC_1 vs XM_1 (Year 1 vs Year 2)	1.63428e-05	1.61863e-05	0.990428	-0.0138765	Decreasing	-0.957238
K00016	YC_1 vs XM_1 (Year 1 vs Year 2)	1.97677e-05	2.05117e-05	1.03763	0.0532971	Increasing	3.76336
K05625	YC_1 vs XM_1 (Year 1 vs Year 2)	2.04632e-07	1.33298e-07	0.651403	-0.618377	Decreasing	-34.8597
K09065	YC_1 vs XM_1 (Year 1 vs Year 2)	3.56544e-05	3.57126e-05	1.00163	0.00235624	Increasing	0.163456
K12555	YC_1 vs XM_1 (Year 1 vs Year 2)	7.55778e-07	9.12716e-07	1.20765	0.272203	Increasing	20.7651
K00198	YC_1 vs XM_1 (Year 1 vs Year 2)	9.9898e-08	1.47844e-07	1.47995	0.565548	Increasing	47.995
K14259	YC_1 vs XM_1 (Year 1 vs Year 2)	2.73194e-05	2.96656e-05	1.08588	0.118868	Increasing	8.58822
K07692	YC_1 vs XM_1 (Year 1 vs Year 2)	1.80063e-06	1.46021e-06	0.810944	-0.302326	Decreasing	-18.9056
K02867	YC_1 vs XM_1 (Year 1 vs Year 2)	0.000202189	0.000206525	1.02145	0.0306163	Increasing	2.14484
K10040	YC_1 vs XM_1 (Year 1 vs Year 2)	1.51382e-06	2.22525e-06	1.46996	0.555773	Increasing	46.9956
K10041	YC_1 vs XM_1 (Year 1 vs Year 2)	3.78136e-07	2.56018e-07	0.677053	-0.56266	Decreasing	-32.2947
K14257	YC_1 vs XM_1 (Year 1 vs Year 2)	5.81486e-06	5.70859e-06	0.981724	-0.0266105	Decreasing	-1.82759
K12491	YC_1 vs XM_1 (Year 1 vs Year 2)	1.20292e-07	2.2768e-07	1.89273	0.920467	Increasing	89.2728
K15760	YC_1 vs XM_1 (Year 1 vs Year 2)	1.1562e-06	7.23167e-07	0.62547	-0.676988	Decreasing	-37.453
K00274	YC_1 vs XM_1 (Year 1 vs Year 2)	0.000110671	9.79039e-05	0.884636	-0.176845	Decreasing	-11.5364
K00275	YC_1 vs XM_1 (Year 1 vs Year 2)	7.67994e-05	7.67319e-05	0.999121	-0.00126822	Decreasing	-0.0878678
K11085	YC_1 vs XM_1 (Year 1 vs Year 2)	0.000259025	0.00025765	0.994692	-0.00767885	Decreasing	-0.530844
K11600	YC_1 vs XM_1 (Year 1 vs Year 2)	3.92345e-06	3.88149e-06	0.989306	-0.0155119	Decreasing	-1.06944
K00271	YC_1 vs XM_1 (Year 1 vs Year 2)	3.57809e-06	2.98787e-06	0.835046	-0.260072	Decreasing	-16.4954
K00273	YC_1 vs XM_1 (Year 1 vs Year 2)	5.88838e-07	6.64506e-07	1.1285	0.174411	Increasing	12.8504
K00720	YC_1 vs XM_1 (Year 1 vs Year 2)	1.87756e-06	1.43648e-06	0.765078	-0.386322	Decreasing	-23.4922
K13066	YC_1 vs XM_1 (Year 1 vs Year 2)	3.17346e-07	2.75273e-07	0.867422	-0.205194	Decreasing	-13.2578
K00278	YC_1 vs XM_1 (Year 1 vs Year 2)	6.91088e-05	6.92409e-05	1.00191	0.00275378	Increasing	0.19106
K00279	YC_1 vs XM_1 (Year 1 vs Year 2)	1.59649e-07	1.67181e-07	1.04718	0.0665074	Increasing	4.71785
K00477	YC_1 vs XM_1 (Year 1 vs Year 2)	1.61276e-05	1.58981e-05	0.985769	-0.0206787	Decreasing	-1.42312
K00474	YC_1 vs XM_1 (Year 1 vs Year 2)	1.30195e-06	2.75711e-06	2.11768	1.08248	Increasing	111.768
K17800	YC_1 vs XM_1 (Year 1 vs Year 2)	6.1025e-07	3.61402e-07	0.59222	-0.755796	Decreasing	-40.778
K00472	YC_1 vs XM_1 (Year 1 vs Year 2)	8.22172e-06	6.26781e-06	0.762348	-0.391479	Decreasing	-23.7652
K00471	YC_1 vs XM_1 (Year 1 vs Year 2)	3.08007e-06	3.63095e-06	1.17885	0.237386	Increasing	17.8855
K04153	YC_1 vs XM_1 (Year 1 vs Year 2)	1.1972e-08	1.6395e-08	1.36945	0.453592	Increasing	36.9445
K02658	YC_1 vs XM_1 (Year 1 vs Year 2)	3.67899e-05	3.53067e-05	0.959685	-0.0593666	Decreasing	-4.03146
K02659	YC_1 vs XM_1 (Year 1 vs Year 2)	1.34075e-05	1.27768e-05	0.952956	-0.0695183	Decreasing	-4.70439
K04771	YC_1 vs XM_1 (Year 1 vs Year 2)	0.000254645	0.000241315	0.947652	-0.0775713	Decreasing	-5.23484
K02650	YC_1 vs XM_1 (Year 1 vs Year 2)	3.14312e-05	2.55338e-05	0.81237	-0.299791	Decreasing	-18.763
K02651	YC_1 vs XM_1 (Year 1 vs Year 2)	2.19143e-05	2.07425e-05	0.946525	-0.0792867	Decreasing	-5.34745
K02657	YC_1 vs XM_1 (Year 1 vs Year 2)	3.84068e-05	3.89738e-05	1.01476	0.0211398	Increasing	1.47609
K00878	YC_1 vs XM_1 (Year 1 vs Year 2)	1.31268e-06	1.58338e-06	1.20622	0.270494	Increasing	20.6221
K12670	YC_1 vs XM_1 (Year 1 vs Year 2)	1.29093e-07	2.46727e-07	1.91123	0.934505	Increasing	91.1235
K00872	YC_1 vs XM_1 (Year 1 vs Year 2)	4.11591e-05	3.90064e-05	0.947699	-0.0774998	Decreasing	-5.23014
K00873	YC_1 vs XM_1 (Year 1 vs Year 2)	0.000123367	0.00012437	1.00813	0.0116886	Increasing	0.813485
K00876	YC_1 vs XM_1 (Year 1 vs Year 2)	7.97534e-05	7.4587e-05	0.93522	-0.0966224	Decreasing	-6.47801
K18151	YC_1 vs XM_1 (Year 1 vs Year 2)	6.06535e-07	7.49182e-07	1.23518	0.304725	Increasing	23.5183
K00874	YC_1 vs XM_1 (Year 1 vs Year 2)	7.15205e-05	7.235e-05	1.0116	0.0166359	Increasing	1.15979
K04487	YC_1 vs XM_1 (Year 1 vs Year 2)	0.000200438	0.000206223	1.02886	0.0410482	Increasing	2.88611
K04486	YC_1 vs XM_1 (Year 1 vs Year 2)	3.55835e-06	4.29066e-06	1.2058	0.26999	Increasing	20.5799
K14654	YC_1 vs XM_1 (Year 1 vs Year 2)	6.64011e-06	8.71234e-06	1.31208	0.391853	Increasing	31.2078
K16200	YC_1 vs XM_1 (Year 1 vs Year 2)	1.0527e-06	7.67258e-07	0.728848	-0.456309	Decreasing	-27.1152
K14652	YC_1 vs XM_1 (Year 1 vs Year 2)	0.000168978	0.000171649	1.01581	0.0226241	Increasing	1.58054
K14651	YC_1 vs XM_1 (Year 1 vs Year 2)	1.06363e-06	9.50282e-07	0.893431	-0.162571	Decreasing	-10.6569
K04480	YC_1 vs XM_1 (Year 1 vs Year 2)	1.06444e-07	5.4694e-08	0.513829	-0.96064	Decreasing	-48.6171
K15496	YC_1 vs XM_1 (Year 1 vs Year 2)	4.57699e-06	4.45938e-06	0.974303	-0.0375573	Decreasing	-2.56968
K15497	YC_1 vs XM_1 (Year 1 vs Year 2)	8.15134e-07	8.2381e-07	1.01064	0.0152744	Increasing	1.06436
K15495	YC_1 vs XM_1 (Year 1 vs Year 2)	3.50603e-06	2.55031e-06	0.727406	-0.459168	Decreasing	-27.2594
K07697	YC_1 vs XM_1 (Year 1 vs Year 2)	9.89206e-07	1.11664e-06	1.12883	0.174824	Increasing	12.8827
K14009	YC_1 vs XM_1 (Year 1 vs Year 2)	8.21354e-07	9.33936e-07	1.13707	0.18532	Increasing	13.7069
K01270	YC_1 vs XM_1 (Year 1 vs Year 2)	2.08694e-07	3.42235e-07	1.63989	0.713598	Increasing	63.9889
K05776	YC_1 vs XM_1 (Year 1 vs Year 2)	1.83214e-06	1.24148e-06	0.677611	-0.56147	Decreasing	-32.2389
K04373	YC_1 vs XM_1 (Year 1 vs Year 2)	1.57085e-06	1.6483e-06	1.0493	0.0694323	Increasing	4.93037
K05772	YC_1 vs XM_1 (Year 1 vs Year 2)	3.36081e-05	3.07805e-05	0.915864	-0.126795	Decreasing	-8.41359
K05773	YC_1 vs XM_1 (Year 1 vs Year 2)	3.49779e-05	3.36813e-05	0.962931	-0.0544953	Decreasing	-3.70687
K05770	YC_1 vs XM_1 (Year 1 vs Year 2)	1.07775e-05	1.07338e-05	0.995945	-0.0058614	Decreasing	-0.405457
K01278	YC_1 vs XM_1 (Year 1 vs Year 2)	0.000138845	0.000133907	0.964438	-0.052239	Decreasing	-3.55616
K16371	YC_1 vs XM_1 (Year 1 vs Year 2)	3.49798e-07	8.6615e-08	0.247614	-2.01383	Decreasing	-75.2386
K01699	YC_1 vs XM_1 (Year 1 vs Year 2)	3.09722e-06	3.44856e-06	1.11344	0.155021	Increasing	11.3438
K15923	YC_1 vs XM_1 (Year 1 vs Year 2)	3.34651e-05	3.05428e-05	0.912677	-0.131823	Decreasing	-8.73225
K15921	YC_1 vs XM_1 (Year 1 vs Year 2)	1.44653e-06	2.56336e-06	1.77208	0.825442	Increasing	77.2078
K01695	YC_1 vs XM_1 (Year 1 vs Year 2)	8.63438e-05	9.00459e-05	1.04288	0.0605681	Increasing	4.28764
K01694	YC_1 vs XM_1 (Year 1 vs Year 2)	2.8872e-06	2.642e-06	0.915074	-0.12804	Decreasing	-8.49265
K01697	YC_1 vs XM_1 (Year 1 vs Year 2)	0.000134245	0.000140747	1.04843	0.0682338	Increasing	4.84324
K01696	YC_1 vs XM_1 (Year 1 vs Year 2)	0.000131085	0.000127226	0.970561	-0.0431091	Decreasing	-2.94389
K01690	YC_1 vs XM_1 (Year 1 vs Year 2)	5.39717e-06	5.46777e-06	1.01308	0.0187494	Increasing	1.30809
K01693	YC_1 vs XM_1 (Year 1 vs Year 2)	0.000120859	0.000119152	0.985879	-0.0205179	Decreasing	-1.41212
K01692	YC_1 vs XM_1 (Year 1 vs Year 2)	0.000169708	0.000162771	0.959125	-0.0602091	Decreasing	-4.08749
K01458	YC_1 vs XM_1 (Year 1 vs Year 2)	5.92051e-06	5.06741e-06	0.855906	-0.224475	Decreasing	-14.4094
K01457	YC_1 vs XM_1 (Year 1 vs Year 2)	3.18403e-06	3.51821e-06	1.10495	0.143986	Increasing	10.4954
K01456	YC_1 vs XM_1 (Year 1 vs Year 2)	1.55221e-06	9.90275e-07	0.637978	-0.648421	Decreasing	-36.2022
K01455	YC_1 vs XM_1 (Year 1 vs Year 2)	1.9495e-05	2.09303e-05	1.07363	0.102492	Increasing	7.36263
K01452	YC_1 vs XM_1 (Year 1 vs Year 2)	4.20021e-07	3.82275e-07	0.910133	-0.135851	Decreasing	-8.98669
K01451	YC_1 vs XM_1 (Year 1 vs Year 2)	7.72864e-05	7.78809e-05	1.00769	0.011055	Increasing	0.769214
K18028	YC_1 vs XM_1 (Year 1 vs Year 2)	9.50895e-06	1.02742e-05	1.08048	0.111675	Increasing	8.04817
K18029	YC_1 vs XM_1 (Year 1 vs Year 2)	3.81469e-05	3.35574e-05	0.879687	-0.184937	Decreasing	-12.0313
K01522	YC_1 vs XM_1 (Year 1 vs Year 2)	5.34934e-07	2.48663e-07	0.464848	-1.10517	Decreasing	-53.5152
K18022	YC_1 vs XM_1 (Year 1 vs Year 2)	1.85915e-06	1.77456e-06	0.954504	-0.0671763	Decreasing	-4.54956
K00299	YC_1 vs XM_1 (Year 1 vs Year 2)	5.46315e-06	5.05827e-06	0.925889	-0.111088	Decreasing	-7.41108
K01053	YC_1 vs XM_1 (Year 1 vs Year 2)	0.000250498	0.000264464	1.05575	0.0782738	Increasing	5.5754
K18352	YC_1 vs XM_1 (Year 1 vs Year 2)	1.73905e-05	1.93802e-05	1.11442	0.156287	Increasing	11.4415
K01051	YC_1 vs XM_1 (Year 1 vs Year 2)	5.76235e-06	7.79085e-06	1.35203	0.435124	Increasing	35.2027
K01057	YC_1 vs XM_1 (Year 1 vs Year 2)	4.30732e-05	4.15553e-05	0.964758	-0.0517608	Decreasing	-3.52419
K01055	YC_1 vs XM_1 (Year 1 vs Year 2)	3.87813e-05	3.41532e-05	0.880661	-0.183342	Decreasing	-11.9339
K11080	YC_1 vs XM_1 (Year 1 vs Year 2)	7.03619e-07	3.4685e-07	0.492951	-1.02048	Decreasing	-50.7049
K01058	YC_1 vs XM_1 (Year 1 vs Year 2)	6.44217e-06	4.49606e-06	0.697911	-0.518886	Decreasing	-30.2089
K05515	YC_1 vs XM_1 (Year 1 vs Year 2)	0.000122017	0.000120407	0.986805	-0.0191636	Decreasing	-1.31954
K02500	YC_1 vs XM_1 (Year 1 vs Year 2)	0.000110765	0.000116296	1.04993	0.0702947	Increasing	4.99311
K02501	YC_1 vs XM_1 (Year 1 vs Year 2)	8.51744e-05	8.3493e-05	0.980259	-0.0287646	Decreasing	-1.97407
K02502	YC_1 vs XM_1 (Year 1 vs Year 2)	3.68719e-05	3.88918e-05	1.05478	0.0769478	Increasing	5.47842
K01825	YC_1 vs XM_1 (Year 1 vs Year 2)	3.6652e-06	2.70351e-06	0.737616	-0.439059	Decreasing	-26.2384
K19189	YC_1 vs XM_1 (Year 1 vs Year 2)	4.97079e-07	5.02339e-07	1.01058	0.0151861	Increasing	1.05818
K02509	YC_1 vs XM_1 (Year 1 vs Year 2)	3.68933e-06	3.13683e-06	0.850243	-0.234053	Decreasing	-14.9757
K16422	YC_1 vs XM_1 (Year 1 vs Year 2)	1.71534e-05	1.65822e-05	0.966701	-0.048859	Decreasing	-3.32994
K11780	YC_1 vs XM_1 (Year 1 vs Year 2)	2.19019e-07	8.4796e-08	0.387163	-1.36899	Decreasing	-61.2837
K09517	YC_1 vs XM_1 (Year 1 vs Year 2)	1.2832e-06	9.20884e-07	0.717644	-0.478659	Decreasing	-28.2356
K11781	YC_1 vs XM_1 (Year 1 vs Year 2)	7.67315e-06	7.99314e-06	1.0417	0.0589437	Increasing	4.17028
K06172	YC_1 vs XM_1 (Year 1 vs Year 2)	3.9102e-08	3.1019e-08	0.793284	-0.33409	Decreasing	-20.6716
K02434	YC_1 vs XM_1 (Year 1 vs Year 2)	0.000156142	0.000165043	1.057	0.0799822	Increasing	5.7005
K02435	YC_1 vs XM_1 (Year 1 vs Year 2)	9.27251e-05	9.24301e-05	0.996819	-0.00459664	Decreasing	-0.318108
K02437	YC_1 vs XM_1 (Year 1 vs Year 2)	0.000137131	0.000132857	0.96883	-0.0456838	Decreasing	-3.11695
K05350	YC_1 vs XM_1 (Year 1 vs Year 2)	6.21242e-05	6.21384e-05	1.00023	0.000329633	Increasing	0.0228511
K00625	YC_1 vs XM_1 (Year 1 vs Year 2)	9.4131e-05	8.43832e-05	0.896445	-0.157714	Decreasing	-10.3555
K08100	YC_1 vs XM_1 (Year 1 vs Year 2)	2.21669e-06	2.53968e-06	1.14571	0.196239	Increasing	14.5708
K02433	YC_1 vs XM_1 (Year 1 vs Year 2)	0.00030063	0.000312702	1.04015	0.0567983	Increasing	4.01548
K03433	YC_1 vs XM_1 (Year 1 vs Year 2)	2.52991e-05	2.13826e-05	0.84519	-0.242652	Decreasing	-15.481
K03432	YC_1 vs XM_1 (Year 1 vs Year 2)	1.68997e-05	1.60456e-05	0.949464	-0.0748154	Decreasing	-5.05364
K03431	YC_1 vs XM_1 (Year 1 vs Year 2)	0.00011283	0.000110394	0.978408	-0.0314914	Decreasing	-2.15917
K03430	YC_1 vs XM_1 (Year 1 vs Year 2)	2.01775e-05	2.03856e-05	1.01031	0.0147982	Increasing	1.03101
K02438	YC_1 vs XM_1 (Year 1 vs Year 2)	0.00012662	0.000125033	0.987465	-0.0181991	Decreasing	-1.25355
K05359	YC_1 vs XM_1 (Year 1 vs Year 2)	3.80797e-06	2.88827e-06	0.758481	-0.398815	Decreasing	-24.1519
K03922	YC_1 vs XM_1 (Year 1 vs Year 2)	1.6735e-07	2.23413e-07	1.335	0.416845	Increasing	33.5004
K12382	YC_1 vs XM_1 (Year 1 vs Year 2)	1.97246e-06	1.56096e-06	0.791378	-0.337561	Decreasing	-20.8622
K03210	YC_1 vs XM_1 (Year 1 vs Year 2)	0.000133541	0.000127892	0.957699	-0.0623556	Decreasing	-4.23009
K03217	YC_1 vs XM_1 (Year 1 vs Year 2)	0.000168475	0.00017404	1.03304	0.046891	Increasing	3.30363
K00456	YC_1 vs XM_1 (Year 1 vs Year 2)	4.15456e-06	4.54518e-06	1.09402	0.129641	Increasing	9.40217
K03743	YC_1 vs XM_1 (Year 1 vs Year 2)	2.25651e-05	2.33376e-05	1.03423	0.0485614	Increasing	3.42331
K03742	YC_1 vs XM_1 (Year 1 vs Year 2)	6.79371e-05	7.10729e-05	1.04616	0.0650994	Increasing	4.6157
K13890	YC_1 vs XM_1 (Year 1 vs Year 2)	3.10795e-06	3.86406e-06	1.24328	0.314154	Increasing	24.3282
K13891	YC_1 vs XM_1 (Year 1 vs Year 2)	6.65429e-07	1.09717e-06	1.64881	0.721429	Increasing	64.8815
K13892	YC_1 vs XM_1 (Year 1 vs Year 2)	2.95606e-06	3.27239e-06	1.10701	0.146669	Increasing	10.701
K13893	YC_1 vs XM_1 (Year 1 vs Year 2)	1.82566e-05	1.77361e-05	0.971486	-0.0417353	Decreasing	-2.85142
K13894	YC_1 vs XM_1 (Year 1 vs Year 2)	2.88877e-05	3.04454e-05	1.05392	0.0757689	Increasing	5.39226
K13895	YC_1 vs XM_1 (Year 1 vs Year 2)	2.431e-05	2.3046e-05	0.948004	-0.0770344	Decreasing	-5.19957
K13896	YC_1 vs XM_1 (Year 1 vs Year 2)	1.79243e-05	1.59899e-05	0.892079	-0.164757	Decreasing	-10.7921
K00510	YC_1 vs XM_1 (Year 1 vs Year 2)	1.09522e-06	7.07219e-07	0.645735	-0.630986	Decreasing	-35.4265
K06153	YC_1 vs XM_1 (Year 1 vs Year 2)	0.000114499	0.000118815	1.0377	0.0533875	Increasing	3.76986
K02343	YC_1 vs XM_1 (Year 1 vs Year 2)	4.88215e-05	5.21645e-05	1.06847	0.0955527	Increasing	6.84747
K02340	YC_1 vs XM_1 (Year 1 vs Year 2)	4.87711e-05	4.61534e-05	0.946327	-0.0795889	Decreasing	-5.36728
K02341	YC_1 vs XM_1 (Year 1 vs Year 2)	4.24851e-05	4.0557e-05	0.954617	-0.067006	Decreasing	-4.5383
K03695	YC_1 vs XM_1 (Year 1 vs Year 2)	0.000183865	0.000183767	0.99947	-0.000765542	Decreasing	-0.0530493
K09479	YC_1 vs XM_1 (Year 1 vs Year 2)	3.28437e-07	1.86197e-07	0.566918	-0.818787	Decreasing	-43.3082
K09478	YC_1 vs XM_1 (Year 1 vs Year 2)	3.70081e-06	3.86064e-06	1.04319	0.0609993	Increasing	4.31881
K09474	YC_1 vs XM_1 (Year 1 vs Year 2)	3.77194e-06	3.53698e-06	0.937708	-0.0927889	Decreasing	-6.22917
K09477	YC_1 vs XM_1 (Year 1 vs Year 2)	1.58767e-06	9.68835e-07	0.610224	-0.71259	Decreasing	-38.9776
K16051	YC_1 vs XM_1 (Year 1 vs Year 2)	2.15921e-06	1.58735e-06	0.735153	-0.443883	Decreasing	-26.4847
K09471	YC_1 vs XM_1 (Year 1 vs Year 2)	5.66275e-06	6.85486e-06	1.21052	0.275623	Increasing	21.0517
K09472	YC_1 vs XM_1 (Year 1 vs Year 2)	1.08102e-05	1.25737e-05	1.16313	0.218017	Increasing	16.3134
K07543	YC_1 vs XM_1 (Year 1 vs Year 2)	5.47126e-07	4.24583e-07	0.776024	-0.365827	Decreasing	-22.3976
K00844	YC_1 vs XM_1 (Year 1 vs Year 2)	3.72057e-07	2.61225e-07	0.70211	-0.510231	Decreasing	-29.789
K13566	YC_1 vs XM_1 (Year 1 vs Year 2)	1.37204e-07	1.26681e-07	0.923304	-0.115122	Decreasing	-7.6696
K07237	YC_1 vs XM_1 (Year 1 vs Year 2)	7.0873e-07	8.11191e-07	1.14457	0.194806	Increasing	14.457
K19572	YC_1 vs XM_1 (Year 1 vs Year 2)	4.74292e-07	6.63967e-07	1.39991	0.485336	Increasing	39.9912
K13963	YC_1 vs XM_1 (Year 1 vs Year 2)	1.52957e-05	1.47966e-05	0.967374	-0.047855	Decreasing	-3.26265
K12160	YC_1 vs XM_1 (Year 1 vs Year 2)	7.63274e-07	1.03985e-06	1.36236	0.446107	Increasing	36.2359
K04802	YC_1 vs XM_1 (Year 1 vs Year 2)	2.39043e-06	2.79746e-06	1.17027	0.226847	Increasing	17.0275
K04801	YC_1 vs XM_1 (Year 1 vs Year 2)	1.86044e-06	2.02337e-06	1.08757	0.121113	Increasing	8.75732
K04800	YC_1 vs XM_1 (Year 1 vs Year 2)	9.68902e-07	5.57979e-07	0.575888	-0.79614	Decreasing	-42.4112
K03109	YC_1 vs XM_1 (Year 1 vs Year 2)	2.30165e-07	1.91451e-07	0.831799	-0.265693	Decreasing	-16.8201
K03106	YC_1 vs XM_1 (Year 1 vs Year 2)	0.000185372	0.000188626	1.01756	0.0251072	Increasing	1.75553
K03105	YC_1 vs XM_1 (Year 1 vs Year 2)	8.82818e-07	6.92213e-07	0.784095	-0.3509	Decreasing	-21.5905
K03104	YC_1 vs XM_1 (Year 1 vs Year 2)	3.99101e-06	4.38532e-06	1.0988	0.135928	Increasing	9.87997
K03101	YC_1 vs XM_1 (Year 1 vs Year 2)	0.000144817	0.000139242	0.961503	-0.0566372	Decreasing	-3.84973
K03100	YC_1 vs XM_1 (Year 1 vs Year 2)	0.000270262	0.000272529	1.00839	0.0120519	Increasing	0.838874
K11948	YC_1 vs XM_1 (Year 1 vs Year 2)	2.60535e-06	1.75124e-06	0.67217	-0.573101	Decreasing	-32.783
K17244	YC_1 vs XM_1 (Year 1 vs Year 2)	2.17913e-06	1.76317e-06	0.809118	-0.305578	Decreasing	-19.0882
K17246	YC_1 vs XM_1 (Year 1 vs Year 2)	2.31204e-06	1.8673e-06	0.807641	-0.308213	Decreasing	-19.2359
K17241	YC_1 vs XM_1 (Year 1 vs Year 2)	1.27001e-06	7.71528e-07	0.607499	-0.719045	Decreasing	-39.2501
K17716	YC_1 vs XM_1 (Year 1 vs Year 2)	8.77737e-06	7.88372e-06	0.898187	-0.154912	Decreasing	-10.1813
K17243	YC_1 vs XM_1 (Year 1 vs Year 2)	3.20866e-06	1.91908e-06	0.598095	-0.741553	Decreasing	-40.1905
K17242	YC_1 vs XM_1 (Year 1 vs Year 2)	2.20993e-06	1.84499e-06	0.834861	-0.260392	Decreasing	-16.5139
K00737	YC_1 vs XM_1 (Year 1 vs Year 2)	4.14053e-07	6.96473e-07	1.68209	0.750252	Increasing	68.2087
K11942	YC_1 vs XM_1 (Year 1 vs Year 2)	4.84477e-05	4.62347e-05	0.954322	-0.0674526	Decreasing	-4.56784
K04515	YC_1 vs XM_1 (Year 1 vs Year 2)	7.8329e-08	3.1288e-08	0.399443	-1.32394	Decreasing	-60.0557
K11945	YC_1 vs XM_1 (Year 1 vs Year 2)	1.24989e-06	8.07977e-07	0.646438	-0.629415	Decreasing	-35.3562
K11946	YC_1 vs XM_1 (Year 1 vs Year 2)	1.20949e-06	1.43409e-06	1.1857	0.245734	Increasing	18.5696
K16043	YC_1 vs XM_1 (Year 1 vs Year 2)	1.30983e-05	1.35819e-05	1.03692	0.0523107	Increasing	3.69244
K06249	YC_1 vs XM_1 (Year 1 vs Year 2)	1.03653e-07	1.0775e-07	1.03953	0.055926	Increasing	3.95261
K16046	YC_1 vs XM_1 (Year 1 vs Year 2)	5.7079e-06	5.27281e-06	0.923775	-0.114387	Decreasing	-7.62254
K16047	YC_1 vs XM_1 (Year 1 vs Year 2)	2.33971e-05	2.32695e-05	0.994543	-0.00789446	Decreasing	-0.545708
K16048	YC_1 vs XM_1 (Year 1 vs Year 2)	8.06665e-07	1.08109e-06	1.3402	0.422445	Increasing	34.0197
K01501	YC_1 vs XM_1 (Year 1 vs Year 2)	1.29627e-05	1.48022e-05	1.14191	0.191445	Increasing	14.1907
K06881	YC_1 vs XM_1 (Year 1 vs Year 2)	8.16524e-05	8.44246e-05	1.03395	0.0481697	Increasing	3.39524
K05581	YC_1 vs XM_1 (Year 1 vs Year 2)	9.13176e-07	1.14069e-06	1.24915	0.320946	Increasing	24.9149
K02073	YC_1 vs XM_1 (Year 1 vs Year 2)	7.95019e-07	9.21149e-07	1.15865	0.212445	Increasing	15.865
K10943	YC_1 vs XM_1 (Year 1 vs Year 2)	7.29427e-06	7.6964e-06	1.05513	0.0774206	Increasing	5.51299
K10942	YC_1 vs XM_1 (Year 1 vs Year 2)	6.18098e-06	4.96479e-06	0.803236	-0.316103	Decreasing	-19.6764
K10941	YC_1 vs XM_1 (Year 1 vs Year 2)	2.70357e-06	3.29538e-06	1.2189	0.28558	Increasing	21.89
K17105	YC_1 vs XM_1 (Year 1 vs Year 2)	1.07275e-06	1.1638e-06	1.08488	0.117536	Increasing	8.48802
K10946	YC_1 vs XM_1 (Year 1 vs Year 2)	1.0062e-05	8.19418e-06	0.814369	-0.296245	Decreasing	-18.5631
K10945	YC_1 vs XM_1 (Year 1 vs Year 2)	2.06702e-06	1.86174e-06	0.900687	-0.150903	Decreasing	-9.93134
K10944	YC_1 vs XM_1 (Year 1 vs Year 2)	4.12836e-06	4.60887e-06	1.11639	0.158846	Increasing	11.6394
K09695	YC_1 vs XM_1 (Year 1 vs Year 2)	3.44358e-05	3.26758e-05	0.948889	-0.0756891	Decreasing	-5.11112
K09694	YC_1 vs XM_1 (Year 1 vs Year 2)	3.58141e-05	3.38246e-05	0.94445	-0.0824532	Decreasing	-5.55497
K09697	YC_1 vs XM_1 (Year 1 vs Year 2)	3.3393e-05	3.46893e-05	1.03882	0.0549446	Increasing	3.88192
K09696	YC_1 vs XM_1 (Year 1 vs Year 2)	2.11554e-05	2.04496e-05	0.966633	-0.0489597	Decreasing	-3.33669
K09691	YC_1 vs XM_1 (Year 1 vs Year 2)	0.000104346	9.69492e-05	0.929116	-0.10607	Decreasing	-7.08841
K09690	YC_1 vs XM_1 (Year 1 vs Year 2)	0.000166876	0.000167419	1.00325	0.00468167	Increasing	0.325036
K09693	YC_1 vs XM_1 (Year 1 vs Year 2)	2.4434e-06	2.25558e-06	0.923132	-0.115392	Decreasing	-7.68684
K09692	YC_1 vs XM_1 (Year 1 vs Year 2)	1.47812e-06	7.80418e-07	0.527979	-0.921448	Decreasing	-47.2021
K11708	YC_1 vs XM_1 (Year 1 vs Year 2)	8.71285e-06	9.44385e-06	1.0839	0.116231	Increasing	8.38996
K11709	YC_1 vs XM_1 (Year 1 vs Year 2)	7.29939e-06	7.99608e-06	1.09544	0.131517	Increasing	9.54449
K09699	YC_1 vs XM_1 (Year 1 vs Year 2)	2.46322e-05	2.8545e-05	1.15885	0.21269	Increasing	15.8847
K09698	YC_1 vs XM_1 (Year 1 vs Year 2)	3.50722e-06	4.49152e-06	1.28065	0.356878	Increasing	28.0651
K05586	YC_1 vs XM_1 (Year 1 vs Year 2)	6.96987e-07	6.7857e-07	0.973576	-0.0386341	Decreasing	-2.64237
K00483	YC_1 vs XM_1 (Year 1 vs Year 2)	4.71526e-05	4.70686e-05	0.998219	-0.00257241	Decreasing	-0.178147
K00481	YC_1 vs XM_1 (Year 1 vs Year 2)	3.88619e-05	4.27133e-05	1.0991	0.136327	Increasing	9.91034
K00480	YC_1 vs XM_1 (Year 1 vs Year 2)	3.2088e-05	3.0714e-05	0.95718	-0.0631375	Decreasing	-4.28197
K00486	YC_1 vs XM_1 (Year 1 vs Year 2)	9.58562e-06	1.02162e-05	1.06578	0.0919147	Increasing	6.57838
K00485	YC_1 vs XM_1 (Year 1 vs Year 2)	6.86061e-07	2.34302e-07	0.341518	-1.54997	Decreasing	-65.8482
K11251	YC_1 vs XM_1 (Year 1 vs Year 2)	2.69252e-06	3.51719e-06	1.30628	0.385466	Increasing	30.6281
K08670	YC_1 vs XM_1 (Year 1 vs Year 2)	3.4054e-08	5.0347e-08	1.47845	0.564082	Increasing	47.8446
K00318	YC_1 vs XM_1 (Year 1 vs Year 2)	0.000109789	0.000107434	0.978553	-0.0312786	Decreasing	-2.14473
K00648	YC_1 vs XM_1 (Year 1 vs Year 2)	0.000224158	0.000239895	1.0702	0.0978869	Increasing	7.02048
K10831	YC_1 vs XM_1 (Year 1 vs Year 2)	7.47358e-07	1.65338e-06	2.2123	1.14555	Increasing	121.23
K08678	YC_1 vs XM_1 (Year 1 vs Year 2)	6.31827e-05	6.24768e-05	0.988827	-0.0162105	Decreasing	-1.11734
K19710	YC_1 vs XM_1 (Year 1 vs Year 2)	7.37455e-05	6.935e-05	0.940396	-0.088659	Decreasing	-5.96036
K00647	YC_1 vs XM_1 (Year 1 vs Year 2)	2.32721e-05	2.09471e-05	0.900096	-0.15185	Decreasing	-9.99043
K11253	YC_1 vs XM_1 (Year 1 vs Year 2)	4.06734e-06	5.40293e-06	1.32837	0.409655	Increasing	32.8368
K00641	YC_1 vs XM_1 (Year 1 vs Year 2)	0.000118804	0.000101204	0.851858	-0.231315	Decreasing	-14.8142
K00640	YC_1 vs XM_1 (Year 1 vs Year 2)	6.0292e-05	6.12694e-05	1.01621	0.0231992	Increasing	1.62104
K00315	YC_1 vs XM_1 (Year 1 vs Year 2)	1.29249e-05	1.65291e-05	1.27886	0.354861	Increasing	27.8862
K10547	YC_1 vs XM_1 (Year 1 vs Year 2)	7.92875e-06	8.93189e-06	1.12652	0.171873	Increasing	12.652
K10546	YC_1 vs XM_1 (Year 1 vs Year 2)	9.09578e-06	1.05629e-05	1.1613	0.215738	Increasing	16.1298
K10545	YC_1 vs XM_1 (Year 1 vs Year 2)	2.28643e-05	2.41671e-05	1.05698	0.0799495	Increasing	5.6981
K10544	YC_1 vs XM_1 (Year 1 vs Year 2)	1.93394e-05	1.92295e-05	0.994313	-0.00822747	Decreasing	-0.568662
K07936	YC_1 vs XM_1 (Year 1 vs Year 2)	1.52978e-06	1.33012e-06	0.869483	-0.20177	Decreasing	-13.0517
K07937	YC_1 vs XM_1 (Year 1 vs Year 2)	1.66792e-06	1.16568e-06	0.69888	-0.516884	Decreasing	-30.112
K07683	YC_1 vs XM_1 (Year 1 vs Year 2)	1.02599e-06	1.36451e-06	1.32995	0.411371	Increasing	32.9949
K11838	YC_1 vs XM_1 (Year 1 vs Year 2)	5.51612e-07	7.8954e-07	1.43133	0.517359	Increasing	43.1332
K07689	YC_1 vs XM_1 (Year 1 vs Year 2)	3.6566e-07	1.10163e-06	3.01272	1.59107	Increasing	201.272
K10549	YC_1 vs XM_1 (Year 1 vs Year 2)	9.19541e-07	1.46433e-06	1.59246	0.671253	Increasing	59.2455
K10548	YC_1 vs XM_1 (Year 1 vs Year 2)	9.1229e-06	9.22488e-06	1.01118	0.0160386	Increasing	1.11791
K05611	YC_1 vs XM_1 (Year 1 vs Year 2)	5.78061e-07	5.83775e-07	1.00988	0.0141907	Increasing	0.988477
K10619	YC_1 vs XM_1 (Year 1 vs Year 2)	3.27423e-06	3.26134e-06	0.996063	-0.00569081	Decreasing	-0.39368
K13448	YC_1 vs XM_1 (Year 1 vs Year 2)	9.48039e-07	1.05366e-06	1.11141	0.152387	Increasing	11.1407
K10610	YC_1 vs XM_1 (Year 1 vs Year 2)	7.96586e-07	4.12747e-07	0.518145	-0.948572	Decreasing	-48.1855
K15067	YC_1 vs XM_1 (Year 1 vs Year 2)	9.37419e-06	1.15252e-05	1.22946	0.298027	Increasing	22.9462
K15066	YC_1 vs XM_1 (Year 1 vs Year 2)	1.75257e-05	2.32408e-05	1.3261	0.407191	Increasing	32.6101
K15065	YC_1 vs XM_1 (Year 1 vs Year 2)	1.22797e-06	1.90236e-06	1.54919	0.631513	Increasing	54.9189
K15064	YC_1 vs XM_1 (Year 1 vs Year 2)	7.00238e-06	1.14912e-05	1.64105	0.714617	Increasing	64.1048
K01848	YC_1 vs XM_1 (Year 1 vs Year 2)	0.000203324	0.000205734	1.01185	0.016998	Increasing	1.18518
K01849	YC_1 vs XM_1 (Year 1 vs Year 2)	0.000120814	0.000121182	1.00305	0.00438916	Increasing	0.304697
K15061	YC_1 vs XM_1 (Year 1 vs Year 2)	2.11776e-07	5.94356e-07	2.80653	1.48879	Increasing	180.653
K15060	YC_1 vs XM_1 (Year 1 vs Year 2)	8.37371e-06	5.41431e-06	0.646585	-0.629088	Decreasing	-35.3415
K01844	YC_1 vs XM_1 (Year 1 vs Year 2)	2.0369e-06	1.90918e-06	0.937298	-0.0934204	Decreasing	-6.27021
K01845	YC_1 vs XM_1 (Year 1 vs Year 2)	0.000169674	0.000170629	1.00563	0.00809343	Increasing	0.56257
K01846	YC_1 vs XM_1 (Year 1 vs Year 2)	4.21794e-06	5.61804e-06	1.33194	0.413527	Increasing	33.1938
K01847	YC_1 vs XM_1 (Year 1 vs Year 2)	3.6943e-05	3.84603e-05	1.04107	0.0580701	Increasing	4.10722
K01840	YC_1 vs XM_1 (Year 1 vs Year 2)	0.000155809	0.000161721	1.03795	0.0537328	Increasing	3.7947
K01841	YC_1 vs XM_1 (Year 1 vs Year 2)	6.29614e-06	7.06519e-06	1.12215	0.16626	Increasing	12.2146
K01843	YC_1 vs XM_1 (Year 1 vs Year 2)	4.64435e-05	4.64279e-05	0.999663	-0.000485727	Decreasing	-0.0336623
K19005	YC_1 vs XM_1 (Year 1 vs Year 2)	4.90561e-07	2.49054e-07	0.507692	-0.977974	Decreasing	-49.2308
K00005	YC_1 vs XM_1 (Year 1 vs Year 2)	1.37987e-06	1.43306e-06	1.03855	0.0545677	Increasing	3.85479
K13444	YC_1 vs XM_1 (Year 1 vs Year 2)	6.55604e-07	1.13115e-06	1.72535	0.786892	Increasing	72.5354
K00003	YC_1 vs XM_1 (Year 1 vs Year 2)	0.000116398	0.000110884	0.952623	-0.0700223	Decreasing	-4.73767
K04019	YC_1 vs XM_1 (Year 1 vs Year 2)	2.21805e-05	2.06434e-05	0.930702	-0.103609	Decreasing	-6.92979
K00001	YC_1 vs XM_1 (Year 1 vs Year 2)	1.90818e-05	1.91786e-05	1.00507	0.00729464	Increasing	0.506906
K18532	YC_1 vs XM_1 (Year 1 vs Year 2)	3.2139e-06	3.27756e-06	1.01981	0.0282949	Increasing	1.98061
K03367	YC_1 vs XM_1 (Year 1 vs Year 2)	1.20687e-06	1.10107e-06	0.912334	-0.132366	Decreasing	-8.76658
K05616	YC_1 vs XM_1 (Year 1 vs Year 2)	6.56233e-07	4.79001e-07	0.729925	-0.454179	Decreasing	-27.0075
K00009	YC_1 vs XM_1 (Year 1 vs Year 2)	8.54998e-07	9.39429e-07	1.09875	0.135863	Increasing	9.87499
K00008	YC_1 vs XM_1 (Year 1 vs Year 2)	5.04283e-05	4.56653e-05	0.905549	-0.143135	Decreasing	-9.44509
K10726	YC_1 vs XM_1 (Year 1 vs Year 2)	3.11021e-06	2.72042e-06	0.874674	-0.193183	Decreasing	-12.5326
K15888	YC_1 vs XM_1 (Year 1 vs Year 2)	1.7748e-06	1.51037e-06	0.851011	-0.23275	Decreasing	-14.8989
K19067	YC_1 vs XM_1 (Year 1 vs Year 2)	2.19223e-06	2.18995e-06	0.998961	-0.00149992	Decreasing	-0.103912
K03364	YC_1 vs XM_1 (Year 1 vs Year 2)	4.13659e-07	2.95132e-07	0.713467	-0.487082	Decreasing	-28.6533
K05966	YC_1 vs XM_1 (Year 1 vs Year 2)	4.73218e-06	5.93698e-06	1.2546	0.327223	Increasing	25.4596
K01035	YC_1 vs XM_1 (Year 1 vs Year 2)	9.16968e-06	8.5881e-06	0.936575	-0.0945334	Decreasing	-6.34249
K03636	YC_1 vs XM_1 (Year 1 vs Year 2)	4.00686e-05	3.81264e-05	0.951529	-0.071681	Decreasing	-4.84713
K14959	YC_1 vs XM_1 (Year 1 vs Year 2)	5.13407e-07	4.53656e-07	0.883619	-0.178504	Decreasing	-11.6381
K00264	YC_1 vs XM_1 (Year 1 vs Year 2)	1.15684e-06	6.95692e-07	0.601374	-0.733666	Decreasing	-39.8626
K00263	YC_1 vs XM_1 (Year 1 vs Year 2)	5.09903e-05	4.98673e-05	0.977975	-0.0321303	Decreasing	-2.20249
K00262	YC_1 vs XM_1 (Year 1 vs Year 2)	2.1367e-05	2.08671e-05	0.976602	-0.034158	Decreasing	-2.33984
K00261	YC_1 vs XM_1 (Year 1 vs Year 2)	0.00024061	0.000231576	0.962454	-0.0552107	Decreasing	-3.75461
K07684	YC_1 vs XM_1 (Year 1 vs Year 2)	7.90153e-06	9.37058e-06	1.18592	0.246007	Increasing	18.592
K00266	YC_1 vs XM_1 (Year 1 vs Year 2)	0.000127042	0.000118802	0.935141	-0.0967436	Decreasing	-6.48586
K00265	YC_1 vs XM_1 (Year 1 vs Year 2)	7.97002e-05	8.17225e-05	1.02537	0.0361504	Increasing	2.53741
K08484	YC_1 vs XM_1 (Year 1 vs Year 2)	7.13482e-06	9.44497e-06	1.32379	0.404669	Increasing	32.3785
K15669	YC_1 vs XM_1 (Year 1 vs Year 2)	2.668e-06	2.77003e-06	1.03824	0.0541435	Increasing	3.82425
K08489	YC_1 vs XM_1 (Year 1 vs Year 2)	2.97549e-07	2.47776e-07	0.832723	-0.264091	Decreasing	-16.7277
K01998	YC_1 vs XM_1 (Year 1 vs Year 2)	0.000557093	0.000540113	0.96952	-0.0446581	Decreasing	-3.04804
K01999	YC_1 vs XM_1 (Year 1 vs Year 2)	0.000582087	0.000555953	0.955102	-0.0662729	Decreasing	-4.48978
K00463	YC_1 vs XM_1 (Year 1 vs Year 2)	3.04414e-06	2.07971e-06	0.683183	-0.549655	Decreasing	-31.6817
K00462	YC_1 vs XM_1 (Year 1 vs Year 2)	2.99571e-07	6.701e-07	2.23687	1.16148	Increasing	123.687
K01996	YC_1 vs XM_1 (Year 1 vs Year 2)	0.000569047	0.000529287	0.930129	-0.104497	Decreasing	-6.98706
K01997	YC_1 vs XM_1 (Year 1 vs Year 2)	0.000659927	0.000637681	0.96629	-0.0494718	Decreasing	-3.37099
K01995	YC_1 vs XM_1 (Year 1 vs Year 2)	0.000580598	0.000565428	0.973872	-0.0381962	Decreasing	-2.61282
K05699	YC_1 vs XM_1 (Year 1 vs Year 2)	2.21824e-06	2.00674e-06	0.904657	-0.144557	Decreasing	-9.53428
K10780	YC_1 vs XM_1 (Year 1 vs Year 2)	1.30282e-05	1.12091e-05	0.86037	-0.21697	Decreasing	-13.963
K01515	YC_1 vs XM_1 (Year 1 vs Year 2)	7.34247e-05	7.6882e-05	1.04709	0.0663799	Increasing	4.7086
K01512	YC_1 vs XM_1 (Year 1 vs Year 2)	6.82574e-05	6.96817e-05	1.02087	0.0297941	Increasing	2.08664
K00869	YC_1 vs XM_1 (Year 1 vs Year 2)	4.94759e-06	4.37126e-06	0.883513	-0.178676	Decreasing	-11.6487
K00868	YC_1 vs XM_1 (Year 1 vs Year 2)	2.36435e-06	4.31732e-06	1.82601	0.868695	Increasing	82.601
K18148	YC_1 vs XM_1 (Year 1 vs Year 2)	1.61097e-06	1.74395e-06	1.08254	0.114424	Increasing	8.25426
K17724	YC_1 vs XM_1 (Year 1 vs Year 2)	5.08072e-07	4.83804e-07	0.952235	-0.0706103	Decreasing	-4.77649
K13623	YC_1 vs XM_1 (Year 1 vs Year 2)	3.04504e-06	3.45728e-06	1.13538	0.18318	Increasing	13.5384
K13622	YC_1 vs XM_1 (Year 1 vs Year 2)	6.17035e-06	5.47685e-06	0.887608	-0.172006	Decreasing	-11.2392
K00863	YC_1 vs XM_1 (Year 1 vs Year 2)	1.34344e-07	4.24162e-07	3.15728	1.65868	Increasing	215.728
K00865	YC_1 vs XM_1 (Year 1 vs Year 2)	9.34058e-06	9.11768e-06	0.976136	-0.0348457	Decreasing	-2.38638
K00864	YC_1 vs XM_1 (Year 1 vs Year 2)	0.0001051	0.000103064	0.980632	-0.0282158	Decreasing	-1.93677
K13625	YC_1 vs XM_1 (Year 1 vs Year 2)	5.08751e-07	8.68724e-07	1.70756	0.771938	Increasing	70.7562
K18144	YC_1 vs XM_1 (Year 1 vs Year 2)	1.4029e-06	1.46256e-06	1.04253	0.0600927	Increasing	4.25327
K01192	YC_1 vs XM_1 (Year 1 vs Year 2)	2.75492e-05	2.2762e-05	0.82623	-0.275384	Decreasing	-17.377
K01193	YC_1 vs XM_1 (Year 1 vs Year 2)	2.74434e-06	2.52036e-06	0.918384	-0.12283	Decreasing	-8.16159
K01190	YC_1 vs XM_1 (Year 1 vs Year 2)	6.52749e-05	5.51394e-05	0.844726	-0.243445	Decreasing	-15.5274
K01191	YC_1 vs XM_1 (Year 1 vs Year 2)	3.8465e-05	3.66597e-05	0.953066	-0.0693514	Decreasing	-4.69336
K01197	YC_1 vs XM_1 (Year 1 vs Year 2)	1.40324e-06	1.63551e-06	1.16552	0.220979	Increasing	16.5524
K01194	YC_1 vs XM_1 (Year 1 vs Year 2)	2.04882e-05	2.05524e-05	1.00313	0.00450906	Increasing	0.313033
K01195	YC_1 vs XM_1 (Year 1 vs Year 2)	2.13509e-05	2.20863e-05	1.03445	0.0488587	Increasing	3.44462
K01198	YC_1 vs XM_1 (Year 1 vs Year 2)	7.09796e-05	6.26458e-05	0.882588	-0.180188	Decreasing	-11.7412
K03228	YC_1 vs XM_1 (Year 1 vs Year 2)	3.4976e-07	2.13541e-07	0.610536	-0.711852	Decreasing	-38.9464
K01202	YC_1 vs XM_1 (Year 1 vs Year 2)	1.46481e-06	1.96741e-06	1.34312	0.425586	Increasing	34.3118
K00304	YC_1 vs XM_1 (Year 1 vs Year 2)	1.81148e-05	1.91895e-05	1.05933	0.0831481	Increasing	5.93271
K01201	YC_1 vs XM_1 (Year 1 vs Year 2)	1.68408e-05	1.47042e-05	0.873126	-0.195738	Decreasing	-12.6874
K01206	YC_1 vs XM_1 (Year 1 vs Year 2)	7.78326e-05	7.33753e-05	0.942732	-0.0850803	Decreasing	-5.7268
K01207	YC_1 vs XM_1 (Year 1 vs Year 2)	7.18251e-05	7.07139e-05	0.98453	-0.0224931	Decreasing	-1.54701
K00305	YC_1 vs XM_1 (Year 1 vs Year 2)	8.79298e-06	1.16909e-05	1.32957	0.410958	Increasing	32.9569
K05765	YC_1 vs XM_1 (Year 1 vs Year 2)	2.41573e-06	2.07766e-06	0.860055	-0.217499	Decreasing	-13.9945
K05764	YC_1 vs XM_1 (Year 1 vs Year 2)	2.79647e-06	5.50462e-06	1.96842	0.977036	Increasing	96.8417
K01208	YC_1 vs XM_1 (Year 1 vs Year 2)	1.62259e-07	1.07593e-07	0.663094	-0.592714	Decreasing	-33.6906
K01209	YC_1 vs XM_1 (Year 1 vs Year 2)	7.07822e-05	6.46441e-05	0.913281	-0.130869	Decreasing	-8.6719
K05763	YC_1 vs XM_1 (Year 1 vs Year 2)	2.12663e-06	1.6085e-06	0.75636	-0.402856	Decreasing	-24.364
K05762	YC_1 vs XM_1 (Year 1 vs Year 2)	1.7227e-06	1.37022e-06	0.795388	-0.33027	Decreasing	-20.4612
K04520	YC_1 vs XM_1 (Year 1 vs Year 2)	6.61355e-07	5.68586e-07	0.859729	-0.218046	Decreasing	-14.0271
K20428	YC_1 vs XM_1 (Year 1 vs Year 2)	1.26827e-06	1.63825e-06	1.29172	0.369293	Increasing	29.1719
K06164	YC_1 vs XM_1 (Year 1 vs Year 2)	1.02635e-06	1.96176e-06	1.91139	0.934625	Increasing	91.1394
K18333	YC_1 vs XM_1 (Year 1 vs Year 2)	3.00388e-06	2.75011e-06	0.915518	-0.127339	Decreasing	-8.44818
K01428	YC_1 vs XM_1 (Year 1 vs Year 2)	4.52828e-05	3.92829e-05	0.8675	-0.205064	Decreasing	-13.25
K01429	YC_1 vs XM_1 (Year 1 vs Year 2)	2.30586e-05	2.04684e-05	0.887672	-0.171901	Decreasing	-11.2328
K00912	YC_1 vs XM_1 (Year 1 vs Year 2)	6.64399e-05	5.76332e-05	0.867448	-0.20515	Decreasing	-13.2552
K04524	YC_1 vs XM_1 (Year 1 vs Year 2)	3.20337e-05	3.00661e-05	0.938578	-0.0914522	Decreasing	-6.14225
K00651	YC_1 vs XM_1 (Year 1 vs Year 2)	6.27594e-06	6.38148e-06	1.01682	0.0240597	Increasing	1.68168
K01426	YC_1 vs XM_1 (Year 1 vs Year 2)	0.000231276	0.00023	0.994483	-0.00798151	Decreasing	-0.551709
K01427	YC_1 vs XM_1 (Year 1 vs Year 2)	2.59588e-06	1.84351e-06	0.710167	-0.49377	Decreasing	-28.9833
K01424	YC_1 vs XM_1 (Year 1 vs Year 2)	0.000110663	0.000109979	0.993822	-0.00894045	Decreasing	-0.617788
K01425	YC_1 vs XM_1 (Year 1 vs Year 2)	6.48687e-05	6.48148e-05	0.99917	-0.00119749	Decreasing	-0.0829691
K03226	YC_1 vs XM_1 (Year 1 vs Year 2)	1.55715e-06	2.56013e-06	1.64411	0.717311	Increasing	64.4114
K14597	YC_1 vs XM_1 (Year 1 vs Year 2)	1.57501e-06	7.14653e-07	0.453744	-1.14005	Decreasing	-54.6256
K08068	YC_1 vs XM_1 (Year 1 vs Year 2)	1.22015e-06	7.59225e-07	0.622237	-0.684465	Decreasing	-37.7763
K14286	YC_1 vs XM_1 (Year 1 vs Year 2)	4.78044e-07	7.85835e-07	1.64385	0.717083	Increasing	64.3855
K19819	YC_1 vs XM_1 (Year 1 vs Year 2)	6.75842e-07	5.12304e-07	0.758023	-0.399686	Decreasing	-24.1977
K14534	YC_1 vs XM_1 (Year 1 vs Year 2)	8.18667e-06	7.01809e-06	0.857258	-0.222199	Decreasing	-14.2742
K19813	YC_1 vs XM_1 (Year 1 vs Year 2)	1.12731e-07	2.13541e-07	1.89425	0.921629	Increasing	89.4253
K05506	YC_1 vs XM_1 (Year 1 vs Year 2)	4.74299e-07	5.96761e-07	1.2582	0.331356	Increasing	25.8196
K03594	YC_1 vs XM_1 (Year 1 vs Year 2)	0.000142165	0.000144423	1.01588	0.0227324	Increasing	1.58817
K03596	YC_1 vs XM_1 (Year 1 vs Year 2)	0.000288605	0.000289614	1.0035	0.00503373	Increasing	0.349521
K03590	YC_1 vs XM_1 (Year 1 vs Year 2)	0.000142453	0.000139601	0.97998	-0.0291752	Decreasing	-2.00196
K02517	YC_1 vs XM_1 (Year 1 vs Year 2)	0.000100703	9.74067e-05	0.967266	-0.0480153	Decreasing	-3.27339
K13085	YC_1 vs XM_1 (Year 1 vs Year 2)	2.32304e-07	5.11753e-07	2.20295	1.13943	Increasing	120.295
K02510	YC_1 vs XM_1 (Year 1 vs Year 2)	8.53073e-05	8.05235e-05	0.943922	-0.0832605	Decreasing	-5.6078
K01736	YC_1 vs XM_1 (Year 1 vs Year 2)	0.00013222	0.000134446	1.01683	0.0240827	Increasing	1.6833
K01737	YC_1 vs XM_1 (Year 1 vs Year 2)	0.000120683	0.000128879	1.06792	0.0948011	Increasing	6.79182
K01734	YC_1 vs XM_1 (Year 1 vs Year 2)	1.19359e-05	1.43798e-05	1.20475	0.268735	Increasing	20.4751
K01735	YC_1 vs XM_1 (Year 1 vs Year 2)	8.83267e-05	8.43545e-05	0.955029	-0.0663843	Decreasing	-4.49715
K01733	YC_1 vs XM_1 (Year 1 vs Year 2)	0.000247544	0.000249533	1.00803	0.0115441	Increasing	0.803383
K01730	YC_1 vs XM_1 (Year 1 vs Year 2)	2.92637e-05	2.22498e-05	0.760322	-0.395317	Decreasing	-23.9678
K10418	YC_1 vs XM_1 (Year 1 vs Year 2)	8.7612e-07	7.21973e-07	0.824057	-0.279184	Decreasing	-17.5943
K04708	YC_1 vs XM_1 (Year 1 vs Year 2)	2.66712e-07	2.5743e-07	0.965198	-0.0511025	Decreasing	-3.48016
K01738	YC_1 vs XM_1 (Year 1 vs Year 2)	0.0001893	0.000178632	0.943644	-0.0836846	Decreasing	-5.63555
K01739	YC_1 vs XM_1 (Year 1 vs Year 2)	8.81454e-05	9.0291e-05	1.02434	0.0346973	Increasing	2.43419
K13403	YC_1 vs XM_1 (Year 1 vs Year 2)	4.42555e-07	1.02172e-06	2.30868	1.20707	Increasing	130.868
K13402	YC_1 vs XM_1 (Year 1 vs Year 2)	5.63072e-07	3.3314e-07	0.591647	-0.757191	Decreasing	-40.8353
K10823	YC_1 vs XM_1 (Year 1 vs Year 2)	0.00011718	0.000118172	1.00847	0.012165	Increasing	0.846782
K09503	YC_1 vs XM_1 (Year 1 vs Year 2)	3.49302e-06	2.88513e-06	0.82597	-0.275839	Decreasing	-17.403
K00643	YC_1 vs XM_1 (Year 1 vs Year 2)	2.27156e-05	2.61654e-05	1.15187	0.20398	Increasing	15.1871
K12972	YC_1 vs XM_1 (Year 1 vs Year 2)	1.44912e-05	1.45982e-05	1.00739	0.0106171	Increasing	0.738636
K13408	YC_1 vs XM_1 (Year 1 vs Year 2)	1.07139e-06	1.06242e-06	0.991634	-0.0121201	Decreasing	-0.83658
K05343	YC_1 vs XM_1 (Year 1 vs Year 2)	0.000154136	0.000147562	0.957351	-0.0628807	Decreasing	-4.26494
K11904	YC_1 vs XM_1 (Year 1 vs Year 2)	8.51797e-06	9.8212e-06	1.153	0.205389	Increasing	15.2997
K02421	YC_1 vs XM_1 (Year 1 vs Year 2)	1.2565e-05	1.26989e-05	1.01066	0.0152984	Increasing	1.06605
K02420	YC_1 vs XM_1 (Year 1 vs Year 2)	1.83765e-05	2.13923e-05	1.16411	0.219226	Increasing	16.4109
K02424	YC_1 vs XM_1 (Year 1 vs Year 2)	3.00828e-06	2.97307e-06	0.988297	-0.0169835	Decreasing	-1.1703
K14753	YC_1 vs XM_1 (Year 1 vs Year 2)	5.27706e-07	1.14731e-06	2.17416	1.12046	Increasing	117.416
K05349	YC_1 vs XM_1 (Year 1 vs Year 2)	0.00020385	0.000192203	0.942863	-0.0848799	Decreasing	-5.71369
K02428	YC_1 vs XM_1 (Year 1 vs Year 2)	9.01697e-05	8.87616e-05	0.984384	-0.0227071	Decreasing	-1.56162
K13767	YC_1 vs XM_1 (Year 1 vs Year 2)	1.69851e-06	2.37589e-06	1.39881	0.484198	Increasing	39.8808
K03776	YC_1 vs XM_1 (Year 1 vs Year 2)	6.80635e-07	3.17845e-07	0.466983	-1.09856	Decreasing	-53.3017
K03777	YC_1 vs XM_1 (Year 1 vs Year 2)	8.38771e-06	8.60857e-06	1.02633	0.0374958	Increasing	2.63308
K03778	YC_1 vs XM_1 (Year 1 vs Year 2)	6.31344e-06	5.66401e-06	0.897135	-0.156603	Decreasing	-10.2865
K03779	YC_1 vs XM_1 (Year 1 vs Year 2)	1.56542e-05	1.64593e-05	1.05143	0.0723531	Increasing	5.14302
K12372	YC_1 vs XM_1 (Year 1 vs Year 2)	4.42845e-06	5.68911e-06	1.28467	0.361401	Increasing	28.4673
K12373	YC_1 vs XM_1 (Year 1 vs Year 2)	4.05614e-05	3.56745e-05	0.879518	-0.185215	Decreasing	-12.0482
K12370	YC_1 vs XM_1 (Year 1 vs Year 2)	9.55422e-06	1.16158e-05	1.21578	0.281884	Increasing	21.5781
K12371	YC_1 vs XM_1 (Year 1 vs Year 2)	3.15844e-06	3.28882e-06	1.04128	0.0583597	Increasing	4.12812
K01431	YC_1 vs XM_1 (Year 1 vs Year 2)	8.64366e-05	8.62713e-05	0.998086	-0.00276325	Decreasing	-0.19135
K09584	YC_1 vs XM_1 (Year 1 vs Year 2)	7.23915e-07	1.21199e-07	0.167422	-2.57844	Decreasing	-83.2578
K09722	YC_1 vs XM_1 (Year 1 vs Year 2)	7.60446e-07	1.18946e-06	1.56416	0.645387	Increasing	56.4158
K16879	YC_1 vs XM_1 (Year 1 vs Year 2)	7.33275e-07	5.50134e-07	0.750242	-0.414571	Decreasing	-24.9758
K16878	YC_1 vs XM_1 (Year 1 vs Year 2)	5.47374e-07	5.01621e-07	0.916414	-0.125929	Decreasing	-8.35864
K16875	YC_1 vs XM_1 (Year 1 vs Year 2)	3.91866e-06	3.51655e-06	0.897387	-0.156197	Decreasing	-10.2613
K16874	YC_1 vs XM_1 (Year 1 vs Year 2)	1.45651e-05	1.44094e-05	0.98931	-0.015505	Decreasing	-1.06897
K16877	YC_1 vs XM_1 (Year 1 vs Year 2)	5.28068e-06	4.35829e-06	0.825328	-0.276961	Decreasing	-17.4672
K16876	YC_1 vs XM_1 (Year 1 vs Year 2)	2.41578e-06	2.36943e-06	0.980817	-0.0279442	Decreasing	-1.91831
K16871	YC_1 vs XM_1 (Year 1 vs Year 2)	9.39488e-06	8.42434e-06	0.896695	-0.157311	Decreasing	-10.3305
[truncated: 8,001 more rows]

## Sheet: KO Statistics
Comparison	Total_KOs	Increasing_Count	Decreasing_Count	Percent_Increasing	Percent_Decreasing	Mean_Log2FC	Median_Log2FC	SD_Log2FC
YC_1 vs XM_1 (Year 1 vs Year 2)	3629	1700	1929	46.84	53.16	-0.023	-0.0133	0.524
XM_1 vs MHT_1 (Year 2 vs Year 3)	3629	1807	1822	49.79	50.21	0.0008	-0.0011	0.712
MHT_1 vs LD_1 (Year 3 vs Year 4)	3629	1983	1646	54.64	45.36	0.0244	0.0257	0.7407
LD_1 vs SD_1 (Year 4 vs Year 5)	3629	2353	1276	64.84	35.16	0.2475	0.1776	0.9859
SD_1 vs YJ_1 (Year 5 vs Year 6)	3629	1696	1933	46.73	53.27	-0.0352	-0.03	1.0472
YC_1 vs YJ_1 (Year 1 vs Year 6)	3629	2419	1210	66.66	33.34	0.2144	0.19	0.9055

## Sheet: Results
Analysis_Component	Result	Statistical_Details
Density Distribution Analysis	3,629 KOs analyzed across 6 year comparisons	46.8% increasing in Y1-2 to 66.7% in Y1-6
Pathway Analysis - Total Pathways	387 total pathways analyzed	After removing human disease pathways
Pathway Analysis - Increasing	317 pathways increased in late years	Between early (Y1-3) and late (Y4-6) periods
Pathway Analysis - Decreasing	70 pathways decreased in late years	Between early (Y1-3) and late (Y4-6) periods
Heatmap Analysis - KOs Analyzed	Top 50 KOs across 29 primary pathways	Z-score normalized abundance patterns
Key Finding - ABC Transporters	Largest functional group (6 KOs)	Substantial functional reorganization
Key Finding - Oxidative Phosphorylation	Second largest group (5 KOs)	Energy metabolism adaptation
Key Finding - Methane Metabolism	Third significant group (3 KOs)	Methane cycle changes
Most Increased Pathway	Ribosome (+13.0%, FC: 1.13)	Highest percentage increase
Most Decreased Pathway	Other glycan degradation (-39.3%, FC: 0.61)	Highest percentage decrease

## Sheet:  Summary
Analysis_Type	KOs_Analyzed	Pathways_Represented	Samples	Total_Comparisons	Total_KOs	Mean_Percent_Increasing	Total_Pathways_Analyzed	Increasing_Pathways	Decreasing_Pathways	Human_Diseases_Removed
Heatmap	48	29	6
Density Distribution				6	3629	54.92
Pathway Analysis							387	317	70	327
