# Supplementary material for: Longitudinal metagenomics reveals continuous restructuring of soil pathobiome under persistent Phytophthora pressure
Source: Front Plant Sci. 2026 Feb 2;16:1749879. doi: 10.3389/fpls.2025.1749879 (PMC12907438; doi:10.3389/fpls.2025.1749879)
Supplement: Supplementary Table 2 — Summary statistics of antibiotic resistance gene dynamics across year comparisons. [file Table2.xlsx]

## Sheet: Density_Summary_x0009_
Comparison	Total_Genes	Mean_log2FC	Median_log2FC	Peak_log2FC	SD_log2FC	Upregulated	Downregulated	Percent_Up
YC_1 vs XM_1 (Year 1 vs 2)	1692	0.046	0.05	0.00568424	0.766	907	785	53.6
YC_1 vs XM_1 (Year 1 vs 2)	1692	0.046	0.05	0.00568424	0.766	907	785	53.6
YC_1 vs XM_1 (Year 1 vs 2)	1692	0.046	0.05	0.00568424	0.766	907	785	53.6
YC_1 vs XM_1 (Year 1 vs 2)	1692	0.046	0.05	0.00568424	0.766	907	785	53.6
YC_1 vs XM_1 (Year 1 vs 2)	1692	0.046	0.05	0.00568424	0.766	907	785	53.6
YC_1 vs XM_1 (Year 1 vs 2)	1692	0.046	0.05	0.00568424	0.766	907	785	53.6
YC_1 vs XM_1 (Year 1 vs 2)	1692	0.046	0.05	0.00568424	0.766	907	785	53.6
YC_1 vs XM_1 (Year 1 vs 2)	1692	0.046	0.05	0.00568424	0.766	907	785	53.6
YC_1 vs XM_1 (Year 1 vs 2)	1692	0.046	0.05	0.00568424	0.766	907	785	53.6
YC_1 vs XM_1 (Year 1 vs 2)	1692	0.046	0.05	0.00568424	0.766	907	785	53.6
YC_1 vs XM_1 (Year 1 vs 2)	1692	0.046	0.05	0.00568424	0.766	907	785	53.6
YC_1 vs XM_1 (Year 1 vs 2)	1692	0.046	0.05	0.00568424	0.766	907	785	53.6
YC_1 vs XM_1 (Year 1 vs 2)	1692	0.046	0.05	0.00568424	0.766	907	785	53.6
YC_1 vs XM_1 (Year 1 vs 2)	1692	0.046	0.05	0.00568424	0.766	907	785	53.6
YC_1 vs XM_1 (Year 1 vs 2)	1692	0.046	0.05	0.00568424	0.766	907	785	53.6
YC_1 vs XM_1 (Year 1 vs 2)	1692	0.046	0.05	0.00568424	0.766	907	785	53.6
YC_1 vs XM_1 (Year 1 vs 2)	1692	0.046	0.05	0.00568424	0.766	907	785	53.6
YC_1 vs XM_1 (Year 1 vs 2)	1692	0.046	0.05	0.00568424	0.766	907	785	53.6
YC_1 vs XM_1 (Year 1 vs 2)	1692	0.046	0.05	0.00568424	0.766	907	785	53.6
YC_1 vs XM_1 (Year 1 vs 2)	1692	0.046	0.05	0.00568424	0.766	907	785	53.6
YC_1 vs XM_1 (Year 1 vs 2)	1692	0.046	0.05	0.00568424	0.766	907	785	53.6
YC_1 vs XM_1 (Year 1 vs 2)	1692	0.046	0.05	0.00568424	0.766	907	785	53.6
YC_1 vs XM_1 (Year 1 vs 2)	1692	0.046	0.05	0.00568424	0.766	907	785	53.6
YC_1 vs XM_1 (Year 1 vs 2)	1692	0.046	0.05	0.00568424	0.766	907	785	53.6
YC_1 vs XM_1 (Year 1 vs 2)	1692	0.046	0.05	0.00568424	0.766	907	785	53.6
YC_1 vs XM_1 (Year 1 vs 2)	1692	0.046	0.05	0.00568424	0.766	907	785	53.6
YC_1 vs XM_1 (Year 1 vs 2)	1692	0.046	0.05	0.00568424	0.766	907	785	53.6
YC_1 vs XM_1 (Year 1 vs 2)	1692	0.046	0.05	0.00568424	0.766	907	785	53.6
YC_1 vs XM_1 (Year 1 vs 2)	1692	0.046	0.05	0.00568424	0.766	907	785	53.6
YC_1 vs XM_1 (Year 1 vs 2)	1692	0.046	0.05	0.00568424	0.766	907	785	53.6
YC_1 vs XM_1 (Year 1 vs 2)	1692	0.046	0.05	0.00568424	0.766	907	785	53.6
YC_1 vs XM_1 (Year 1 vs 2)	1692	0.046	0.05	0.00568424	0.766	907	785	53.6
YC_1 vs XM_1 (Year 1 vs 2)	1692	0.046	0.05	0.00568424	0.766	907	785	53.6
YC_1 vs XM_1 (Year 1 vs 2)	1692	0.046	0.05	0.00568424	0.766	907	785	53.6
YC_1 vs XM_1 (Year 1 vs 2)	1692	0.046	0.05	0.00568424	0.766	907	785	53.6
YC_1 vs XM_1 (Year 1 vs 2)	1692	0.046	0.05	0.00568424	0.766	907	785	53.6
YC_1 vs XM_1 (Year 1 vs 2)	1692	0.046	0.05	0.00568424	0.766	907	785	53.6
YC_1 vs XM_1 (Year 1 vs 2)	1692	0.046	0.05	0.00568424	0.766	907	785	53.6
YC_1 vs XM_1 (Year 1 vs 2)	1692	0.046	0.05	0.00568424	0.766	907	785	53.6
YC_1 vs XM_1 (Year 1 vs 2)	1692	0.046	0.05	0.00568424	0.766	907	785	53.6
YC_1 vs XM_1 (Year 1 vs 2)	1692	0.046	0.05	0.00568424	0.766	907	785	53.6
YC_1 vs XM_1 (Year 1 vs 2)	1692	0.046	0.05	0.00568424	0.766	907	785	53.6
YC_1 vs XM_1 (Year 1 vs 2)	1692	0.046	0.05	0.00568424	0.766	907	785	53.6
YC_1 vs XM_1 (Year 1 vs 2)	1692	0.046	0.05	0.00568424	0.766	907	785	53.6
YC_1 vs XM_1 (Year 1 vs 2)	1692	0.046	0.05	0.00568424	0.766	907	785	53.6
YC_1 vs XM_1 (Year 1 vs 2)	1692	0.046	0.05	0.00568424	0.766	907	785	53.6
YC_1 vs XM_1 (Year 1 vs 2)	1692	0.046	0.05	0.00568424	0.766	907	785	53.6
YC_1 vs XM_1 (Year 1 vs 2)	1692	0.046	0.05	0.00568424	0.766	907	785	53.6
YC_1 vs XM_1 (Year 1 vs 2)	1692	0.046	0.05	0.00568424	0.766	907	785	53.6
YC_1 vs XM_1 (Year 1 vs 2)	1692	0.046	0.05	0.00568424	0.766	907	785	53.6
YC_1 vs XM_1 (Year 1 vs 2)	1692	0.046	0.05	0.00568424	0.766	907	785	53.6
YC_1 vs XM_1 (Year 1 vs 2)	1692	0.046	0.05	0.00568424	0.766	907	785	53.6
YC_1 vs XM_1 (Year 1 vs 2)	1692	0.046	0.05	0.00568424	0.766	907	785	53.6
YC_1 vs XM_1 (Year 1 vs 2)	1692	0.046	0.05	0.00568424	0.766	907	785	53.6
YC_1 vs XM_1 (Year 1 vs 2)	1692	0.046	0.05	0.00568424	0.766	907	785	53.6
YC_1 vs XM_1 (Year 1 vs 2)	1692	0.046	0.05	0.00568424	0.766	907	785	53.6
YC_1 vs XM_1 (Year 1 vs 2)	1692	0.046	0.05	0.00568424	0.766	907	785	53.6
YC_1 vs XM_1 (Year 1 vs 2)	1692	0.046	0.05	0.00568424	0.766	907	785	53.6
YC_1 vs XM_1 (Year 1 vs 2)	1692	0.046	0.05	0.00568424	0.766	907	785	53.6
YC_1 vs XM_1 (Year 1 vs 2)	1692	0.046	0.05	0.00568424	0.766	907	785	53.6
YC_1 vs XM_1 (Year 1 vs 2)	1692	0.046	0.05	0.00568424	0.766	907	785	53.6
YC_1 vs XM_1 (Year 1 vs 2)	1692	0.046	0.05	0.00568424	0.766	907	785	53.6
YC_1 vs XM_1 (Year 1 vs 2)	1692	0.046	0.05	0.00568424	0.766	907	785	53.6
YC_1 vs XM_1 (Year 1 vs 2)	1692	0.046	0.05	0.00568424	0.766	907	785	53.6
YC_1 vs XM_1 (Year 1 vs 2)	1692	0.046	0.05	0.00568424	0.766	907	785	53.6
YC_1 vs XM_1 (Year 1 vs 2)	1692	0.046	0.05	0.00568424	0.766	907	785	53.6
YC_1 vs XM_1 (Year 1 vs 2)	1692	0.046	0.05	0.00568424	0.766	907	785	53.6
YC_1 vs XM_1 (Year 1 vs 2)	1692	0.046	0.05	0.00568424	0.766	907	785	53.6
YC_1 vs XM_1 (Year 1 vs 2)	1692	0.046	0.05	0.00568424	0.766	907	785	53.6
YC_1 vs XM_1 (Year 1 vs 2)	1692	0.046	0.05	0.00568424	0.766	907	785	53.6
YC_1 vs XM_1 (Year 1 vs 2)	1692	0.046	0.05	0.00568424	0.766	907	785	53.6
YC_1 vs XM_1 (Year 1 vs 2)	1692	0.046	0.05	0.00568424	0.766	907	785	53.6
YC_1 vs XM_1 (Year 1 vs 2)	1692	0.046	0.05	0.00568424	0.766	907	785	53.6
YC_1 vs XM_1 (Year 1 vs 2)	1692	0.046	0.05	0.00568424	0.766	907	785	53.6
YC_1 vs XM_1 (Year 1 vs 2)	1692	0.046	0.05	0.00568424	0.766	907	785	53.6
YC_1 vs XM_1 (Year 1 vs 2)	1692	0.046	0.05	0.00568424	0.766	907	785	53.6
YC_1 vs XM_1 (Year 1 vs 2)	1692	0.046	0.05	0.00568424	0.766	907	785	53.6
YC_1 vs XM_1 (Year 1 vs 2)	1692	0.046	0.05	0.00568424	0.766	907	785	53.6
YC_1 vs XM_1 (Year 1 vs 2)	1692	0.046	0.05	0.00568424	0.766	907	785	53.6
YC_1 vs XM_1 (Year 1 vs 2)	1692	0.046	0.05	0.00568424	0.766	907	785	53.6
YC_1 vs XM_1 (Year 1 vs 2)	1692	0.046	0.05	0.00568424	0.766	907	785	53.6
YC_1 vs XM_1 (Year 1 vs 2)	1692	0.046	0.05	0.00568424	0.766	907	785	53.6
YC_1 vs XM_1 (Year 1 vs 2)	1692	0.046	0.05	0.00568424	0.766	907	785	53.6
YC_1 vs XM_1 (Year 1 vs 2)	1692	0.046	0.05	0.00568424	0.766	907	785	53.6
YC_1 vs XM_1 (Year 1 vs 2)	1692	0.046	0.05	0.00568424	0.766	907	785	53.6
YC_1 vs XM_1 (Year 1 vs 2)	1692	0.046	0.05	0.00568424	0.766	907	785	53.6
YC_1 vs XM_1 (Year 1 vs 2)	1692	0.046	0.05	0.00568424	0.766	907	785	53.6
YC_1 vs XM_1 (Year 1 vs 2)	1692	0.046	0.05	0.00568424	0.766	907	785	53.6
YC_1 vs XM_1 (Year 1 vs 2)	1692	0.046	0.05	0.00568424	0.766	907	785	53.6
YC_1 vs XM_1 (Year 1 vs 2)	1692	0.046	0.05	0.00568424	0.766	907	785	53.6
YC_1 vs XM_1 (Year 1 vs 2)	1692	0.046	0.05	0.00568424	0.766	907	785	53.6
YC_1 vs XM_1 (Year 1 vs 2)	1692	0.046	0.05	0.00568424	0.766	907	785	53.6
YC_1 vs XM_1 (Year 1 vs 2)	1692	0.046	0.05	0.00568424	0.766	907	785	53.6
YC_1 vs XM_1 (Year 1 vs 2)	1692	0.046	0.05	0.00568424	0.766	907	785	53.6
YC_1 vs XM_1 (Year 1 vs 2)	1692	0.046	0.05	0.00568424	0.766	907	785	53.6
YC_1 vs XM_1 (Year 1 vs 2)	1692	0.046	0.05	0.00568424	0.766	907	785	53.6
YC_1 vs XM_1 (Year 1 vs 2)	1692	0.046	0.05	0.00568424	0.766	907	785	53.6
YC_1 vs XM_1 (Year 1 vs 2)	1692	0.046	0.05	0.00568424	0.766	907	785	53.6
YC_1 vs XM_1 (Year 1 vs 2)	1692	0.046	0.05	0.00568424	0.766	907	785	53.6
YC_1 vs XM_1 (Year 1 vs 2)	1692	0.046	0.05	0.00568424	0.766	907	785	53.6
YC_1 vs XM_1 (Year 1 vs 2)	1692	0.046	0.05	0.00568424	0.766	907	785	53.6
YC_1 vs XM_1 (Year 1 vs 2)	1692	0.046	0.05	0.00568424	0.766	907	785	53.6
YC_1 vs XM_1 (Year 1 vs 2)	1692	0.046	0.05	0.00568424	0.766	907	785	53.6
YC_1 vs XM_1 (Year 1 vs 2)	1692	0.046	0.05	0.00568424	0.766	907	785	53.6
YC_1 vs XM_1 (Year 1 vs 2)	1692	0.046	0.05	0.00568424	0.766	907	785	53.6
YC_1 vs XM_1 (Year 1 vs 2)	1692	0.046	0.05	0.00568424	0.766	907	785	53.6
YC_1 vs XM_1 (Year 1 vs 2)	1692	0.046	0.05	0.00568424	0.766	907	785	53.6
YC_1 vs XM_1 (Year 1 vs 2)	1692	0.046	0.05	0.00568424	0.766	907	785	53.6
YC_1 vs XM_1 (Year 1 vs 2)	1692	0.046	0.05	0.00568424	0.766	907	785	53.6
YC_1 vs XM_1 (Year 1 vs 2)	1692	0.046	0.05	0.00568424	0.766	907	785	53.6
YC_1 vs XM_1 (Year 1 vs 2)	1692	0.046	0.05	0.00568424	0.766	907	785	53.6
YC_1 vs XM_1 (Year 1 vs 2)	1692	0.046	0.05	0.00568424	0.766	907	785	53.6
YC_1 vs XM_1 (Year 1 vs 2)	1692	0.046	0.05	0.00568424	0.766	907	785	53.6
YC_1 vs XM_1 (Year 1 vs 2)	1692	0.046	0.05	0.00568424	0.766	907	785	53.6
YC_1 vs XM_1 (Year 1 vs 2)	1692	0.046	0.05	0.00568424	0.766	907	785	53.6
YC_1 vs XM_1 (Year 1 vs 2)	1692	0.046	0.05	0.00568424	0.766	907	785	53.6
YC_1 vs XM_1 (Year 1 vs 2)	1692	0.046	0.05	0.00568424	0.766	907	785	53.6
YC_1 vs XM_1 (Year 1 vs 2)	1692	0.046	0.05	0.00568424	0.766	907	785	53.6
YC_1 vs XM_1 (Year 1 vs 2)	1692	0.046	0.05	0.00568424	0.766	907	785	53.6
YC_1 vs XM_1 (Year 1 vs 2)	1692	0.046	0.05	0.00568424	0.766	907	785	53.6
YC_1 vs XM_1 (Year 1 vs 2)	1692	0.046	0.05	0.00568424	0.766	907	785	53.6
YC_1 vs XM_1 (Year 1 vs 2)	1692	0.046	0.05	0.00568424	0.766	907	785	53.6
YC_1 vs XM_1 (Year 1 vs 2)	1692	0.046	0.05	0.00568424	0.766	907	785	53.6
YC_1 vs XM_1 (Year 1 vs 2)	1692	0.046	0.05	0.00568424	0.766	907	785	53.6
YC_1 vs XM_1 (Year 1 vs 2)	1692	0.046	0.05	0.00568424	0.766	907	785	53.6
YC_1 vs XM_1 (Year 1 vs 2)	1692	0.046	0.05	0.00568424	0.766	907	785	53.6
YC_1 vs XM_1 (Year 1 vs 2)	1692	0.046	0.05	0.00568424	0.766	907	785	53.6
YC_1 vs XM_1 (Year 1 vs 2)	1692	0.046	0.05	0.00568424	0.766	907	785	53.6
YC_1 vs XM_1 (Year 1 vs 2)	1692	0.046	0.05	0.00568424	0.766	907	785	53.6
YC_1 vs XM_1 (Year 1 vs 2)	1692	0.046	0.05	0.00568424	0.766	907	785	53.6
YC_1 vs XM_1 (Year 1 vs 2)	1692	0.046	0.05	0.00568424	0.766	907	785	53.6
YC_1 vs XM_1 (Year 1 vs 2)	1692	0.046	0.05	0.00568424	0.766	907	785	53.6
YC_1 vs XM_1 (Year 1 vs 2)	1692	0.046	0.05	0.00568424	0.766	907	785	53.6
YC_1 vs XM_1 (Year 1 vs 2)	1692	0.046	0.05	0.00568424	0.766	907	785	53.6
YC_1 vs XM_1 (Year 1 vs 2)	1692	0.046	0.05	0.00568424	0.766	907	785	53.6
YC_1 vs XM_1 (Year 1 vs 2)	1692	0.046	0.05	0.00568424	0.766	907	785	53.6
YC_1 vs XM_1 (Year 1 vs 2)	1692	0.046	0.05	0.00568424	0.766	907	785	53.6
YC_1 vs XM_1 (Year 1 vs 2)	1692	0.046	0.05	0.00568424	0.766	907	785	53.6
YC_1 vs XM_1 (Year 1 vs 2)	1692	0.046	0.05	0.00568424	0.766	907	785	53.6
YC_1 vs XM_1 (Year 1 vs 2)	1692	0.046	0.05	0.00568424	0.766	907	785	53.6
YC_1 vs XM_1 (Year 1 vs 2)	1692	0.046	0.05	0.00568424	0.766	907	785	53.6
YC_1 vs XM_1 (Year 1 vs 2)	1692	0.046	0.05	0.00568424	0.766	907	785	53.6
YC_1 vs XM_1 (Year 1 vs 2)	1692	0.046	0.05	0.00568424	0.766	907	785	53.6
YC_1 vs XM_1 (Year 1 vs 2)	1692	0.046	0.05	0.00568424	0.766	907	785	53.6
YC_1 vs XM_1 (Year 1 vs 2)	1692	0.046	0.05	0.00568424	0.766	907	785	53.6
YC_1 vs XM_1 (Year 1 vs 2)	1692	0.046	0.05	0.00568424	0.766	907	785	53.6
YC_1 vs XM_1 (Year 1 vs 2)	1692	0.046	0.05	0.00568424	0.766	907	785	53.6
YC_1 vs XM_1 (Year 1 vs 2)	1692	0.046	0.05	0.00568424	0.766	907	785	53.6
YC_1 vs XM_1 (Year 1 vs 2)	1692	0.046	0.05	0.00568424	0.766	907	785	53.6
YC_1 vs XM_1 (Year 1 vs 2)	1692	0.046	0.05	0.00568424	0.766	907	785	53.6
YC_1 vs XM_1 (Year 1 vs 2)	1692	0.046	0.05	0.00568424	0.766	907	785	53.6
YC_1 vs XM_1 (Year 1 vs 2)	1692	0.046	0.05	0.00568424	0.766	907	785	53.6
YC_1 vs XM_1 (Year 1 vs 2)	1692	0.046	0.05	0.00568424	0.766	907	785	53.6
YC_1 vs XM_1 (Year 1 vs 2)	1692	0.046	0.05	0.00568424	0.766	907	785	53.6
YC_1 vs XM_1 (Year 1 vs 2)	1692	0.046	0.05	0.00568424	0.766	907	785	53.6
YC_1 vs XM_1 (Year 1 vs 2)	1692	0.046	0.05	0.00568424	0.766	907	785	53.6
YC_1 vs XM_1 (Year 1 vs 2)	1692	0.046	0.05	0.00568424	0.766	907	785	53.6
YC_1 vs XM_1 (Year 1 vs 2)	1692	0.046	0.05	0.00568424	0.766	907	785	53.6
YC_1 vs XM_1 (Year 1 vs 2)	1692	0.046	0.05	0.00568424	0.766	907	785	53.6
YC_1 vs XM_1 (Year 1 vs 2)	1692	0.046	0.05	0.00568424	0.766	907	785	53.6
YC_1 vs XM_1 (Year 1 vs 2)	1692	0.046	0.05	0.00568424	0.766	907	785	53.6
YC_1 vs XM_1 (Year 1 vs 2)	1692	0.046	0.05	0.00568424	0.766	907	785	53.6
YC_1 vs XM_1 (Year 1 vs 2)	1692	0.046	0.05	0.00568424	0.766	907	785	53.6
YC_1 vs XM_1 (Year 1 vs 2)	1692	0.046	0.05	0.00568424	0.766	907	785	53.6
YC_1 vs XM_1 (Year 1 vs 2)	1692	0.046	0.05	0.00568424	0.766	907	785	53.6
YC_1 vs XM_1 (Year 1 vs 2)	1692	0.046	0.05	0.00568424	0.766	907	785	53.6
YC_1 vs XM_1 (Year 1 vs 2)	1692	0.046	0.05	0.00568424	0.766	907	785	53.6
YC_1 vs XM_1 (Year 1 vs 2)	1692	0.046	0.05	0.00568424	0.766	907	785	53.6
YC_1 vs XM_1 (Year 1 vs 2)	1692	0.046	0.05	0.00568424	0.766	907	785	53.6
YC_1 vs XM_1 (Year 1 vs 2)	1692	0.046	0.05	0.00568424	0.766	907	785	53.6
YC_1 vs XM_1 (Year 1 vs 2)	1692	0.046	0.05	0.00568424	0.766	907	785	53.6
YC_1 vs XM_1 (Year 1 vs 2)	1692	0.046	0.05	0.00568424	0.766	907	785	53.6
YC_1 vs XM_1 (Year 1 vs 2)	1692	0.046	0.05	0.00568424	0.766	907	785	53.6
YC_1 vs XM_1 (Year 1 vs 2)	1692	0.046	0.05	0.00568424	0.766	907	785	53.6
YC_1 vs XM_1 (Year 1 vs 2)	1692	0.046	0.05	0.00568424	0.766	907	785	53.6
YC_1 vs XM_1 (Year 1 vs 2)	1692	0.046	0.05	0.00568424	0.766	907	785	53.6
YC_1 vs XM_1 (Year 1 vs 2)	1692	0.046	0.05	0.00568424	0.766	907	785	53.6
YC_1 vs XM_1 (Year 1 vs 2)	1692	0.046	0.05	0.00568424	0.766	907	785	53.6
YC_1 vs XM_1 (Year 1 vs 2)	1692	0.046	0.05	0.00568424	0.766	907	785	53.6
YC_1 vs XM_1 (Year 1 vs 2)	1692	0.046	0.05	0.00568424	0.766	907	785	53.6
YC_1 vs XM_1 (Year 1 vs 2)	1692	0.046	0.05	0.00568424	0.766	907	785	53.6
YC_1 vs XM_1 (Year 1 vs 2)	1692	0.046	0.05	0.00568424	0.766	907	785	53.6
YC_1 vs XM_1 (Year 1 vs 2)	1692	0.046	0.05	0.00568424	0.766	907	785	53.6
YC_1 vs XM_1 (Year 1 vs 2)	1692	0.046	0.05	0.00568424	0.766	907	785	53.6
YC_1 vs XM_1 (Year 1 vs 2)	1692	0.046	0.05	0.00568424	0.766	907	785	53.6
YC_1 vs XM_1 (Year 1 vs 2)	1692	0.046	0.05	0.00568424	0.766	907	785	53.6
YC_1 vs XM_1 (Year 1 vs 2)	1692	0.046	0.05	0.00568424	0.766	907	785	53.6
YC_1 vs XM_1 (Year 1 vs 2)	1692	0.046	0.05	0.00568424	0.766	907	785	53.6
YC_1 vs XM_1 (Year 1 vs 2)	1692	0.046	0.05	0.00568424	0.766	907	785	53.6
YC_1 vs XM_1 (Year 1 vs 2)	1692	0.046	0.05	0.00568424	0.766	907	785	53.6
YC_1 vs XM_1 (Year 1 vs 2)	1692	0.046	0.05	0.00568424	0.766	907	785	53.6
YC_1 vs XM_1 (Year 1 vs 2)	1692	0.046	0.05	0.00568424	0.766	907	785	53.6
YC_1 vs XM_1 (Year 1 vs 2)	1692	0.046	0.05	0.00568424	0.766	907	785	53.6
YC_1 vs XM_1 (Year 1 vs 2)	1692	0.046	0.05	0.00568424	0.766	907	785	53.6
YC_1 vs XM_1 (Year 1 vs 2)	1692	0.046	0.05	0.00568424	0.766	907	785	53.6
YC_1 vs XM_1 (Year 1 vs 2)	1692	0.046	0.05	0.00568424	0.766	907	785	53.6
YC_1 vs XM_1 (Year 1 vs 2)	1692	0.046	0.05	0.00568424	0.766	907	785	53.6
YC_1 vs XM_1 (Year 1 vs 2)	1692	0.046	0.05	0.00568424	0.766	907	785	53.6
YC_1 vs XM_1 (Year 1 vs 2)	1692	0.046	0.05	0.00568424	0.766	907	785	53.6
YC_1 vs XM_1 (Year 1 vs 2)	1692	0.046	0.05	0.00568424	0.766	907	785	53.6
YC_1 vs XM_1 (Year 1 vs 2)	1692	0.046	0.05	0.00568424	0.766	907	785	53.6
YC_1 vs XM_1 (Year 1 vs 2)	1692	0.046	0.05	0.00568424	0.766	907	785	53.6
YC_1 vs XM_1 (Year 1 vs 2)	1692	0.046	0.05	0.00568424	0.766	907	785	53.6
YC_1 vs XM_1 (Year 1 vs 2)	1692	0.046	0.05	0.00568424	0.766	907	785	53.6
YC_1 vs XM_1 (Year 1 vs 2)	1692	0.046	0.05	0.00568424	0.766	907	785	53.6
YC_1 vs XM_1 (Year 1 vs 2)	1692	0.046	0.05	0.00568424	0.766	907	785	53.6
YC_1 vs XM_1 (Year 1 vs 2)	1692	0.046	0.05	0.00568424	0.766	907	785	53.6
YC_1 vs XM_1 (Year 1 vs 2)	1692	0.046	0.05	0.00568424	0.766	907	785	53.6
YC_1 vs XM_1 (Year 1 vs 2)	1692	0.046	0.05	0.00568424	0.766	907	785	53.6
YC_1 vs XM_1 (Year 1 vs 2)	1692	0.046	0.05	0.00568424	0.766	907	785	53.6
YC_1 vs XM_1 (Year 1 vs 2)	1692	0.046	0.05	0.00568424	0.766	907	785	53.6
YC_1 vs XM_1 (Year 1 vs 2)	1692	0.046	0.05	0.00568424	0.766	907	785	53.6
YC_1 vs XM_1 (Year 1 vs 2)	1692	0.046	0.05	0.00568424	0.766	907	785	53.6
YC_1 vs XM_1 (Year 1 vs 2)	1692	0.046	0.05	0.00568424	0.766	907	785	53.6
YC_1 vs XM_1 (Year 1 vs 2)	1692	0.046	0.05	0.00568424	0.766	907	785	53.6
YC_1 vs XM_1 (Year 1 vs 2)	1692	0.046	0.05	0.00568424	0.766	907	785	53.6
YC_1 vs XM_1 (Year 1 vs 2)	1692	0.046	0.05	0.00568424	0.766	907	785	53.6
YC_1 vs XM_1 (Year 1 vs 2)	1692	0.046	0.05	0.00568424	0.766	907	785	53.6
YC_1 vs XM_1 (Year 1 vs 2)	1692	0.046	0.05	0.00568424	0.766	907	785	53.6
YC_1 vs XM_1 (Year 1 vs 2)	1692	0.046	0.05	0.00568424	0.766	907	785	53.6
YC_1 vs XM_1 (Year 1 vs 2)	1692	0.046	0.05	0.00568424	0.766	907	785	53.6
YC_1 vs XM_1 (Year 1 vs 2)	1692	0.046	0.05	0.00568424	0.766	907	785	53.6
YC_1 vs XM_1 (Year 1 vs 2)	1692	0.046	0.05	0.00568424	0.766	907	785	53.6
YC_1 vs XM_1 (Year 1 vs 2)	1692	0.046	0.05	0.00568424	0.766	907	785	53.6
YC_1 vs XM_1 (Year 1 vs 2)	1692	0.046	0.05	0.00568424	0.766	907	785	53.6
YC_1 vs XM_1 (Year 1 vs 2)	1692	0.046	0.05	0.00568424	0.766	907	785	53.6
YC_1 vs XM_1 (Year 1 vs 2)	1692	0.046	0.05	0.00568424	0.766	907	785	53.6
YC_1 vs XM_1 (Year 1 vs 2)	1692	0.046	0.05	0.00568424	0.766	907	785	53.6
YC_1 vs XM_1 (Year 1 vs 2)	1692	0.046	0.05	0.00568424	0.766	907	785	53.6
YC_1 vs XM_1 (Year 1 vs 2)	1692	0.046	0.05	0.00568424	0.766	907	785	53.6
YC_1 vs XM_1 (Year 1 vs 2)	1692	0.046	0.05	0.00568424	0.766	907	785	53.6
YC_1 vs XM_1 (Year 1 vs 2)	1692	0.046	0.05	0.00568424	0.766	907	785	53.6
YC_1 vs XM_1 (Year 1 vs 2)	1692	0.046	0.05	0.00568424	0.766	907	785	53.6
YC_1 vs XM_1 (Year 1 vs 2)	1692	0.046	0.05	0.00568424	0.766	907	785	53.6
YC_1 vs XM_1 (Year 1 vs 2)	1692	0.046	0.05	0.00568424	0.766	907	785	53.6
YC_1 vs XM_1 (Year 1 vs 2)	1692	0.046	0.05	0.00568424	0.766	907	785	53.6
YC_1 vs XM_1 (Year 1 vs 2)	1692	0.046	0.05	0.00568424	0.766	907	785	53.6
YC_1 vs XM_1 (Year 1 vs 2)	1692	0.046	0.05	0.00568424	0.766	907	785	53.6
YC_1 vs XM_1 (Year 1 vs 2)	1692	0.046	0.05	0.00568424	0.766	907	785	53.6
YC_1 vs XM_1 (Year 1 vs 2)	1692	0.046	0.05	0.00568424	0.766	907	785	53.6
YC_1 vs XM_1 (Year 1 vs 2)	1692	0.046	0.05	0.00568424	0.766	907	785	53.6
YC_1 vs XM_1 (Year 1 vs 2)	1692	0.046	0.05	0.00568424	0.766	907	785	53.6
YC_1 vs XM_1 (Year 1 vs 2)	1692	0.046	0.05	0.00568424	0.766	907	785	53.6
YC_1 vs XM_1 (Year 1 vs 2)	1692	0.046	0.05	0.00568424	0.766	907	785	53.6
YC_1 vs XM_1 (Year 1 vs 2)	1692	0.046	0.05	0.00568424	0.766	907	785	53.6
YC_1 vs XM_1 (Year 1 vs 2)	1692	0.046	0.05	0.00568424	0.766	907	785	53.6
YC_1 vs XM_1 (Year 1 vs 2)	1692	0.046	0.05	0.00568424	0.766	907	785	53.6
YC_1 vs XM_1 (Year 1 vs 2)	1692	0.046	0.05	0.00568424	0.766	907	785	53.6
YC_1 vs XM_1 (Year 1 vs 2)	1692	0.046	0.05	0.00568424	0.766	907	785	53.6
YC_1 vs XM_1 (Year 1 vs 2)	1692	0.046	0.05	0.00568424	0.766	907	785	53.6
YC_1 vs XM_1 (Year 1 vs 2)	1692	0.046	0.05	0.00568424	0.766	907	785	53.6
YC_1 vs XM_1 (Year 1 vs 2)	1692	0.046	0.05	0.00568424	0.766	907	785	53.6
YC_1 vs XM_1 (Year 1 vs 2)	1692	0.046	0.05	0.00568424	0.766	907	785	53.6
YC_1 vs XM_1 (Year 1 vs 2)	1692	0.046	0.05	0.00568424	0.766	907	785	53.6
YC_1 vs XM_1 (Year 1 vs 2)	1692	0.046	0.05	0.00568424	0.766	907	785	53.6
YC_1 vs XM_1 (Year 1 vs 2)	1692	0.046	0.05	0.00568424	0.766	907	785	53.6
YC_1 vs XM_1 (Year 1 vs 2)	1692	0.046	0.05	0.00568424	0.766	907	785	53.6
YC_1 vs XM_1 (Year 1 vs 2)	1692	0.046	0.05	0.00568424	0.766	907	785	53.6
YC_1 vs XM_1 (Year 1 vs 2)	1692	0.046	0.05	0.00568424	0.766	907	785	53.6
YC_1 vs XM_1 (Year 1 vs 2)	1692	0.046	0.05	0.00568424	0.766	907	785	53.6
YC_1 vs XM_1 (Year 1 vs 2)	1692	0.046	0.05	0.00568424	0.766	907	785	53.6
YC_1 vs XM_1 (Year 1 vs 2)	1692	0.046	0.05	0.00568424	0.766	907	785	53.6
YC_1 vs XM_1 (Year 1 vs 2)	1692	0.046	0.05	0.00568424	0.766	907	785	53.6
YC_1 vs XM_1 (Year 1 vs 2)	1692	0.046	0.05	0.00568424	0.766	907	785	53.6
YC_1 vs XM_1 (Year 1 vs 2)	1692	0.046	0.05	0.00568424	0.766	907	785	53.6
YC_1 vs XM_1 (Year 1 vs 2)	1692	0.046	0.05	0.00568424	0.766	907	785	53.6
YC_1 vs XM_1 (Year 1 vs 2)	1692	0.046	0.05	0.00568424	0.766	907	785	53.6
YC_1 vs XM_1 (Year 1 vs 2)	1692	0.046	0.05	0.00568424	0.766	907	785	53.6
YC_1 vs XM_1 (Year 1 vs 2)	1692	0.046	0.05	0.00568424	0.766	907	785	53.6
YC_1 vs XM_1 (Year 1 vs 2)	1692	0.046	0.05	0.00568424	0.766	907	785	53.6
YC_1 vs XM_1 (Year 1 vs 2)	1692	0.046	0.05	0.00568424	0.766	907	785	53.6
YC_1 vs XM_1 (Year 1 vs 2)	1692	0.046	0.05	0.00568424	0.766	907	785	53.6
YC_1 vs XM_1 (Year 1 vs 2)	1692	0.046	0.05	0.00568424	0.766	907	785	53.6
YC_1 vs XM_1 (Year 1 vs 2)	1692	0.046	0.05	0.00568424	0.766	907	785	53.6
YC_1 vs XM_1 (Year 1 vs 2)	1692	0.046	0.05	0.00568424	0.766	907	785	53.6
YC_1 vs XM_1 (Year 1 vs 2)	1692	0.046	0.05	0.00568424	0.766	907	785	53.6
YC_1 vs XM_1 (Year 1 vs 2)	1692	0.046	0.05	0.00568424	0.766	907	785	53.6
YC_1 vs XM_1 (Year 1 vs 2)	1692	0.046	0.05	0.00568424	0.766	907	785	53.6
YC_1 vs XM_1 (Year 1 vs 2)	1692	0.046	0.05	0.00568424	0.766	907	785	53.6
YC_1 vs XM_1 (Year 1 vs 2)	1692	0.046	0.05	0.00568424	0.766	907	785	53.6
YC_1 vs XM_1 (Year 1 vs 2)	1692	0.046	0.05	0.00568424	0.766	907	785	53.6
YC_1 vs XM_1 (Year 1 vs 2)	1692	0.046	0.05	0.00568424	0.766	907	785	53.6
YC_1 vs XM_1 (Year 1 vs 2)	1692	0.046	0.05	0.00568424	0.766	907	785	53.6
YC_1 vs XM_1 (Year 1 vs 2)	1692	0.046	0.05	0.00568424	0.766	907	785	53.6
YC_1 vs XM_1 (Year 1 vs 2)	1692	0.046	0.05	0.00568424	0.766	907	785	53.6
YC_1 vs XM_1 (Year 1 vs 2)	1692	0.046	0.05	0.00568424	0.766	907	785	53.6
YC_1 vs XM_1 (Year 1 vs 2)	1692	0.046	0.05	0.00568424	0.766	907	785	53.6
YC_1 vs XM_1 (Year 1 vs 2)	1692	0.046	0.05	0.00568424	0.766	907	785	53.6
YC_1 vs XM_1 (Year 1 vs 2)	1692	0.046	0.05	0.00568424	0.766	907	785	53.6
YC_1 vs XM_1 (Year 1 vs 2)	1692	0.046	0.05	0.00568424	0.766	907	785	53.6
YC_1 vs XM_1 (Year 1 vs 2)	1692	0.046	0.05	0.00568424	0.766	907	785	53.6
YC_1 vs XM_1 (Year 1 vs 2)	1692	0.046	0.05	0.00568424	0.766	907	785	53.6
YC_1 vs XM_1 (Year 1 vs 2)	1692	0.046	0.05	0.00568424	0.766	907	785	53.6
YC_1 vs XM_1 (Year 1 vs 2)	1692	0.046	0.05	0.00568424	0.766	907	785	53.6
YC_1 vs XM_1 (Year 1 vs 2)	1692	0.046	0.05	0.00568424	0.766	907	785	53.6
YC_1 vs XM_1 (Year 1 vs 2)	1692	0.046	0.05	0.00568424	0.766	907	785	53.6
YC_1 vs XM_1 (Year 1 vs 2)	1692	0.046	0.05	0.00568424	0.766	907	785	53.6
YC_1 vs XM_1 (Year 1 vs 2)	1692	0.046	0.05	0.00568424	0.766	907	785	53.6
YC_1 vs XM_1 (Year 1 vs 2)	1692	0.046	0.05	0.00568424	0.766	907	785	53.6
YC_1 vs XM_1 (Year 1 vs 2)	1692	0.046	0.05	0.00568424	0.766	907	785	53.6
YC_1 vs XM_1 (Year 1 vs 2)	1692	0.046	0.05	0.00568424	0.766	907	785	53.6
YC_1 vs XM_1 (Year 1 vs 2)	1692	0.046	0.05	0.00568424	0.766	907	785	53.6
YC_1 vs XM_1 (Year 1 vs 2)	1692	0.046	0.05	0.00568424	0.766	907	785	53.6
YC_1 vs XM_1 (Year 1 vs 2)	1692	0.046	0.05	0.00568424	0.766	907	785	53.6
YC_1 vs XM_1 (Year 1 vs 2)	1692	0.046	0.05	0.00568424	0.766	907	785	53.6
YC_1 vs XM_1 (Year 1 vs 2)	1692	0.046	0.05	0.00568424	0.766	907	785	53.6
YC_1 vs XM_1 (Year 1 vs 2)	1692	0.046	0.05	0.00568424	0.766	907	785	53.6
YC_1 vs XM_1 (Year 1 vs 2)	1692	0.046	0.05	0.00568424	0.766	907	785	53.6
YC_1 vs XM_1 (Year 1 vs 2)	1692	0.046	0.05	0.00568424	0.766	907	785	53.6
YC_1 vs XM_1 (Year 1 vs 2)	1692	0.046	0.05	0.00568424	0.766	907	785	53.6
YC_1 vs XM_1 (Year 1 vs 2)	1692	0.046	0.05	0.00568424	0.766	907	785	53.6
YC_1 vs XM_1 (Year 1 vs 2)	1692	0.046	0.05	0.00568424	0.766	907	785	53.6
YC_1 vs XM_1 (Year 1 vs 2)	1692	0.046	0.05	0.00568424	0.766	907	785	53.6
YC_1 vs XM_1 (Year 1 vs 2)	1692	0.046	0.05	0.00568424	0.766	907	785	53.6
YC_1 vs XM_1 (Year 1 vs 2)	1692	0.046	0.05	0.00568424	0.766	907	785	53.6
YC_1 vs XM_1 (Year 1 vs 2)	1692	0.046	0.05	0.00568424	0.766	907	785	53.6
YC_1 vs XM_1 (Year 1 vs 2)	1692	0.046	0.05	0.00568424	0.766	907	785	53.6
YC_1 vs XM_1 (Year 1 vs 2)	1692	0.046	0.05	0.00568424	0.766	907	785	53.6
YC_1 vs XM_1 (Year 1 vs 2)	1692	0.046	0.05	0.00568424	0.766	907	785	53.6
YC_1 vs XM_1 (Year 1 vs 2)	1692	0.046	0.05	0.00568424	0.766	907	785	53.6
YC_1 vs XM_1 (Year 1 vs 2)	1692	0.046	0.05	0.00568424	0.766	907	785	53.6
YC_1 vs XM_1 (Year 1 vs 2)	1692	0.046	0.05	0.00568424	0.766	907	785	53.6
YC_1 vs XM_1 (Year 1 vs 2)	1692	0.046	0.05	0.00568424	0.766	907	785	53.6
YC_1 vs XM_1 (Year 1 vs 2)	1692	0.046	0.05	0.00568424	0.766	907	785	53.6
YC_1 vs XM_1 (Year 1 vs 2)	1692	0.046	0.05	0.00568424	0.766	907	785	53.6
YC_1 vs XM_1 (Year 1 vs 2)	1692	0.046	0.05	0.00568424	0.766	907	785	53.6
YC_1 vs XM_1 (Year 1 vs 2)	1692	0.046	0.05	0.00568424	0.766	907	785	53.6
YC_1 vs XM_1 (Year 1 vs 2)	1692	0.046	0.05	0.00568424	0.766	907	785	53.6
YC_1 vs XM_1 (Year 1 vs 2)	1692	0.046	0.05	0.00568424	0.766	907	785	53.6
YC_1 vs XM_1 (Year 1 vs 2)	1692	0.046	0.05	0.00568424	0.766	907	785	53.6
YC_1 vs XM_1 (Year 1 vs 2)	1692	0.046	0.05	0.00568424	0.766	907	785	53.6
YC_1 vs XM_1 (Year 1 vs 2)	1692	0.046	0.05	0.00568424	0.766	907	785	53.6
YC_1 vs XM_1 (Year 1 vs 2)	1692	0.046	0.05	0.00568424	0.766	907	785	53.6
YC_1 vs XM_1 (Year 1 vs 2)	1692	0.046	0.05	0.00568424	0.766	907	785	53.6
YC_1 vs XM_1 (Year 1 vs 2)	1692	0.046	0.05	0.00568424	0.766	907	785	53.6
YC_1 vs XM_1 (Year 1 vs 2)	1692	0.046	0.05	0.00568424	0.766	907	785	53.6
YC_1 vs XM_1 (Year 1 vs 2)	1692	0.046	0.05	0.00568424	0.766	907	785	53.6
YC_1 vs XM_1 (Year 1 vs 2)	1692	0.046	0.05	0.00568424	0.766	907	785	53.6
YC_1 vs XM_1 (Year 1 vs 2)	1692	0.046	0.05	0.00568424	0.766	907	785	53.6
YC_1 vs XM_1 (Year 1 vs 2)	1692	0.046	0.05	0.00568424	0.766	907	785	53.6
YC_1 vs XM_1 (Year 1 vs 2)	1692	0.046	0.05	0.00568424	0.766	907	785	53.6
YC_1 vs XM_1 (Year 1 vs 2)	1692	0.046	0.05	0.00568424	0.766	907	785	53.6
YC_1 vs XM_1 (Year 1 vs 2)	1692	0.046	0.05	0.00568424	0.766	907	785	53.6
YC_1 vs XM_1 (Year 1 vs 2)	1692	0.046	0.05	0.00568424	0.766	907	785	53.6
YC_1 vs XM_1 (Year 1 vs 2)	1692	0.046	0.05	0.00568424	0.766	907	785	53.6
YC_1 vs XM_1 (Year 1 vs 2)	1692	0.046	0.05	0.00568424	0.766	907	785	53.6
YC_1 vs XM_1 (Year 1 vs 2)	1692	0.046	0.05	0.00568424	0.766	907	785	53.6
YC_1 vs XM_1 (Year 1 vs 2)	1692	0.046	0.05	0.00568424	0.766	907	785	53.6
YC_1 vs XM_1 (Year 1 vs 2)	1692	0.046	0.05	0.00568424	0.766	907	785	53.6
YC_1 vs XM_1 (Year 1 vs 2)	1692	0.046	0.05	0.00568424	0.766	907	785	53.6
YC_1 vs XM_1 (Year 1 vs 2)	1692	0.046	0.05	0.00568424	0.766	907	785	53.6
YC_1 vs XM_1 (Year 1 vs 2)	1692	0.046	0.05	0.00568424	0.766	907	785	53.6
YC_1 vs XM_1 (Year 1 vs 2)	1692	0.046	0.05	0.00568424	0.766	907	785	53.6
YC_1 vs XM_1 (Year 1 vs 2)	1692	0.046	0.05	0.00568424	0.766	907	785	53.6
YC_1 vs XM_1 (Year 1 vs 2)	1692	0.046	0.05	0.00568424	0.766	907	785	53.6
YC_1 vs XM_1 (Year 1 vs 2)	1692	0.046	0.05	0.00568424	0.766	907	785	53.6
YC_1 vs XM_1 (Year 1 vs 2)	1692	0.046	0.05	0.00568424	0.766	907	785	53.6
YC_1 vs XM_1 (Year 1 vs 2)	1692	0.046	0.05	0.00568424	0.766	907	785	53.6
YC_1 vs XM_1 (Year 1 vs 2)	1692	0.046	0.05	0.00568424	0.766	907	785	53.6
YC_1 vs XM_1 (Year 1 vs 2)	1692	0.046	0.05	0.00568424	0.766	907	785	53.6
YC_1 vs XM_1 (Year 1 vs 2)	1692	0.046	0.05	0.00568424	0.766	907	785	53.6
YC_1 vs XM_1 (Year 1 vs 2)	1692	0.046	0.05	0.00568424	0.766	907	785	53.6
YC_1 vs XM_1 (Year 1 vs 2)	1692	0.046	0.05	0.00568424	0.766	907	785	53.6
YC_1 vs XM_1 (Year 1 vs 2)	1692	0.046	0.05	0.00568424	0.766	907	785	53.6
YC_1 vs XM_1 (Year 1 vs 2)	1692	0.046	0.05	0.00568424	0.766	907	785	53.6
YC_1 vs XM_1 (Year 1 vs 2)	1692	0.046	0.05	0.00568424	0.766	907	785	53.6
YC_1 vs XM_1 (Year 1 vs 2)	1692	0.046	0.05	0.00568424	0.766	907	785	53.6
YC_1 vs XM_1 (Year 1 vs 2)	1692	0.046	0.05	0.00568424	0.766	907	785	53.6
YC_1 vs XM_1 (Year 1 vs 2)	1692	0.046	0.05	0.00568424	0.766	907	785	53.6
YC_1 vs XM_1 (Year 1 vs 2)	1692	0.046	0.05	0.00568424	0.766	907	785	53.6
YC_1 vs XM_1 (Year 1 vs 2)	1692	0.046	0.05	0.00568424	0.766	907	785	53.6
YC_1 vs XM_1 (Year 1 vs 2)	1692	0.046	0.05	0.00568424	0.766	907	785	53.6
YC_1 vs XM_1 (Year 1 vs 2)	1692	0.046	0.05	0.00568424	0.766	907	785	53.6
YC_1 vs XM_1 (Year 1 vs 2)	1692	0.046	0.05	0.00568424	0.766	907	785	53.6
YC_1 vs XM_1 (Year 1 vs 2)	1692	0.046	0.05	0.00568424	0.766	907	785	53.6
YC_1 vs XM_1 (Year 1 vs 2)	1692	0.046	0.05	0.00568424	0.766	907	785	53.6
YC_1 vs XM_1 (Year 1 vs 2)	1692	0.046	0.05	0.00568424	0.766	907	785	53.6
YC_1 vs XM_1 (Year 1 vs 2)	1692	0.046	0.05	0.00568424	0.766	907	785	53.6
YC_1 vs XM_1 (Year 1 vs 2)	1692	0.046	0.05	0.00568424	0.766	907	785	53.6
YC_1 vs XM_1 (Year 1 vs 2)	1692	0.046	0.05	0.00568424	0.766	907	785	53.6
YC_1 vs XM_1 (Year 1 vs 2)	1692	0.046	0.05	0.00568424	0.766	907	785	53.6
YC_1 vs XM_1 (Year 1 vs 2)	1692	0.046	0.05	0.00568424	0.766	907	785	53.6
YC_1 vs XM_1 (Year 1 vs 2)	1692	0.046	0.05	0.00568424	0.766	907	785	53.6
YC_1 vs XM_1 (Year 1 vs 2)	1692	0.046	0.05	0.00568424	0.766	907	785	53.6
YC_1 vs XM_1 (Year 1 vs 2)	1692	0.046	0.05	0.00568424	0.766	907	785	53.6
YC_1 vs XM_1 (Year 1 vs 2)	1692	0.046	0.05	0.00568424	0.766	907	785	53.6
YC_1 vs XM_1 (Year 1 vs 2)	1692	0.046	0.05	0.00568424	0.766	907	785	53.6
YC_1 vs XM_1 (Year 1 vs 2)	1692	0.046	0.05	0.00568424	0.766	907	785	53.6
YC_1 vs XM_1 (Year 1 vs 2)	1692	0.046	0.05	0.00568424	0.766	907	785	53.6
YC_1 vs XM_1 (Year 1 vs 2)	1692	0.046	0.05	0.00568424	0.766	907	785	53.6
YC_1 vs XM_1 (Year 1 vs 2)	1692	0.046	0.05	0.00568424	0.766	907	785	53.6
YC_1 vs XM_1 (Year 1 vs 2)	1692	0.046	0.05	0.00568424	0.766	907	785	53.6
YC_1 vs XM_1 (Year 1 vs 2)	1692	0.046	0.05	0.00568424	0.766	907	785	53.6
YC_1 vs XM_1 (Year 1 vs 2)	1692	0.046	0.05	0.00568424	0.766	907	785	53.6
YC_1 vs XM_1 (Year 1 vs 2)	1692	0.046	0.05	0.00568424	0.766	907	785	53.6
YC_1 vs XM_1 (Year 1 vs 2)	1692	0.046	0.05	0.00568424	0.766	907	785	53.6
YC_1 vs XM_1 (Year 1 vs 2)	1692	0.046	0.05	0.00568424	0.766	907	785	53.6
YC_1 vs XM_1 (Year 1 vs 2)	1692	0.046	0.05	0.00568424	0.766	907	785	53.6
YC_1 vs XM_1 (Year 1 vs 2)	1692	0.046	0.05	0.00568424	0.766	907	785	53.6
YC_1 vs XM_1 (Year 1 vs 2)	1692	0.046	0.05	0.00568424	0.766	907	785	53.6
YC_1 vs XM_1 (Year 1 vs 2)	1692	0.046	0.05	0.00568424	0.766	907	785	53.6
YC_1 vs XM_1 (Year 1 vs 2)	1692	0.046	0.05	0.00568424	0.766	907	785	53.6
YC_1 vs XM_1 (Year 1 vs 2)	1692	0.046	0.05	0.00568424	0.766	907	785	53.6
YC_1 vs XM_1 (Year 1 vs 2)	1692	0.046	0.05	0.00568424	0.766	907	785	53.6
YC_1 vs XM_1 (Year 1 vs 2)	1692	0.046	0.05	0.00568424	0.766	907	785	53.6
YC_1 vs XM_1 (Year 1 vs 2)	1692	0.046	0.05	0.00568424	0.766	907	785	53.6
YC_1 vs XM_1 (Year 1 vs 2)	1692	0.046	0.05	0.00568424	0.766	907	785	53.6
YC_1 vs XM_1 (Year 1 vs 2)	1692	0.046	0.05	0.00568424	0.766	907	785	53.6
YC_1 vs XM_1 (Year 1 vs 2)	1692	0.046	0.05	0.00568424	0.766	907	785	53.6
YC_1 vs XM_1 (Year 1 vs 2)	1692	0.046	0.05	0.00568424	0.766	907	785	53.6
YC_1 vs XM_1 (Year 1 vs 2)	1692	0.046	0.05	0.00568424	0.766	907	785	53.6
YC_1 vs XM_1 (Year 1 vs 2)	1692	0.046	0.05	0.00568424	0.766	907	785	53.6
YC_1 vs XM_1 (Year 1 vs 2)	1692	0.046	0.05	0.00568424	0.766	907	785	53.6
YC_1 vs XM_1 (Year 1 vs 2)	1692	0.046	0.05	0.00568424	0.766	907	785	53.6
YC_1 vs XM_1 (Year 1 vs 2)	1692	0.046	0.05	0.00568424	0.766	907	785	53.6
YC_1 vs XM_1 (Year 1 vs 2)	1692	0.046	0.05	0.00568424	0.766	907	785	53.6
YC_1 vs XM_1 (Year 1 vs 2)	1692	0.046	0.05	0.00568424	0.766	907	785	53.6
YC_1 vs XM_1 (Year 1 vs 2)	1692	0.046	0.05	0.00568424	0.766	907	785	53.6
YC_1 vs XM_1 (Year 1 vs 2)	1692	0.046	0.05	0.00568424	0.766	907	785	53.6
YC_1 vs XM_1 (Year 1 vs 2)	1692	0.046	0.05	0.00568424	0.766	907	785	53.6
YC_1 vs XM_1 (Year 1 vs 2)	1692	0.046	0.05	0.00568424	0.766	907	785	53.6
YC_1 vs XM_1 (Year 1 vs 2)	1692	0.046	0.05	0.00568424	0.766	907	785	53.6
YC_1 vs XM_1 (Year 1 vs 2)	1692	0.046	0.05	0.00568424	0.766	907	785	53.6
YC_1 vs XM_1 (Year 1 vs 2)	1692	0.046	0.05	0.00568424	0.766	907	785	53.6
YC_1 vs XM_1 (Year 1 vs 2)	1692	0.046	0.05	0.00568424	0.766	907	785	53.6
YC_1 vs XM_1 (Year 1 vs 2)	1692	0.046	0.05	0.00568424	0.766	907	785	53.6
YC_1 vs XM_1 (Year 1 vs 2)	1692	0.046	0.05	0.00568424	0.766	907	785	53.6
YC_1 vs XM_1 (Year 1 vs 2)	1692	0.046	0.05	0.00568424	0.766	907	785	53.6
YC_1 vs XM_1 (Year 1 vs 2)	1692	0.046	0.05	0.00568424	0.766	907	785	53.6
YC_1 vs XM_1 (Year 1 vs 2)	1692	0.046	0.05	0.00568424	0.766	907	785	53.6
YC_1 vs XM_1 (Year 1 vs 2)	1692	0.046	0.05	0.00568424	0.766	907	785	53.6
YC_1 vs XM_1 (Year 1 vs 2)	1692	0.046	0.05	0.00568424	0.766	907	785	53.6
YC_1 vs XM_1 (Year 1 vs 2)	1692	0.046	0.05	0.00568424	0.766	907	785	53.6
YC_1 vs XM_1 (Year 1 vs 2)	1692	0.046	0.05	0.00568424	0.766	907	785	53.6
YC_1 vs XM_1 (Year 1 vs 2)	1692	0.046	0.05	0.00568424	0.766	907	785	53.6
YC_1 vs XM_1 (Year 1 vs 2)	1692	0.046	0.05	0.00568424	0.766	907	785	53.6
YC_1 vs XM_1 (Year 1 vs 2)	1692	0.046	0.05	0.00568424	0.766	907	785	53.6
YC_1 vs XM_1 (Year 1 vs 2)	1692	0.046	0.05	0.00568424	0.766	907	785	53.6
YC_1 vs XM_1 (Year 1 vs 2)	1692	0.046	0.05	0.00568424	0.766	907	785	53.6
YC_1 vs XM_1 (Year 1 vs 2)	1692	0.046	0.05	0.00568424	0.766	907	785	53.6
YC_1 vs XM_1 (Year 1 vs 2)	1692	0.046	0.05	0.00568424	0.766	907	785	53.6
YC_1 vs XM_1 (Year 1 vs 2)	1692	0.046	0.05	0.00568424	0.766	907	785	53.6
YC_1 vs XM_1 (Year 1 vs 2)	1692	0.046	0.05	0.00568424	0.766	907	785	53.6
YC_1 vs XM_1 (Year 1 vs 2)	1692	0.046	0.05	0.00568424	0.766	907	785	53.6
YC_1 vs XM_1 (Year 1 vs 2)	1692	0.046	0.05	0.00568424	0.766	907	785	53.6
YC_1 vs XM_1 (Year 1 vs 2)	1692	0.046	0.05	0.00568424	0.766	907	785	53.6
YC_1 vs XM_1 (Year 1 vs 2)	1692	0.046	0.05	0.00568424	0.766	907	785	53.6
YC_1 vs XM_1 (Year 1 vs 2)	1692	0.046	0.05	0.00568424	0.766	907	785	53.6
YC_1 vs XM_1 (Year 1 vs 2)	1692	0.046	0.05	0.00568424	0.766	907	785	53.6
YC_1 vs XM_1 (Year 1 vs 2)	1692	0.046	0.05	0.00568424	0.766	907	785	53.6
YC_1 vs XM_1 (Year 1 vs 2)	1692	0.046	0.05	0.00568424	0.766	907	785	53.6
YC_1 vs XM_1 (Year 1 vs 2)	1692	0.046	0.05	0.00568424	0.766	907	785	53.6
YC_1 vs XM_1 (Year 1 vs 2)	1692	0.046	0.05	0.00568424	0.766	907	785	53.6
YC_1 vs XM_1 (Year 1 vs 2)	1692	0.046	0.05	0.00568424	0.766	907	785	53.6
YC_1 vs XM_1 (Year 1 vs 2)	1692	0.046	0.05	0.00568424	0.766	907	785	53.6
YC_1 vs XM_1 (Year 1 vs 2)	1692	0.046	0.05	0.00568424	0.766	907	785	53.6
YC_1 vs XM_1 (Year 1 vs 2)	1692	0.046	0.05	0.00568424	0.766	907	785	53.6
YC_1 vs XM_1 (Year 1 vs 2)	1692	0.046	0.05	0.00568424	0.766	907	785	53.6
YC_1 vs XM_1 (Year 1 vs 2)	1692	0.046	0.05	0.00568424	0.766	907	785	53.6
YC_1 vs XM_1 (Year 1 vs 2)	1692	0.046	0.05	0.00568424	0.766	907	785	53.6
YC_1 vs XM_1 (Year 1 vs 2)	1692	0.046	0.05	0.00568424	0.766	907	785	53.6
YC_1 vs XM_1 (Year 1 vs 2)	1692	0.046	0.05	0.00568424	0.766	907	785	53.6
YC_1 vs XM_1 (Year 1 vs 2)	1692	0.046	0.05	0.00568424	0.766	907	785	53.6
YC_1 vs XM_1 (Year 1 vs 2)	1692	0.046	0.05	0.00568424	0.766	907	785	53.6
YC_1 vs XM_1 (Year 1 vs 2)	1692	0.046	0.05	0.00568424	0.766	907	785	53.6
YC_1 vs XM_1 (Year 1 vs 2)	1692	0.046	0.05	0.00568424	0.766	907	785	53.6
YC_1 vs XM_1 (Year 1 vs 2)	1692	0.046	0.05	0.00568424	0.766	907	785	53.6
YC_1 vs XM_1 (Year 1 vs 2)	1692	0.046	0.05	0.00568424	0.766	907	785	53.6
YC_1 vs XM_1 (Year 1 vs 2)	1692	0.046	0.05	0.00568424	0.766	907	785	53.6
YC_1 vs XM_1 (Year 1 vs 2)	1692	0.046	0.05	0.00568424	0.766	907	785	53.6
YC_1 vs XM_1 (Year 1 vs 2)	1692	0.046	0.05	0.00568424	0.766	907	785	53.6
YC_1 vs XM_1 (Year 1 vs 2)	1692	0.046	0.05	0.00568424	0.766	907	785	53.6
YC_1 vs XM_1 (Year 1 vs 2)	1692	0.046	0.05	0.00568424	0.766	907	785	53.6
YC_1 vs XM_1 (Year 1 vs 2)	1692	0.046	0.05	0.00568424	0.766	907	785	53.6
YC_1 vs XM_1 (Year 1 vs 2)	1692	0.046	0.05	0.00568424	0.766	907	785	53.6
YC_1 vs XM_1 (Year 1 vs 2)	1692	0.046	0.05	0.00568424	0.766	907	785	53.6
YC_1 vs XM_1 (Year 1 vs 2)	1692	0.046	0.05	0.00568424	0.766	907	785	53.6
YC_1 vs XM_1 (Year 1 vs 2)	1692	0.046	0.05	0.00568424	0.766	907	785	53.6
YC_1 vs XM_1 (Year 1 vs 2)	1692	0.046	0.05	0.00568424	0.766	907	785	53.6
YC_1 vs XM_1 (Year 1 vs 2)	1692	0.046	0.05	0.00568424	0.766	907	785	53.6
YC_1 vs XM_1 (Year 1 vs 2)	1692	0.046	0.05	0.00568424	0.766	907	785	53.6
YC_1 vs XM_1 (Year 1 vs 2)	1692	0.046	0.05	0.00568424	0.766	907	785	53.6
YC_1 vs XM_1 (Year 1 vs 2)	1692	0.046	0.05	0.00568424	0.766	907	785	53.6
YC_1 vs XM_1 (Year 1 vs 2)	1692	0.046	0.05	0.00568424	0.766	907	785	53.6
YC_1 vs XM_1 (Year 1 vs 2)	1692	0.046	0.05	0.00568424	0.766	907	785	53.6
YC_1 vs XM_1 (Year 1 vs 2)	1692	0.046	0.05	0.00568424	0.766	907	785	53.6
YC_1 vs XM_1 (Year 1 vs 2)	1692	0.046	0.05	0.00568424	0.766	907	785	53.6
YC_1 vs XM_1 (Year 1 vs 2)	1692	0.046	0.05	0.00568424	0.766	907	785	53.6
YC_1 vs XM_1 (Year 1 vs 2)	1692	0.046	0.05	0.00568424	0.766	907	785	53.6
YC_1 vs XM_1 (Year 1 vs 2)	1692	0.046	0.05	0.00568424	0.766	907	785	53.6
YC_1 vs XM_1 (Year 1 vs 2)	1692	0.046	0.05	0.00568424	0.766	907	785	53.6
YC_1 vs XM_1 (Year 1 vs 2)	1692	0.046	0.05	0.00568424	0.766	907	785	53.6
YC_1 vs XM_1 (Year 1 vs 2)	1692	0.046	0.05	0.00568424	0.766	907	785	53.6
YC_1 vs XM_1 (Year 1 vs 2)	1692	0.046	0.05	0.00568424	0.766	907	785	53.6
YC_1 vs XM_1 (Year 1 vs 2)	1692	0.046	0.05	0.00568424	0.766	907	785	53.6
YC_1 vs XM_1 (Year 1 vs 2)	1692	0.046	0.05	0.00568424	0.766	907	785	53.6
YC_1 vs XM_1 (Year 1 vs 2)	1692	0.046	0.05	0.00568424	0.766	907	785	53.6
YC_1 vs XM_1 (Year 1 vs 2)	1692	0.046	0.05	0.00568424	0.766	907	785	53.6
YC_1 vs XM_1 (Year 1 vs 2)	1692	0.046	0.05	0.00568424	0.766	907	785	53.6
YC_1 vs XM_1 (Year 1 vs 2)	1692	0.046	0.05	0.00568424	0.766	907	785	53.6
YC_1 vs XM_1 (Year 1 vs 2)	1692	0.046	0.05	0.00568424	0.766	907	785	53.6
YC_1 vs XM_1 (Year 1 vs 2)	1692	0.046	0.05	0.00568424	0.766	907	785	53.6
YC_1 vs XM_1 (Year 1 vs 2)	1692	0.046	0.05	0.00568424	0.766	907	785	53.6
YC_1 vs XM_1 (Year 1 vs 2)	1692	0.046	0.05	0.00568424	0.766	907	785	53.6
YC_1 vs XM_1 (Year 1 vs 2)	1692	0.046	0.05	0.00568424	0.766	907	785	53.6
YC_1 vs XM_1 (Year 1 vs 2)	1692	0.046	0.05	0.00568424	0.766	907	785	53.6
YC_1 vs XM_1 (Year 1 vs 2)	1692	0.046	0.05	0.00568424	0.766	907	785	53.6
YC_1 vs XM_1 (Year 1 vs 2)	1692	0.046	0.05	0.00568424	0.766	907	785	53.6
YC_1 vs XM_1 (Year 1 vs 2)	1692	0.046	0.05	0.00568424	0.766	907	785	53.6
YC_1 vs XM_1 (Year 1 vs 2)	1692	0.046	0.05	0.00568424	0.766	907	785	53.6
YC_1 vs XM_1 (Year 1 vs 2)	1692	0.046	0.05	0.00568424	0.766	907	785	53.6
YC_1 vs XM_1 (Year 1 vs 2)	1692	0.046	0.05	0.00568424	0.766	907	785	53.6
YC_1 vs XM_1 (Year 1 vs 2)	1692	0.046	0.05	0.00568424	0.766	907	785	53.6
YC_1 vs XM_1 (Year 1 vs 2)	1692	0.046	0.05	0.00568424	0.766	907	785	53.6
YC_1 vs XM_1 (Year 1 vs 2)	1692	0.046	0.05	0.00568424	0.766	907	785	53.6
YC_1 vs XM_1 (Year 1 vs 2)	1692	0.046	0.05	0.00568424	0.766	907	785	53.6
YC_1 vs XM_1 (Year 1 vs 2)	1692	0.046	0.05	0.00568424	0.766	907	785	53.6
YC_1 vs XM_1 (Year 1 vs 2)	1692	0.046	0.05	0.00568424	0.766	907	785	53.6
YC_1 vs XM_1 (Year 1 vs 2)	1692	0.046	0.05	0.00568424	0.766	907	785	53.6
YC_1 vs XM_1 (Year 1 vs 2)	1692	0.046	0.05	0.00568424	0.766	907	785	53.6
YC_1 vs XM_1 (Year 1 vs 2)	1692	0.046	0.05	0.00568424	0.766	907	785	53.6
YC_1 vs XM_1 (Year 1 vs 2)	1692	0.046	0.05	0.00568424	0.766	907	785	53.6
YC_1 vs XM_1 (Year 1 vs 2)	1692	0.046	0.05	0.00568424	0.766	907	785	53.6
YC_1 vs XM_1 (Year 1 vs 2)	1692	0.046	0.05	0.00568424	0.766	907	785	53.6
YC_1 vs XM_1 (Year 1 vs 2)	1692	0.046	0.05	0.00568424	0.766	907	785	53.6
YC_1 vs XM_1 (Year 1 vs 2)	1692	0.046	0.05	0.00568424	0.766	907	785	53.6
YC_1 vs XM_1 (Year 1 vs 2)	1692	0.046	0.05	0.00568424	0.766	907	785	53.6
YC_1 vs XM_1 (Year 1 vs 2)	1692	0.046	0.05	0.00568424	0.766	907	785	53.6
YC_1 vs XM_1 (Year 1 vs 2)	1692	0.046	0.05	0.00568424	0.766	907	785	53.6
YC_1 vs XM_1 (Year 1 vs 2)	1692	0.046	0.05	0.00568424	0.766	907	785	53.6
YC_1 vs XM_1 (Year 1 vs 2)	1692	0.046	0.05	0.00568424	0.766	907	785	53.6
YC_1 vs XM_1 (Year 1 vs 2)	1692	0.046	0.05	0.00568424	0.766	907	785	53.6
YC_1 vs XM_1 (Year 1 vs 2)	1692	0.046	0.05	0.00568424	0.766	907	785	53.6
YC_1 vs XM_1 (Year 1 vs 2)	1692	0.046	0.05	0.00568424	0.766	907	785	53.6
YC_1 vs XM_1 (Year 1 vs 2)	1692	0.046	0.05	0.00568424	0.766	907	785	53.6
YC_1 vs XM_1 (Year 1 vs 2)	1692	0.046	0.05	0.00568424	0.766	907	785	53.6
YC_1 vs XM_1 (Year 1 vs 2)	1692	0.046	0.05	0.00568424	0.766	907	785	53.6
YC_1 vs XM_1 (Year 1 vs 2)	1692	0.046	0.05	0.00568424	0.766	907	785	53.6
YC_1 vs XM_1 (Year 1 vs 2)	1692	0.046	0.05	0.00568424	0.766	907	785	53.6
YC_1 vs XM_1 (Year 1 vs 2)	1692	0.046	0.05	0.00568424	0.766	907	785	53.6
YC_1 vs XM_1 (Year 1 vs 2)	1692	0.046	0.05	0.00568424	0.766	907	785	53.6
YC_1 vs XM_1 (Year 1 vs 2)	1692	0.046	0.05	0.00568424	0.766	907	785	53.6
YC_1 vs XM_1 (Year 1 vs 2)	1692	0.046	0.05	0.00568424	0.766	907	785	53.6
YC_1 vs XM_1 (Year 1 vs 2)	1692	0.046	0.05	0.00568424	0.766	907	785	53.6
YC_1 vs XM_1 (Year 1 vs 2)	1692	0.046	0.05	0.00568424	0.766	907	785	53.6
YC_1 vs XM_1 (Year 1 vs 2)	1692	0.046	0.05	0.00568424	0.766	907	785	53.6
YC_1 vs XM_1 (Year 1 vs 2)	1692	0.046	0.05	0.00568424	0.766	907	785	53.6
YC_1 vs XM_1 (Year 1 vs 2)	1692	0.046	0.05	0.00568424	0.766	907	785	53.6
YC_1 vs XM_1 (Year 1 vs 2)	1692	0.046	0.05	0.00568424	0.766	907	785	53.6
YC_1 vs XM_1 (Year 1 vs 2)	1692	0.046	0.05	0.00568424	0.766	907	785	53.6
YC_1 vs XM_1 (Year 1 vs 2)	1692	0.046	0.05	0.00568424	0.766	907	785	53.6
YC_1 vs XM_1 (Year 1 vs 2)	1692	0.046	0.05	0.00568424	0.766	907	785	53.6
YC_1 vs XM_1 (Year 1 vs 2)	1692	0.046	0.05	0.00568424	0.766	907	785	53.6
YC_1 vs XM_1 (Year 1 vs 2)	1692	0.046	0.05	0.00568424	0.766	907	785	53.6
YC_1 vs XM_1 (Year 1 vs 2)	1692	0.046	0.05	0.00568424	0.766	907	785	53.6
YC_1 vs XM_1 (Year 1 vs 2)	1692	0.046	0.05	0.00568424	0.766	907	785	53.6
YC_1 vs XM_1 (Year 1 vs 2)	1692	0.046	0.05	0.00568424	0.766	907	785	53.6
YC_1 vs XM_1 (Year 1 vs 2)	1692	0.046	0.05	0.00568424	0.766	907	785	53.6
YC_1 vs XM_1 (Year 1 vs 2)	1692	0.046	0.05	0.00568424	0.766	907	785	53.6
YC_1 vs XM_1 (Year 1 vs 2)	1692	0.046	0.05	0.00568424	0.766	907	785	53.6
YC_1 vs XM_1 (Year 1 vs 2)	1692	0.046	0.05	0.00568424	0.766	907	785	53.6
YC_1 vs XM_1 (Year 1 vs 2)	1692	0.046	0.05	0.00568424	0.766	907	785	53.6
YC_1 vs XM_1 (Year 1 vs 2)	1692	0.046	0.05	0.00568424	0.766	907	785	53.6
YC_1 vs XM_1 (Year 1 vs 2)	1692	0.046	0.05	0.00568424	0.766	907	785	53.6
YC_1 vs XM_1 (Year 1 vs 2)	1692	0.046	0.05	0.00568424	0.766	907	785	53.6
YC_1 vs XM_1 (Year 1 vs 2)	1692	0.046	0.05	0.00568424	0.766	907	785	53.6
YC_1 vs XM_1 (Year 1 vs 2)	1692	0.046	0.05	0.00568424	0.766	907	785	53.6
YC_1 vs XM_1 (Year 1 vs 2)	1692	0.046	0.05	0.00568424	0.766	907	785	53.6
YC_1 vs XM_1 (Year 1 vs 2)	1692	0.046	0.05	0.00568424	0.766	907	785	53.6
YC_1 vs XM_1 (Year 1 vs 2)	1692	0.046	0.05	0.00568424	0.766	907	785	53.6
YC_1 vs XM_1 (Year 1 vs 2)	1692	0.046	0.05	0.00568424	0.766	907	785	53.6
YC_1 vs XM_1 (Year 1 vs 2)	1692	0.046	0.05	0.00568424	0.766	907	785	53.6
YC_1 vs XM_1 (Year 1 vs 2)	1692	0.046	0.05	0.00568424	0.766	907	785	53.6
YC_1 vs XM_1 (Year 1 vs 2)	1692	0.046	0.05	0.00568424	0.766	907	785	53.6
YC_1 vs XM_1 (Year 1 vs 2)	1692	0.046	0.05	0.00568424	0.766	907	785	53.6
YC_1 vs XM_1 (Year 1 vs 2)	1692	0.046	0.05	0.00568424	0.766	907	785	53.6
YC_1 vs XM_1 (Year 1 vs 2)	1692	0.046	0.05	0.00568424	0.766	907	785	53.6
YC_1 vs XM_1 (Year 1 vs 2)	1692	0.046	0.05	0.00568424	0.766	907	785	53.6
YC_1 vs XM_1 (Year 1 vs 2)	1692	0.046	0.05	0.00568424	0.766	907	785	53.6
YC_1 vs XM_1 (Year 1 vs 2)	1692	0.046	0.05	0.00568424	0.766	907	785	53.6
YC_1 vs XM_1 (Year 1 vs 2)	1692	0.046	0.05	0.00568424	0.766	907	785	53.6
YC_1 vs XM_1 (Year 1 vs 2)	1692	0.046	0.05	0.00568424	0.766	907	785	53.6
YC_1 vs XM_1 (Year 1 vs 2)	1692	0.046	0.05	0.00568424	0.766	907	785	53.6
YC_1 vs XM_1 (Year 1 vs 2)	1692	0.046	0.05	0.00568424	0.766	907	785	53.6
YC_1 vs XM_1 (Year 1 vs 2)	1692	0.046	0.05	0.00568424	0.766	907	785	53.6
YC_1 vs XM_1 (Year 1 vs 2)	1692	0.046	0.05	0.00568424	0.766	907	785	53.6
YC_1 vs XM_1 (Year 1 vs 2)	1692	0.046	0.05	0.00568424	0.766	907	785	53.6
YC_1 vs XM_1 (Year 1 vs 2)	1692	0.046	0.05	0.00568424	0.766	907	785	53.6
YC_1 vs XM_1 (Year 1 vs 2)	1692	0.046	0.05	0.00568424	0.766	907	785	53.6
YC_1 vs XM_1 (Year 1 vs 2)	1692	0.046	0.05	0.00568424	0.766	907	785	53.6
YC_1 vs XM_1 (Year 1 vs 2)	1692	0.046	0.05	0.00568424	0.766	907	785	53.6
YC_1 vs XM_1 (Year 1 vs 2)	1692	0.046	0.05	0.00568424	0.766	907	785	53.6
YC_1 vs XM_1 (Year 1 vs 2)	1692	0.046	0.05	0.00568424	0.766	907	785	53.6
YC_1 vs XM_1 (Year 1 vs 2)	1692	0.046	0.05	0.00568424	0.766	907	785	53.6
YC_1 vs XM_1 (Year 1 vs 2)	1692	0.046	0.05	0.00568424	0.766	907	785	53.6
YC_1 vs XM_1 (Year 1 vs 2)	1692	0.046	0.05	0.00568424	0.766	907	785	53.6
YC_1 vs XM_1 (Year 1 vs 2)	1692	0.046	0.05	0.00568424	0.766	907	785	53.6
YC_1 vs XM_1 (Year 1 vs 2)	1692	0.046	0.05	0.00568424	0.766	907	785	53.6
YC_1 vs XM_1 (Year 1 vs 2)	1692	0.046	0.05	0.00568424	0.766	907	785	53.6
YC_1 vs XM_1 (Year 1 vs 2)	1692	0.046	0.05	0.00568424	0.766	907	785	53.6
YC_1 vs XM_1 (Year 1 vs 2)	1692	0.046	0.05	0.00568424	0.766	907	785	53.6
YC_1 vs XM_1 (Year 1 vs 2)	1692	0.046	0.05	0.00568424	0.766	907	785	53.6
YC_1 vs XM_1 (Year 1 vs 2)	1692	0.046	0.05	0.00568424	0.766	907	785	53.6
YC_1 vs XM_1 (Year 1 vs 2)	1692	0.046	0.05	0.00568424	0.766	907	785	53.6
YC_1 vs XM_1 (Year 1 vs 2)	1692	0.046	0.05	0.00568424	0.766	907	785	53.6
YC_1 vs XM_1 (Year 1 vs 2)	1692	0.046	0.05	0.00568424	0.766	907	785	53.6
YC_1 vs XM_1 (Year 1 vs 2)	1692	0.046	0.05	0.00568424	0.766	907	785	53.6
YC_1 vs XM_1 (Year 1 vs 2)	1692	0.046	0.05	0.00568424	0.766	907	785	53.6
YC_1 vs XM_1 (Year 1 vs 2)	1692	0.046	0.05	0.00568424	0.766	907	785	53.6
YC_1 vs XM_1 (Year 1 vs 2)	1692	0.046	0.05	0.00568424	0.766	907	785	53.6
YC_1 vs XM_1 (Year 1 vs 2)	1692	0.046	0.05	0.00568424	0.766	907	785	53.6
YC_1 vs XM_1 (Year 1 vs 2)	1692	0.046	0.05	0.00568424	0.766	907	785	53.6
YC_1 vs XM_1 (Year 1 vs 2)	1692	0.046	0.05	0.00568424	0.766	907	785	53.6
YC_1 vs XM_1 (Year 1 vs 2)	1692	0.046	0.05	0.00568424	0.766	907	785	53.6
YC_1 vs XM_1 (Year 1 vs 2)	1692	0.046	0.05	0.00568424	0.766	907	785	53.6
YC_1 vs XM_1 (Year 1 vs 2)	1692	0.046	0.05	0.00568424	0.766	907	785	53.6
YC_1 vs XM_1 (Year 1 vs 2)	1692	0.046	0.05	0.00568424	0.766	907	785	53.6
YC_1 vs XM_1 (Year 1 vs 2)	1692	0.046	0.05	0.00568424	0.766	907	785	53.6
YC_1 vs XM_1 (Year 1 vs 2)	1692	0.046	0.05	0.00568424	0.766	907	785	53.6
YC_1 vs XM_1 (Year 1 vs 2)	1692	0.046	0.05	0.00568424	0.766	907	785	53.6
YC_1 vs XM_1 (Year 1 vs 2)	1692	0.046	0.05	0.00568424	0.766	907	785	53.6
YC_1 vs XM_1 (Year 1 vs 2)	1692	0.046	0.05	0.00568424	0.766	907	785	53.6
YC_1 vs XM_1 (Year 1 vs 2)	1692	0.046	0.05	0.00568424	0.766	907	785	53.6
YC_1 vs XM_1 (Year 1 vs 2)	1692	0.046	0.05	0.00568424	0.766	907	785	53.6
YC_1 vs XM_1 (Year 1 vs 2)	1692	0.046	0.05	0.00568424	0.766	907	785	53.6
YC_1 vs XM_1 (Year 1 vs 2)	1692	0.046	0.05	0.00568424	0.766	907	785	53.6
YC_1 vs XM_1 (Year 1 vs 2)	1692	0.046	0.05	0.00568424	0.766	907	785	53.6
YC_1 vs XM_1 (Year 1 vs 2)	1692	0.046	0.05	0.00568424	0.766	907	785	53.6
YC_1 vs XM_1 (Year 1 vs 2)	1692	0.046	0.05	0.00568424	0.766	907	785	53.6
YC_1 vs XM_1 (Year 1 vs 2)	1692	0.046	0.05	0.00568424	0.766	907	785	53.6
YC_1 vs XM_1 (Year 1 vs 2)	1692	0.046	0.05	0.00568424	0.766	907	785	53.6
YC_1 vs XM_1 (Year 1 vs 2)	1692	0.046	0.05	0.00568424	0.766	907	785	53.6
YC_1 vs XM_1 (Year 1 vs 2)	1692	0.046	0.05	0.00568424	0.766	907	785	53.6
YC_1 vs XM_1 (Year 1 vs 2)	1692	0.046	0.05	0.00568424	0.766	907	785	53.6
YC_1 vs XM_1 (Year 1 vs 2)	1692	0.046	0.05	0.00568424	0.766	907	785	53.6
YC_1 vs XM_1 (Year 1 vs 2)	1692	0.046	0.05	0.00568424	0.766	907	785	53.6
YC_1 vs XM_1 (Year 1 vs 2)	1692	0.046	0.05	0.00568424	0.766	907	785	53.6
YC_1 vs XM_1 (Year 1 vs 2)	1692	0.046	0.05	0.00568424	0.766	907	785	53.6
YC_1 vs XM_1 (Year 1 vs 2)	1692	0.046	0.05	0.00568424	0.766	907	785	53.6
YC_1 vs XM_1 (Year 1 vs 2)	1692	0.046	0.05	0.00568424	0.766	907	785	53.6
YC_1 vs XM_1 (Year 1 vs 2)	1692	0.046	0.05	0.00568424	0.766	907	785	53.6
YC_1 vs XM_1 (Year 1 vs 2)	1692	0.046	0.05	0.00568424	0.766	907	785	53.6
YC_1 vs XM_1 (Year 1 vs 2)	1692	0.046	0.05	0.00568424	0.766	907	785	53.6
YC_1 vs XM_1 (Year 1 vs 2)	1692	0.046	0.05	0.00568424	0.766	907	785	53.6
YC_1 vs XM_1 (Year 1 vs 2)	1692	0.046	0.05	0.00568424	0.766	907	785	53.6
YC_1 vs XM_1 (Year 1 vs 2)	1692	0.046	0.05	0.00568424	0.766	907	785	53.6
YC_1 vs XM_1 (Year 1 vs 2)	1692	0.046	0.05	0.00568424	0.766	907	785	53.6
YC_1 vs XM_1 (Year 1 vs 2)	1692	0.046	0.05	0.00568424	0.766	907	785	53.6
YC_1 vs XM_1 (Year 1 vs 2)	1692	0.046	0.05	0.00568424	0.766	907	785	53.6
YC_1 vs XM_1 (Year 1 vs 2)	1692	0.046	0.05	0.00568424	0.766	907	785	53.6
YC_1 vs XM_1 (Year 1 vs 2)	1692	0.046	0.05	0.00568424	0.766	907	785	53.6
YC_1 vs XM_1 (Year 1 vs 2)	1692	0.046	0.05	0.00568424	0.766	907	785	53.6
YC_1 vs XM_1 (Year 1 vs 2)	1692	0.046	0.05	0.00568424	0.766	907	785	53.6
YC_1 vs XM_1 (Year 1 vs 2)	1692	0.046	0.05	0.00568424	0.766	907	785	53.6
YC_1 vs XM_1 (Year 1 vs 2)	1692	0.046	0.05	0.00568424	0.766	907	785	53.6
YC_1 vs XM_1 (Year 1 vs 2)	1692	0.046	0.05	0.00568424	0.766	907	785	53.6
YC_1 vs XM_1 (Year 1 vs 2)	1692	0.046	0.05	0.00568424	0.766	907	785	53.6
YC_1 vs XM_1 (Year 1 vs 2)	1692	0.046	0.05	0.00568424	0.766	907	785	53.6
YC_1 vs XM_1 (Year 1 vs 2)	1692	0.046	0.05	0.00568424	0.766	907	785	53.6
YC_1 vs XM_1 (Year 1 vs 2)	1692	0.046	0.05	0.00568424	0.766	907	785	53.6
YC_1 vs XM_1 (Year 1 vs 2)	1692	0.046	0.05	0.00568424	0.766	907	785	53.6
YC_1 vs XM_1 (Year 1 vs 2)	1692	0.046	0.05	0.00568424	0.766	907	785	53.6
YC_1 vs XM_1 (Year 1 vs 2)	1692	0.046	0.05	0.00568424	0.766	907	785	53.6
YC_1 vs XM_1 (Year 1 vs 2)	1692	0.046	0.05	0.00568424	0.766	907	785	53.6
YC_1 vs XM_1 (Year 1 vs 2)	1692	0.046	0.05	0.00568424	0.766	907	785	53.6
YC_1 vs XM_1 (Year 1 vs 2)	1692	0.046	0.05	0.00568424	0.766	907	785	53.6
YC_1 vs XM_1 (Year 1 vs 2)	1692	0.046	0.05	0.00568424	0.766	907	785	53.6
YC_1 vs XM_1 (Year 1 vs 2)	1692	0.046	0.05	0.00568424	0.766	907	785	53.6
YC_1 vs XM_1 (Year 1 vs 2)	1692	0.046	0.05	0.00568424	0.766	907	785	53.6
YC_1 vs XM_1 (Year 1 vs 2)	1692	0.046	0.05	0.00568424	0.766	907	785	53.6
YC_1 vs XM_1 (Year 1 vs 2)	1692	0.046	0.05	0.00568424	0.766	907	785	53.6
YC_1 vs XM_1 (Year 1 vs 2)	1692	0.046	0.05	0.00568424	0.766	907	785	53.6
YC_1 vs XM_1 (Year 1 vs 2)	1692	0.046	0.05	0.00568424	0.766	907	785	53.6
YC_1 vs XM_1 (Year 1 vs 2)	1692	0.046	0.05	0.00568424	0.766	907	785	53.6
YC_1 vs XM_1 (Year 1 vs 2)	1692	0.046	0.05	0.00568424	0.766	907	785	53.6
YC_1 vs XM_1 (Year 1 vs 2)	1692	0.046	0.05	0.00568424	0.766	907	785	53.6
YC_1 vs XM_1 (Year 1 vs 2)	1692	0.046	0.05	0.00568424	0.766	907	785	53.6
YC_1 vs XM_1 (Year 1 vs 2)	1692	0.046	0.05	0.00568424	0.766	907	785	53.6
YC_1 vs XM_1 (Year 1 vs 2)	1692	0.046	0.05	0.00568424	0.766	907	785	53.6
YC_1 vs XM_1 (Year 1 vs 2)	1692	0.046	0.05	0.00568424	0.766	907	785	53.6
YC_1 vs XM_1 (Year 1 vs 2)	1692	0.046	0.05	0.00568424	0.766	907	785	53.6
YC_1 vs XM_1 (Year 1 vs 2)	1692	0.046	0.05	0.00568424	0.766	907	785	53.6
YC_1 vs XM_1 (Year 1 vs 2)	1692	0.046	0.05	0.00568424	0.766	907	785	53.6
YC_1 vs XM_1 (Year 1 vs 2)	1692	0.046	0.05	0.00568424	0.766	907	785	53.6
YC_1 vs XM_1 (Year 1 vs 2)	1692	0.046	0.05	0.00568424	0.766	907	785	53.6
YC_1 vs XM_1 (Year 1 vs 2)	1692	0.046	0.05	0.00568424	0.766	907	785	53.6
YC_1 vs XM_1 (Year 1 vs 2)	1692	0.046	0.05	0.00568424	0.766	907	785	53.6
YC_1 vs XM_1 (Year 1 vs 2)	1692	0.046	0.05	0.00568424	0.766	907	785	53.6
YC_1 vs XM_1 (Year 1 vs 2)	1692	0.046	0.05	0.00568424	0.766	907	785	53.6
YC_1 vs XM_1 (Year 1 vs 2)	1692	0.046	0.05	0.00568424	0.766	907	785	53.6
YC_1 vs XM_1 (Year 1 vs 2)	1692	0.046	0.05	0.00568424	0.766	907	785	53.6
YC_1 vs XM_1 (Year 1 vs 2)	1692	0.046	0.05	0.00568424	0.766	907	785	53.6
YC_1 vs XM_1 (Year 1 vs 2)	1692	0.046	0.05	0.00568424	0.766	907	785	53.6
YC_1 vs XM_1 (Year 1 vs 2)	1692	0.046	0.05	0.00568424	0.766	907	785	53.6
YC_1 vs XM_1 (Year 1 vs 2)	1692	0.046	0.05	0.00568424	0.766	907	785	53.6
YC_1 vs XM_1 (Year 1 vs 2)	1692	0.046	0.05	0.00568424	0.766	907	785	53.6
YC_1 vs XM_1 (Year 1 vs 2)	1692	0.046	0.05	0.00568424	0.766	907	785	53.6
YC_1 vs XM_1 (Year 1 vs 2)	1692	0.046	0.05	0.00568424	0.766	907	785	53.6
YC_1 vs XM_1 (Year 1 vs 2)	1692	0.046	0.05	0.00568424	0.766	907	785	53.6
YC_1 vs XM_1 (Year 1 vs 2)	1692	0.046	0.05	0.00568424	0.766	907	785	53.6
YC_1 vs XM_1 (Year 1 vs 2)	1692	0.046	0.05	0.00568424	0.766	907	785	53.6
YC_1 vs XM_1 (Year 1 vs 2)	1692	0.046	0.05	0.00568424	0.766	907	785	53.6
YC_1 vs XM_1 (Year 1 vs 2)	1692	0.046	0.05	0.00568424	0.766	907	785	53.6
YC_1 vs XM_1 (Year 1 vs 2)	1692	0.046	0.05	0.00568424	0.766	907	785	53.6
YC_1 vs XM_1 (Year 1 vs 2)	1692	0.046	0.05	0.00568424	0.766	907	785	53.6
YC_1 vs XM_1 (Year 1 vs 2)	1692	0.046	0.05	0.00568424	0.766	907	785	53.6
YC_1 vs XM_1 (Year 1 vs 2)	1692	0.046	0.05	0.00568424	0.766	907	785	53.6
YC_1 vs XM_1 (Year 1 vs 2)	1692	0.046	0.05	0.00568424	0.766	907	785	53.6
YC_1 vs XM_1 (Year 1 vs 2)	1692	0.046	0.05	0.00568424	0.766	907	785	53.6
YC_1 vs XM_1 (Year 1 vs 2)	1692	0.046	0.05	0.00568424	0.766	907	785	53.6
YC_1 vs XM_1 (Year 1 vs 2)	1692	0.046	0.05	0.00568424	0.766	907	785	53.6
YC_1 vs XM_1 (Year 1 vs 2)	1692	0.046	0.05	0.00568424	0.766	907	785	53.6
YC_1 vs XM_1 (Year 1 vs 2)	1692	0.046	0.05	0.00568424	0.766	907	785	53.6
YC_1 vs XM_1 (Year 1 vs 2)	1692	0.046	0.05	0.00568424	0.766	907	785	53.6
YC_1 vs XM_1 (Year 1 vs 2)	1692	0.046	0.05	0.00568424	0.766	907	785	53.6
YC_1 vs XM_1 (Year 1 vs 2)	1692	0.046	0.05	0.00568424	0.766	907	785	53.6
YC_1 vs XM_1 (Year 1 vs 2)	1692	0.046	0.05	0.00568424	0.766	907	785	53.6
YC_1 vs XM_1 (Year 1 vs 2)	1692	0.046	0.05	0.00568424	0.766	907	785	53.6
YC_1 vs XM_1 (Year 1 vs 2)	1692	0.046	0.05	0.00568424	0.766	907	785	53.6
YC_1 vs XM_1 (Year 1 vs 2)	1692	0.046	0.05	0.00568424	0.766	907	785	53.6
YC_1 vs XM_1 (Year 1 vs 2)	1692	0.046	0.05	0.00568424	0.766	907	785	53.6
YC_1 vs XM_1 (Year 1 vs 2)	1692	0.046	0.05	0.00568424	0.766	907	785	53.6
YC_1 vs XM_1 (Year 1 vs 2)	1692	0.046	0.05	0.00568424	0.766	907	785	53.6
YC_1 vs XM_1 (Year 1 vs 2)	1692	0.046	0.05	0.00568424	0.766	907	785	53.6
YC_1 vs XM_1 (Year 1 vs 2)	1692	0.046	0.05	0.00568424	0.766	907	785	53.6
YC_1 vs XM_1 (Year 1 vs 2)	1692	0.046	0.05	0.00568424	0.766	907	785	53.6
YC_1 vs XM_1 (Year 1 vs 2)	1692	0.046	0.05	0.00568424	0.766	907	785	53.6
YC_1 vs XM_1 (Year 1 vs 2)	1692	0.046	0.05	0.00568424	0.766	907	785	53.6
YC_1 vs XM_1 (Year 1 vs 2)	1692	0.046	0.05	0.00568424	0.766	907	785	53.6
YC_1 vs XM_1 (Year 1 vs 2)	1692	0.046	0.05	0.00568424	0.766	907	785	53.6
YC_1 vs XM_1 (Year 1 vs 2)	1692	0.046	0.05	0.00568424	0.766	907	785	53.6
YC_1 vs XM_1 (Year 1 vs 2)	1692	0.046	0.05	0.00568424	0.766	907	785	53.6
YC_1 vs XM_1 (Year 1 vs 2)	1692	0.046	0.05	0.00568424	0.766	907	785	53.6
YC_1 vs XM_1 (Year 1 vs 2)	1692	0.046	0.05	0.00568424	0.766	907	785	53.6
YC_1 vs XM_1 (Year 1 vs 2)	1692	0.046	0.05	0.00568424	0.766	907	785	53.6
YC_1 vs XM_1 (Year 1 vs 2)	1692	0.046	0.05	0.00568424	0.766	907	785	53.6
YC_1 vs XM_1 (Year 1 vs 2)	1692	0.046	0.05	0.00568424	0.766	907	785	53.6
YC_1 vs XM_1 (Year 1 vs 2)	1692	0.046	0.05	0.00568424	0.766	907	785	53.6
YC_1 vs XM_1 (Year 1 vs 2)	1692	0.046	0.05	0.00568424	0.766	907	785	53.6
YC_1 vs XM_1 (Year 1 vs 2)	1692	0.046	0.05	0.00568424	0.766	907	785	53.6
YC_1 vs XM_1 (Year 1 vs 2)	1692	0.046	0.05	0.00568424	0.766	907	785	53.6
YC_1 vs XM_1 (Year 1 vs 2)	1692	0.046	0.05	0.00568424	0.766	907	785	53.6
YC_1 vs XM_1 (Year 1 vs 2)	1692	0.046	0.05	0.00568424	0.766	907	785	53.6
YC_1 vs XM_1 (Year 1 vs 2)	1692	0.046	0.05	0.00568424	0.766	907	785	53.6
YC_1 vs XM_1 (Year 1 vs 2)	1692	0.046	0.05	0.00568424	0.766	907	785	53.6
YC_1 vs XM_1 (Year 1 vs 2)	1692	0.046	0.05	0.00568424	0.766	907	785	53.6
YC_1 vs XM_1 (Year 1 vs 2)	1692	0.046	0.05	0.00568424	0.766	907	785	53.6
YC_1 vs XM_1 (Year 1 vs 2)	1692	0.046	0.05	0.00568424	0.766	907	785	53.6
YC_1 vs XM_1 (Year 1 vs 2)	1692	0.046	0.05	0.00568424	0.766	907	785	53.6
YC_1 vs XM_1 (Year 1 vs 2)	1692	0.046	0.05	0.00568424	0.766	907	785	53.6
YC_1 vs XM_1 (Year 1 vs 2)	1692	0.046	0.05	0.00568424	0.766	907	785	53.6
YC_1 vs XM_1 (Year 1 vs 2)	1692	0.046	0.05	0.00568424	0.766	907	785	53.6
YC_1 vs XM_1 (Year 1 vs 2)	1692	0.046	0.05	0.00568424	0.766	907	785	53.6
YC_1 vs XM_1 (Year 1 vs 2)	1692	0.046	0.05	0.00568424	0.766	907	785	53.6
YC_1 vs XM_1 (Year 1 vs 2)	1692	0.046	0.05	0.00568424	0.766	907	785	53.6
YC_1 vs XM_1 (Year 1 vs 2)	1692	0.046	0.05	0.00568424	0.766	907	785	53.6
YC_1 vs XM_1 (Year 1 vs 2)	1692	0.046	0.05	0.00568424	0.766	907	785	53.6
YC_1 vs XM_1 (Year 1 vs 2)	1692	0.046	0.05	0.00568424	0.766	907	785	53.6
YC_1 vs XM_1 (Year 1 vs 2)	1692	0.046	0.05	0.00568424	0.766	907	785	53.6
YC_1 vs XM_1 (Year 1 vs 2)	1692	0.046	0.05	0.00568424	0.766	907	785	53.6
YC_1 vs XM_1 (Year 1 vs 2)	1692	0.046	0.05	0.00568424	0.766	907	785	53.6
YC_1 vs XM_1 (Year 1 vs 2)	1692	0.046	0.05	0.00568424	0.766	907	785	53.6
YC_1 vs XM_1 (Year 1 vs 2)	1692	0.046	0.05	0.00568424	0.766	907	785	53.6
YC_1 vs XM_1 (Year 1 vs 2)	1692	0.046	0.05	0.00568424	0.766	907	785	53.6
YC_1 vs XM_1 (Year 1 vs 2)	1692	0.046	0.05	0.00568424	0.766	907	785	53.6
YC_1 vs XM_1 (Year 1 vs 2)	1692	0.046	0.05	0.00568424	0.766	907	785	53.6
YC_1 vs XM_1 (Year 1 vs 2)	1692	0.046	0.05	0.00568424	0.766	907	785	53.6
YC_1 vs XM_1 (Year 1 vs 2)	1692	0.046	0.05	0.00568424	0.766	907	785	53.6
YC_1 vs XM_1 (Year 1 vs 2)	1692	0.046	0.05	0.00568424	0.766	907	785	53.6
YC_1 vs XM_1 (Year 1 vs 2)	1692	0.046	0.05	0.00568424	0.766	907	785	53.6
YC_1 vs XM_1 (Year 1 vs 2)	1692	0.046	0.05	0.00568424	0.766	907	785	53.6
YC_1 vs XM_1 (Year 1 vs 2)	1692	0.046	0.05	0.00568424	0.766	907	785	53.6
YC_1 vs XM_1 (Year 1 vs 2)	1692	0.046	0.05	0.00568424	0.766	907	785	53.6
YC_1 vs XM_1 (Year 1 vs 2)	1692	0.046	0.05	0.00568424	0.766	907	785	53.6
YC_1 vs XM_1 (Year 1 vs 2)	1692	0.046	0.05	0.00568424	0.766	907	785	53.6
YC_1 vs XM_1 (Year 1 vs 2)	1692	0.046	0.05	0.00568424	0.766	907	785	53.6
YC_1 vs XM_1 (Year 1 vs 2)	1692	0.046	0.05	0.00568424	0.766	907	785	53.6
YC_1 vs XM_1 (Year 1 vs 2)	1692	0.046	0.05	0.00568424	0.766	907	785	53.6
YC_1 vs XM_1 (Year 1 vs 2)	1692	0.046	0.05	0.00568424	0.766	907	785	53.6
YC_1 vs XM_1 (Year 1 vs 2)	1692	0.046	0.05	0.00568424	0.766	907	785	53.6
YC_1 vs XM_1 (Year 1 vs 2)	1692	0.046	0.05	0.00568424	0.766	907	785	53.6
YC_1 vs XM_1 (Year 1 vs 2)	1692	0.046	0.05	0.00568424	0.766	907	785	53.6
YC_1 vs XM_1 (Year 1 vs 2)	1692	0.046	0.05	0.00568424	0.766	907	785	53.6
YC_1 vs XM_1 (Year 1 vs 2)	1692	0.046	0.05	0.00568424	0.766	907	785	53.6
YC_1 vs XM_1 (Year 1 vs 2)	1692	0.046	0.05	0.00568424	0.766	907	785	53.6
YC_1 vs XM_1 (Year 1 vs 2)	1692	0.046	0.05	0.00568424	0.766	907	785	53.6
YC_1 vs XM_1 (Year 1 vs 2)	1692	0.046	0.05	0.00568424	0.766	907	785	53.6
YC_1 vs XM_1 (Year 1 vs 2)	1692	0.046	0.05	0.00568424	0.766	907	785	53.6
YC_1 vs XM_1 (Year 1 vs 2)	1692	0.046	0.05	0.00568424	0.766	907	785	53.6
YC_1 vs XM_1 (Year 1 vs 2)	1692	0.046	0.05	0.00568424	0.766	907	785	53.6
YC_1 vs XM_1 (Year 1 vs 2)	1692	0.046	0.05	0.00568424	0.766	907	785	53.6
YC_1 vs XM_1 (Year 1 vs 2)	1692	0.046	0.05	0.00568424	0.766	907	785	53.6
YC_1 vs XM_1 (Year 1 vs 2)	1692	0.046	0.05	0.00568424	0.766	907	785	53.6
YC_1 vs XM_1 (Year 1 vs 2)	1692	0.046	0.05	0.00568424	0.766	907	785	53.6
YC_1 vs XM_1 (Year 1 vs 2)	1692	0.046	0.05	0.00568424	0.766	907	785	53.6
YC_1 vs XM_1 (Year 1 vs 2)	1692	0.046	0.05	0.00568424	0.766	907	785	53.6
YC_1 vs XM_1 (Year 1 vs 2)	1692	0.046	0.05	0.00568424	0.766	907	785	53.6
YC_1 vs XM_1 (Year 1 vs 2)	1692	0.046	0.05	0.00568424	0.766	907	785	53.6
YC_1 vs XM_1 (Year 1 vs 2)	1692	0.046	0.05	0.00568424	0.766	907	785	53.6
YC_1 vs XM_1 (Year 1 vs 2)	1692	0.046	0.05	0.00568424	0.766	907	785	53.6
YC_1 vs XM_1 (Year 1 vs 2)	1692	0.046	0.05	0.00568424	0.766	907	785	53.6
YC_1 vs XM_1 (Year 1 vs 2)	1692	0.046	0.05	0.00568424	0.766	907	785	53.6
YC_1 vs XM_1 (Year 1 vs 2)	1692	0.046	0.05	0.00568424	0.766	907	785	53.6
YC_1 vs XM_1 (Year 1 vs 2)	1692	0.046	0.05	0.00568424	0.766	907	785	53.6
YC_1 vs XM_1 (Year 1 vs 2)	1692	0.046	0.05	0.00568424	0.766	907	785	53.6
YC_1 vs XM_1 (Year 1 vs 2)	1692	0.046	0.05	0.00568424	0.766	907	785	53.6
YC_1 vs XM_1 (Year 1 vs 2)	1692	0.046	0.05	0.00568424	0.766	907	785	53.6
YC_1 vs XM_1 (Year 1 vs 2)	1692	0.046	0.05	0.00568424	0.766	907	785	53.6
YC_1 vs XM_1 (Year 1 vs 2)	1692	0.046	0.05	0.00568424	0.766	907	785	53.6
YC_1 vs XM_1 (Year 1 vs 2)	1692	0.046	0.05	0.00568424	0.766	907	785	53.6
YC_1 vs XM_1 (Year 1 vs 2)	1692	0.046	0.05	0.00568424	0.766	907	785	53.6
YC_1 vs XM_1 (Year 1 vs 2)	1692	0.046	0.05	0.00568424	0.766	907	785	53.6
YC_1 vs XM_1 (Year 1 vs 2)	1692	0.046	0.05	0.00568424	0.766	907	785	53.6
YC_1 vs XM_1 (Year 1 vs 2)	1692	0.046	0.05	0.00568424	0.766	907	785	53.6
YC_1 vs XM_1 (Year 1 vs 2)	1692	0.046	0.05	0.00568424	0.766	907	785	53.6
YC_1 vs XM_1 (Year 1 vs 2)	1692	0.046	0.05	0.00568424	0.766	907	785	53.6
YC_1 vs XM_1 (Year 1 vs 2)	1692	0.046	0.05	0.00568424	0.766	907	785	53.6
YC_1 vs XM_1 (Year 1 vs 2)	1692	0.046	0.05	0.00568424	0.766	907	785	53.6
YC_1 vs XM_1 (Year 1 vs 2)	1692	0.046	0.05	0.00568424	0.766	907	785	53.6
YC_1 vs XM_1 (Year 1 vs 2)	1692	0.046	0.05	0.00568424	0.766	907	785	53.6
YC_1 vs XM_1 (Year 1 vs 2)	1692	0.046	0.05	0.00568424	0.766	907	785	53.6
YC_1 vs XM_1 (Year 1 vs 2)	1692	0.046	0.05	0.00568424	0.766	907	785	53.6
YC_1 vs XM_1 (Year 1 vs 2)	1692	0.046	0.05	0.00568424	0.766	907	785	53.6
YC_1 vs XM_1 (Year 1 vs 2)	1692	0.046	0.05	0.00568424	0.766	907	785	53.6
YC_1 vs XM_1 (Year 1 vs 2)	1692	0.046	0.05	0.00568424	0.766	907	785	53.6
YC_1 vs XM_1 (Year 1 vs 2)	1692	0.046	0.05	0.00568424	0.766	907	785	53.6
YC_1 vs XM_1 (Year 1 vs 2)	1692	0.046	0.05	0.00568424	0.766	907	785	53.6
YC_1 vs XM_1 (Year 1 vs 2)	1692	0.046	0.05	0.00568424	0.766	907	785	53.6
YC_1 vs XM_1 (Year 1 vs 2)	1692	0.046	0.05	0.00568424	0.766	907	785	53.6
YC_1 vs XM_1 (Year 1 vs 2)	1692	0.046	0.05	0.00568424	0.766	907	785	53.6
YC_1 vs XM_1 (Year 1 vs 2)	1692	0.046	0.05	0.00568424	0.766	907	785	53.6
YC_1 vs XM_1 (Year 1 vs 2)	1692	0.046	0.05	0.00568424	0.766	907	785	53.6
YC_1 vs XM_1 (Year 1 vs 2)	1692	0.046	0.05	0.00568424	0.766	907	785	53.6
YC_1 vs XM_1 (Year 1 vs 2)	1692	0.046	0.05	0.00568424	0.766	907	785	53.6
YC_1 vs XM_1 (Year 1 vs 2)	1692	0.046	0.05	0.00568424	0.766	907	785	53.6
YC_1 vs XM_1 (Year 1 vs 2)	1692	0.046	0.05	0.00568424	0.766	907	785	53.6
YC_1 vs XM_1 (Year 1 vs 2)	1692	0.046	0.05	0.00568424	0.766	907	785	53.6
YC_1 vs XM_1 (Year 1 vs 2)	1692	0.046	0.05	0.00568424	0.766	907	785	53.6
YC_1 vs XM_1 (Year 1 vs 2)	1692	0.046	0.05	0.00568424	0.766	907	785	53.6
YC_1 vs XM_1 (Year 1 vs 2)	1692	0.046	0.05	0.00568424	0.766	907	785	53.6
YC_1 vs XM_1 (Year 1 vs 2)	1692	0.046	0.05	0.00568424	0.766	907	785	53.6
YC_1 vs XM_1 (Year 1 vs 2)	1692	0.046	0.05	0.00568424	0.766	907	785	53.6
YC_1 vs XM_1 (Year 1 vs 2)	1692	0.046	0.05	0.00568424	0.766	907	785	53.6
YC_1 vs XM_1 (Year 1 vs 2)	1692	0.046	0.05	0.00568424	0.766	907	785	53.6
YC_1 vs XM_1 (Year 1 vs 2)	1692	0.046	0.05	0.00568424	0.766	907	785	53.6
YC_1 vs XM_1 (Year 1 vs 2)	1692	0.046	0.05	0.00568424	0.766	907	785	53.6
YC_1 vs XM_1 (Year 1 vs 2)	1692	0.046	0.05	0.00568424	0.766	907	785	53.6
YC_1 vs XM_1 (Year 1 vs 2)	1692	0.046	0.05	0.00568424	0.766	907	785	53.6
YC_1 vs XM_1 (Year 1 vs 2)	1692	0.046	0.05	0.00568424	0.766	907	785	53.6
YC_1 vs XM_1 (Year 1 vs 2)	1692	0.046	0.05	0.00568424	0.766	907	785	53.6
YC_1 vs XM_1 (Year 1 vs 2)	1692	0.046	0.05	0.00568424	0.766	907	785	53.6
YC_1 vs XM_1 (Year 1 vs 2)	1692	0.046	0.05	0.00568424	0.766	907	785	53.6
YC_1 vs XM_1 (Year 1 vs 2)	1692	0.046	0.05	0.00568424	0.766	907	785	53.6
YC_1 vs XM_1 (Year 1 vs 2)	1692	0.046	0.05	0.00568424	0.766	907	785	53.6
YC_1 vs XM_1 (Year 1 vs 2)	1692	0.046	0.05	0.00568424	0.766	907	785	53.6
YC_1 vs XM_1 (Year 1 vs 2)	1692	0.046	0.05	0.00568424	0.766	907	785	53.6
YC_1 vs XM_1 (Year 1 vs 2)	1692	0.046	0.05	0.00568424	0.766	907	785	53.6
YC_1 vs XM_1 (Year 1 vs 2)	1692	0.046	0.05	0.00568424	0.766	907	785	53.6
YC_1 vs XM_1 (Year 1 vs 2)	1692	0.046	0.05	0.00568424	0.766	907	785	53.6
YC_1 vs XM_1 (Year 1 vs 2)	1692	0.046	0.05	0.00568424	0.766	907	785	53.6
YC_1 vs XM_1 (Year 1 vs 2)	1692	0.046	0.05	0.00568424	0.766	907	785	53.6
YC_1 vs XM_1 (Year 1 vs 2)	1692	0.046	0.05	0.00568424	0.766	907	785	53.6
YC_1 vs XM_1 (Year 1 vs 2)	1692	0.046	0.05	0.00568424	0.766	907	785	53.6
YC_1 vs XM_1 (Year 1 vs 2)	1692	0.046	0.05	0.00568424	0.766	907	785	53.6
YC_1 vs XM_1 (Year 1 vs 2)	1692	0.046	0.05	0.00568424	0.766	907	785	53.6
YC_1 vs XM_1 (Year 1 vs 2)	1692	0.046	0.05	0.00568424	0.766	907	785	53.6
YC_1 vs XM_1 (Year 1 vs 2)	1692	0.046	0.05	0.00568424	0.766	907	785	53.6
YC_1 vs XM_1 (Year 1 vs 2)	1692	0.046	0.05	0.00568424	0.766	907	785	53.6
YC_1 vs XM_1 (Year 1 vs 2)	1692	0.046	0.05	0.00568424	0.766	907	785	53.6
YC_1 vs XM_1 (Year 1 vs 2)	1692	0.046	0.05	0.00568424	0.766	907	785	53.6
YC_1 vs XM_1 (Year 1 vs 2)	1692	0.046	0.05	0.00568424	0.766	907	785	53.6
YC_1 vs XM_1 (Year 1 vs 2)	1692	0.046	0.05	0.00568424	0.766	907	785	53.6
YC_1 vs XM_1 (Year 1 vs 2)	1692	0.046	0.05	0.00568424	0.766	907	785	53.6
YC_1 vs XM_1 (Year 1 vs 2)	1692	0.046	0.05	0.00568424	0.766	907	785	53.6
YC_1 vs XM_1 (Year 1 vs 2)	1692	0.046	0.05	0.00568424	0.766	907	785	53.6
YC_1 vs XM_1 (Year 1 vs 2)	1692	0.046	0.05	0.00568424	0.766	907	785	53.6
YC_1 vs XM_1 (Year 1 vs 2)	1692	0.046	0.05	0.00568424	0.766	907	785	53.6
YC_1 vs XM_1 (Year 1 vs 2)	1692	0.046	0.05	0.00568424	0.766	907	785	53.6
YC_1 vs XM_1 (Year 1 vs 2)	1692	0.046	0.05	0.00568424	0.766	907	785	53.6
YC_1 vs XM_1 (Year 1 vs 2)	1692	0.046	0.05	0.00568424	0.766	907	785	53.6
YC_1 vs XM_1 (Year 1 vs 2)	1692	0.046	0.05	0.00568424	0.766	907	785	53.6
YC_1 vs XM_1 (Year 1 vs 2)	1692	0.046	0.05	0.00568424	0.766	907	785	53.6
YC_1 vs XM_1 (Year 1 vs 2)	1692	0.046	0.05	0.00568424	0.766	907	785	53.6
YC_1 vs XM_1 (Year 1 vs 2)	1692	0.046	0.05	0.00568424	0.766	907	785	53.6
YC_1 vs XM_1 (Year 1 vs 2)	1692	0.046	0.05	0.00568424	0.766	907	785	53.6
YC_1 vs XM_1 (Year 1 vs 2)	1692	0.046	0.05	0.00568424	0.766	907	785	53.6
YC_1 vs XM_1 (Year 1 vs 2)	1692	0.046	0.05	0.00568424	0.766	907	785	53.6
YC_1 vs XM_1 (Year 1 vs 2)	1692	0.046	0.05	0.00568424	0.766	907	785	53.6
YC_1 vs XM_1 (Year 1 vs 2)	1692	0.046	0.05	0.00568424	0.766	907	785	53.6
YC_1 vs XM_1 (Year 1 vs 2)	1692	0.046	0.05	0.00568424	0.766	907	785	53.6
YC_1 vs XM_1 (Year 1 vs 2)	1692	0.046	0.05	0.00568424	0.766	907	785	53.6
YC_1 vs XM_1 (Year 1 vs 2)	1692	0.046	0.05	0.00568424	0.766	907	785	53.6
YC_1 vs XM_1 (Year 1 vs 2)	1692	0.046	0.05	0.00568424	0.766	907	785	53.6
YC_1 vs XM_1 (Year 1 vs 2)	1692	0.046	0.05	0.00568424	0.766	907	785	53.6
YC_1 vs XM_1 (Year 1 vs 2)	1692	0.046	0.05	0.00568424	0.766	907	785	53.6
YC_1 vs XM_1 (Year 1 vs 2)	1692	0.046	0.05	0.00568424	0.766	907	785	53.6
YC_1 vs XM_1 (Year 1 vs 2)	1692	0.046	0.05	0.00568424	0.766	907	785	53.6
YC_1 vs XM_1 (Year 1 vs 2)	1692	0.046	0.05	0.00568424	0.766	907	785	53.6
YC_1 vs XM_1 (Year 1 vs 2)	1692	0.046	0.05	0.00568424	0.766	907	785	53.6
YC_1 vs XM_1 (Year 1 vs 2)	1692	0.046	0.05	0.00568424	0.766	907	785	53.6
YC_1 vs XM_1 (Year 1 vs 2)	1692	0.046	0.05	0.00568424	0.766	907	785	53.6
YC_1 vs XM_1 (Year 1 vs 2)	1692	0.046	0.05	0.00568424	0.766	907	785	53.6
YC_1 vs XM_1 (Year 1 vs 2)	1692	0.046	0.05	0.00568424	0.766	907	785	53.6
YC_1 vs XM_1 (Year 1 vs 2)	1692	0.046	0.05	0.00568424	0.766	907	785	53.6
YC_1 vs XM_1 (Year 1 vs 2)	1692	0.046	0.05	0.00568424	0.766	907	785	53.6
YC_1 vs XM_1 (Year 1 vs 2)	1692	0.046	0.05	0.00568424	0.766	907	785	53.6
YC_1 vs XM_1 (Year 1 vs 2)	1692	0.046	0.05	0.00568424	0.766	907	785	53.6
YC_1 vs XM_1 (Year 1 vs 2)	1692	0.046	0.05	0.00568424	0.766	907	785	53.6
YC_1 vs XM_1 (Year 1 vs 2)	1692	0.046	0.05	0.00568424	0.766	907	785	53.6
YC_1 vs XM_1 (Year 1 vs 2)	1692	0.046	0.05	0.00568424	0.766	907	785	53.6
YC_1 vs XM_1 (Year 1 vs 2)	1692	0.046	0.05	0.00568424	0.766	907	785	53.6
YC_1 vs XM_1 (Year 1 vs 2)	1692	0.046	0.05	0.00568424	0.766	907	785	53.6
YC_1 vs XM_1 (Year 1 vs 2)	1692	0.046	0.05	0.00568424	0.766	907	785	53.6
YC_1 vs XM_1 (Year 1 vs 2)	1692	0.046	0.05	0.00568424	0.766	907	785	53.6
YC_1 vs XM_1 (Year 1 vs 2)	1692	0.046	0.05	0.00568424	0.766	907	785	53.6
YC_1 vs XM_1 (Year 1 vs 2)	1692	0.046	0.05	0.00568424	0.766	907	785	53.6
YC_1 vs XM_1 (Year 1 vs 2)	1692	0.046	0.05	0.00568424	0.766	907	785	53.6
YC_1 vs XM_1 (Year 1 vs 2)	1692	0.046	0.05	0.00568424	0.766	907	785	53.6
YC_1 vs XM_1 (Year 1 vs 2)	1692	0.046	0.05	0.00568424	0.766	907	785	53.6
YC_1 vs XM_1 (Year 1 vs 2)	1692	0.046	0.05	0.00568424	0.766	907	785	53.6
YC_1 vs XM_1 (Year 1 vs 2)	1692	0.046	0.05	0.00568424	0.766	907	785	53.6
YC_1 vs XM_1 (Year 1 vs 2)	1692	0.046	0.05	0.00568424	0.766	907	785	53.6
YC_1 vs XM_1 (Year 1 vs 2)	1692	0.046	0.05	0.00568424	0.766	907	785	53.6
YC_1 vs XM_1 (Year 1 vs 2)	1692	0.046	0.05	0.00568424	0.766	907	785	53.6
YC_1 vs XM_1 (Year 1 vs 2)	1692	0.046	0.05	0.00568424	0.766	907	785	53.6
YC_1 vs XM_1 (Year 1 vs 2)	1692	0.046	0.05	0.00568424	0.766	907	785	53.6
YC_1 vs XM_1 (Year 1 vs 2)	1692	0.046	0.05	0.00568424	0.766	907	785	53.6
YC_1 vs XM_1 (Year 1 vs 2)	1692	0.046	0.05	0.00568424	0.766	907	785	53.6
YC_1 vs XM_1 (Year 1 vs 2)	1692	0.046	0.05	0.00568424	0.766	907	785	53.6
YC_1 vs XM_1 (Year 1 vs 2)	1692	0.046	0.05	0.00568424	0.766	907	785	53.6
YC_1 vs XM_1 (Year 1 vs 2)	1692	0.046	0.05	0.00568424	0.766	907	785	53.6
YC_1 vs XM_1 (Year 1 vs 2)	1692	0.046	0.05	0.00568424	0.766	907	785	53.6
YC_1 vs XM_1 (Year 1 vs 2)	1692	0.046	0.05	0.00568424	0.766	907	785	53.6
YC_1 vs XM_1 (Year 1 vs 2)	1692	0.046	0.05	0.00568424	0.766	907	785	53.6
YC_1 vs XM_1 (Year 1 vs 2)	1692	0.046	0.05	0.00568424	0.766	907	785	53.6
YC_1 vs XM_1 (Year 1 vs 2)	1692	0.046	0.05	0.00568424	0.766	907	785	53.6
YC_1 vs XM_1 (Year 1 vs 2)	1692	0.046	0.05	0.00568424	0.766	907	785	53.6
YC_1 vs XM_1 (Year 1 vs 2)	1692	0.046	0.05	0.00568424	0.766	907	785	53.6
YC_1 vs XM_1 (Year 1 vs 2)	1692	0.046	0.05	0.00568424	0.766	907	785	53.6
YC_1 vs XM_1 (Year 1 vs 2)	1692	0.046	0.05	0.00568424	0.766	907	785	53.6
YC_1 vs XM_1 (Year 1 vs 2)	1692	0.046	0.05	0.00568424	0.766	907	785	53.6
YC_1 vs XM_1 (Year 1 vs 2)	1692	0.046	0.05	0.00568424	0.766	907	785	53.6
YC_1 vs XM_1 (Year 1 vs 2)	1692	0.046	0.05	0.00568424	0.766	907	785	53.6
YC_1 vs XM_1 (Year 1 vs 2)	1692	0.046	0.05	0.00568424	0.766	907	785	53.6
YC_1 vs XM_1 (Year 1 vs 2)	1692	0.046	0.05	0.00568424	0.766	907	785	53.6
YC_1 vs XM_1 (Year 1 vs 2)	1692	0.046	0.05	0.00568424	0.766	907	785	53.6
YC_1 vs XM_1 (Year 1 vs 2)	1692	0.046	0.05	0.00568424	0.766	907	785	53.6
YC_1 vs XM_1 (Year 1 vs 2)	1692	0.046	0.05	0.00568424	0.766	907	785	53.6
YC_1 vs XM_1 (Year 1 vs 2)	1692	0.046	0.05	0.00568424	0.766	907	785	53.6
YC_1 vs XM_1 (Year 1 vs 2)	1692	0.046	0.05	0.00568424	0.766	907	785	53.6
YC_1 vs XM_1 (Year 1 vs 2)	1692	0.046	0.05	0.00568424	0.766	907	785	53.6
YC_1 vs XM_1 (Year 1 vs 2)	1692	0.046	0.05	0.00568424	0.766	907	785	53.6
YC_1 vs XM_1 (Year 1 vs 2)	1692	0.046	0.05	0.00568424	0.766	907	785	53.6
YC_1 vs XM_1 (Year 1 vs 2)	1692	0.046	0.05	0.00568424	0.766	907	785	53.6
YC_1 vs XM_1 (Year 1 vs 2)	1692	0.046	0.05	0.00568424	0.766	907	785	53.6
YC_1 vs XM_1 (Year 1 vs 2)	1692	0.046	0.05	0.00568424	0.766	907	785	53.6
YC_1 vs XM_1 (Year 1 vs 2)	1692	0.046	0.05	0.00568424	0.766	907	785	53.6
YC_1 vs XM_1 (Year 1 vs 2)	1692	0.046	0.05	0.00568424	0.766	907	785	53.6
YC_1 vs XM_1 (Year 1 vs 2)	1692	0.046	0.05	0.00568424	0.766	907	785	53.6
YC_1 vs XM_1 (Year 1 vs 2)	1692	0.046	0.05	0.00568424	0.766	907	785	53.6
YC_1 vs XM_1 (Year 1 vs 2)	1692	0.046	0.05	0.00568424	0.766	907	785	53.6
YC_1 vs XM_1 (Year 1 vs 2)	1692	0.046	0.05	0.00568424	0.766	907	785	53.6
YC_1 vs XM_1 (Year 1 vs 2)	1692	0.046	0.05	0.00568424	0.766	907	785	53.6
YC_1 vs XM_1 (Year 1 vs 2)	1692	0.046	0.05	0.00568424	0.766	907	785	53.6
YC_1 vs XM_1 (Year 1 vs 2)	1692	0.046	0.05	0.00568424	0.766	907	785	53.6
YC_1 vs XM_1 (Year 1 vs 2)	1692	0.046	0.05	0.00568424	0.766	907	785	53.6
YC_1 vs XM_1 (Year 1 vs 2)	1692	0.046	0.05	0.00568424	0.766	907	785	53.6
YC_1 vs XM_1 (Year 1 vs 2)	1692	0.046	0.05	0.00568424	0.766	907	785	53.6
YC_1 vs XM_1 (Year 1 vs 2)	1692	0.046	0.05	0.00568424	0.766	907	785	53.6
YC_1 vs XM_1 (Year 1 vs 2)	1692	0.046	0.05	0.00568424	0.766	907	785	53.6
YC_1 vs XM_1 (Year 1 vs 2)	1692	0.046	0.05	0.00568424	0.766	907	785	53.6
YC_1 vs XM_1 (Year 1 vs 2)	1692	0.046	0.05	0.00568424	0.766	907	785	53.6
YC_1 vs XM_1 (Year 1 vs 2)	1692	0.046	0.05	0.00568424	0.766	907	785	53.6
YC_1 vs XM_1 (Year 1 vs 2)	1692	0.046	0.05	0.00568424	0.766	907	785	53.6
YC_1 vs XM_1 (Year 1 vs 2)	1692	0.046	0.05	0.00568424	0.766	907	785	53.6
YC_1 vs XM_1 (Year 1 vs 2)	1692	0.046	0.05	0.00568424	0.766	907	785	53.6
YC_1 vs XM_1 (Year 1 vs 2)	1692	0.046	0.05	0.00568424	0.766	907	785	53.6
YC_1 vs XM_1 (Year 1 vs 2)	1692	0.046	0.05	0.00568424	0.766	907	785	53.6
YC_1 vs XM_1 (Year 1 vs 2)	1692	0.046	0.05	0.00568424	0.766	907	785	53.6
YC_1 vs XM_1 (Year 1 vs 2)	1692	0.046	0.05	0.00568424	0.766	907	785	53.6
YC_1 vs XM_1 (Year 1 vs 2)	1692	0.046	0.05	0.00568424	0.766	907	785	53.6
YC_1 vs XM_1 (Year 1 vs 2)	1692	0.046	0.05	0.00568424	0.766	907	785	53.6
YC_1 vs XM_1 (Year 1 vs 2)	1692	0.046	0.05	0.00568424	0.766	907	785	53.6
YC_1 vs XM_1 (Year 1 vs 2)	1692	0.046	0.05	0.00568424	0.766	907	785	53.6
YC_1 vs XM_1 (Year 1 vs 2)	1692	0.046	0.05	0.00568424	0.766	907	785	53.6
YC_1 vs XM_1 (Year 1 vs 2)	1692	0.046	0.05	0.00568424	0.766	907	785	53.6
YC_1 vs XM_1 (Year 1 vs 2)	1692	0.046	0.05	0.00568424	0.766	907	785	53.6
YC_1 vs XM_1 (Year 1 vs 2)	1692	0.046	0.05	0.00568424	0.766	907	785	53.6
YC_1 vs XM_1 (Year 1 vs 2)	1692	0.046	0.05	0.00568424	0.766	907	785	53.6
YC_1 vs XM_1 (Year 1 vs 2)	1692	0.046	0.05	0.00568424	0.766	907	785	53.6
YC_1 vs XM_1 (Year 1 vs 2)	1692	0.046	0.05	0.00568424	0.766	907	785	53.6
YC_1 vs XM_1 (Year 1 vs 2)	1692	0.046	0.05	0.00568424	0.766	907	785	53.6
YC_1 vs XM_1 (Year 1 vs 2)	1692	0.046	0.05	0.00568424	0.766	907	785	53.6
YC_1 vs XM_1 (Year 1 vs 2)	1692	0.046	0.05	0.00568424	0.766	907	785	53.6
YC_1 vs XM_1 (Year 1 vs 2)	1692	0.046	0.05	0.00568424	0.766	907	785	53.6
YC_1 vs XM_1 (Year 1 vs 2)	1692	0.046	0.05	0.00568424	0.766	907	785	53.6
YC_1 vs XM_1 (Year 1 vs 2)	1692	0.046	0.05	0.00568424	0.766	907	785	53.6
YC_1 vs XM_1 (Year 1 vs 2)	1692	0.046	0.05	0.00568424	0.766	907	785	53.6
YC_1 vs XM_1 (Year 1 vs 2)	1692	0.046	0.05	0.00568424	0.766	907	785	53.6
YC_1 vs XM_1 (Year 1 vs 2)	1692	0.046	0.05	0.00568424	0.766	907	785	53.6
YC_1 vs XM_1 (Year 1 vs 2)	1692	0.046	0.05	0.00568424	0.766	907	785	53.6
YC_1 vs XM_1 (Year 1 vs 2)	1692	0.046	0.05	0.00568424	0.766	907	785	53.6
YC_1 vs XM_1 (Year 1 vs 2)	1692	0.046	0.05	0.00568424	0.766	907	785	53.6
YC_1 vs XM_1 (Year 1 vs 2)	1692	0.046	0.05	0.00568424	0.766	907	785	53.6
YC_1 vs XM_1 (Year 1 vs 2)	1692	0.046	0.05	0.00568424	0.766	907	785	53.6
YC_1 vs XM_1 (Year 1 vs 2)	1692	0.046	0.05	0.00568424	0.766	907	785	53.6
YC_1 vs XM_1 (Year 1 vs 2)	1692	0.046	0.05	0.00568424	0.766	907	785	53.6
YC_1 vs XM_1 (Year 1 vs 2)	1692	0.046	0.05	0.00568424	0.766	907	785	53.6
YC_1 vs XM_1 (Year 1 vs 2)	1692	0.046	0.05	0.00568424	0.766	907	785	53.6
YC_1 vs XM_1 (Year 1 vs 2)	1692	0.046	0.05	0.00568424	0.766	907	785	53.6
YC_1 vs XM_1 (Year 1 vs 2)	1692	0.046	0.05	0.00568424	0.766	907	785	53.6
YC_1 vs XM_1 (Year 1 vs 2)	1692	0.046	0.05	0.00568424	0.766	907	785	53.6
YC_1 vs XM_1 (Year 1 vs 2)	1692	0.046	0.05	0.00568424	0.766	907	785	53.6
YC_1 vs XM_1 (Year 1 vs 2)	1692	0.046	0.05	0.00568424	0.766	907	785	53.6
YC_1 vs XM_1 (Year 1 vs 2)	1692	0.046	0.05	0.00568424	0.766	907	785	53.6
YC_1 vs XM_1 (Year 1 vs 2)	1692	0.046	0.05	0.00568424	0.766	907	785	53.6
YC_1 vs XM_1 (Year 1 vs 2)	1692	0.046	0.05	0.00568424	0.766	907	785	53.6
YC_1 vs XM_1 (Year 1 vs 2)	1692	0.046	0.05	0.00568424	0.766	907	785	53.6
YC_1 vs XM_1 (Year 1 vs 2)	1692	0.046	0.05	0.00568424	0.766	907	785	53.6
YC_1 vs XM_1 (Year 1 vs 2)	1692	0.046	0.05	0.00568424	0.766	907	785	53.6
YC_1 vs XM_1 (Year 1 vs 2)	1692	0.046	0.05	0.00568424	0.766	907	785	53.6
YC_1 vs XM_1 (Year 1 vs 2)	1692	0.046	0.05	0.00568424	0.766	907	785	53.6
YC_1 vs XM_1 (Year 1 vs 2)	1692	0.046	0.05	0.00568424	0.766	907	785	53.6
YC_1 vs XM_1 (Year 1 vs 2)	1692	0.046	0.05	0.00568424	0.766	907	785	53.6
YC_1 vs XM_1 (Year 1 vs 2)	1692	0.046	0.05	0.00568424	0.766	907	785	53.6
YC_1 vs XM_1 (Year 1 vs 2)	1692	0.046	0.05	0.00568424	0.766	907	785	53.6
YC_1 vs XM_1 (Year 1 vs 2)	1692	0.046	0.05	0.00568424	0.766	907	785	53.6
YC_1 vs XM_1 (Year 1 vs 2)	1692	0.046	0.05	0.00568424	0.766	907	785	53.6
YC_1 vs XM_1 (Year 1 vs 2)	1692	0.046	0.05	0.00568424	0.766	907	785	53.6
YC_1 vs XM_1 (Year 1 vs 2)	1692	0.046	0.05	0.00568424	0.766	907	785	53.6
YC_1 vs XM_1 (Year 1 vs 2)	1692	0.046	0.05	0.00568424	0.766	907	785	53.6
YC_1 vs XM_1 (Year 1 vs 2)	1692	0.046	0.05	0.00568424	0.766	907	785	53.6
YC_1 vs XM_1 (Year 1 vs 2)	1692	0.046	0.05	0.00568424	0.766	907	785	53.6
YC_1 vs XM_1 (Year 1 vs 2)	1692	0.046	0.05	0.00568424	0.766	907	785	53.6
YC_1 vs XM_1 (Year 1 vs 2)	1692	0.046	0.05	0.00568424	0.766	907	785	53.6
YC_1 vs XM_1 (Year 1 vs 2)	1692	0.046	0.05	0.00568424	0.766	907	785	53.6
YC_1 vs XM_1 (Year 1 vs 2)	1692	0.046	0.05	0.00568424	0.766	907	785	53.6
YC_1 vs XM_1 (Year 1 vs 2)	1692	0.046	0.05	0.00568424	0.766	907	785	53.6
YC_1 vs XM_1 (Year 1 vs 2)	1692	0.046	0.05	0.00568424	0.766	907	785	53.6
YC_1 vs XM_1 (Year 1 vs 2)	1692	0.046	0.05	0.00568424	0.766	907	785	53.6
YC_1 vs XM_1 (Year 1 vs 2)	1692	0.046	0.05	0.00568424	0.766	907	785	53.6
YC_1 vs XM_1 (Year 1 vs 2)	1692	0.046	0.05	0.00568424	0.766	907	785	53.6
YC_1 vs XM_1 (Year 1 vs 2)	1692	0.046	0.05	0.00568424	0.766	907	785	53.6
YC_1 vs XM_1 (Year 1 vs 2)	1692	0.046	0.05	0.00568424	0.766	907	785	53.6
YC_1 vs XM_1 (Year 1 vs 2)	1692	0.046	0.05	0.00568424	0.766	907	785	53.6
YC_1 vs XM_1 (Year 1 vs 2)	1692	0.046	0.05	0.00568424	0.766	907	785	53.6
YC_1 vs XM_1 (Year 1 vs 2)	1692	0.046	0.05	0.00568424	0.766	907	785	53.6
YC_1 vs XM_1 (Year 1 vs 2)	1692	0.046	0.05	0.00568424	0.766	907	785	53.6
YC_1 vs XM_1 (Year 1 vs 2)	1692	0.046	0.05	0.00568424	0.766	907	785	53.6
YC_1 vs XM_1 (Year 1 vs 2)	1692	0.046	0.05	0.00568424	0.766	907	785	53.6
YC_1 vs XM_1 (Year 1 vs 2)	1692	0.046	0.05	0.00568424	0.766	907	785	53.6
YC_1 vs XM_1 (Year 1 vs 2)	1692	0.046	0.05	0.00568424	0.766	907	785	53.6
YC_1 vs XM_1 (Year 1 vs 2)	1692	0.046	0.05	0.00568424	0.766	907	785	53.6
YC_1 vs XM_1 (Year 1 vs 2)	1692	0.046	0.05	0.00568424	0.766	907	785	53.6
YC_1 vs XM_1 (Year 1 vs 2)	1692	0.046	0.05	0.00568424	0.766	907	785	53.6
YC_1 vs XM_1 (Year 1 vs 2)	1692	0.046	0.05	0.00568424	0.766	907	785	53.6
YC_1 vs XM_1 (Year 1 vs 2)	1692	0.046	0.05	0.00568424	0.766	907	785	53.6
YC_1 vs XM_1 (Year 1 vs 2)	1692	0.046	0.05	0.00568424	0.766	907	785	53.6
YC_1 vs XM_1 (Year 1 vs 2)	1692	0.046	0.05	0.00568424	0.766	907	785	53.6
YC_1 vs XM_1 (Year 1 vs 2)	1692	0.046	0.05	0.00568424	0.766	907	785	53.6
YC_1 vs XM_1 (Year 1 vs 2)	1692	0.046	0.05	0.00568424	0.766	907	785	53.6
YC_1 vs XM_1 (Year 1 vs 2)	1692	0.046	0.05	0.00568424	0.766	907	785	53.6
YC_1 vs XM_1 (Year 1 vs 2)	1692	0.046	0.05	0.00568424	0.766	907	785	53.6
YC_1 vs XM_1 (Year 1 vs 2)	1692	0.046	0.05	0.00568424	0.766	907	785	53.6
YC_1 vs XM_1 (Year 1 vs 2)	1692	0.046	0.05	0.00568424	0.766	907	785	53.6
YC_1 vs XM_1 (Year 1 vs 2)	1692	0.046	0.05	0.00568424	0.766	907	785	53.6
YC_1 vs XM_1 (Year 1 vs 2)	1692	0.046	0.05	0.00568424	0.766	907	785	53.6
YC_1 vs XM_1 (Year 1 vs 2)	1692	0.046	0.05	0.00568424	0.766	907	785	53.6
YC_1 vs XM_1 (Year 1 vs 2)	1692	0.046	0.05	0.00568424	0.766	907	785	53.6
YC_1 vs XM_1 (Year 1 vs 2)	1692	0.046	0.05	0.00568424	0.766	907	785	53.6
YC_1 vs XM_1 (Year 1 vs 2)	1692	0.046	0.05	0.00568424	0.766	907	785	53.6
YC_1 vs XM_1 (Year 1 vs 2)	1692	0.046	0.05	0.00568424	0.766	907	785	53.6
YC_1 vs XM_1 (Year 1 vs 2)	1692	0.046	0.05	0.00568424	0.766	907	785	53.6
YC_1 vs XM_1 (Year 1 vs 2)	1692	0.046	0.05	0.00568424	0.766	907	785	53.6
YC_1 vs XM_1 (Year 1 vs 2)	1692	0.046	0.05	0.00568424	0.766	907	785	53.6
YC_1 vs XM_1 (Year 1 vs 2)	1692	0.046	0.05	0.00568424	0.766	907	785	53.6
YC_1 vs XM_1 (Year 1 vs 2)	1692	0.046	0.05	0.00568424	0.766	907	785	53.6
YC_1 vs XM_1 (Year 1 vs 2)	1692	0.046	0.05	0.00568424	0.766	907	785	53.6
YC_1 vs XM_1 (Year 1 vs 2)	1692	0.046	0.05	0.00568424	0.766	907	785	53.6
YC_1 vs XM_1 (Year 1 vs 2)	1692	0.046	0.05	0.00568424	0.766	907	785	53.6
YC_1 vs XM_1 (Year 1 vs 2)	1692	0.046	0.05	0.00568424	0.766	907	785	53.6
YC_1 vs XM_1 (Year 1 vs 2)	1692	0.046	0.05	0.00568424	0.766	907	785	53.6
YC_1 vs XM_1 (Year 1 vs 2)	1692	0.046	0.05	0.00568424	0.766	907	785	53.6
YC_1 vs XM_1 (Year 1 vs 2)	1692	0.046	0.05	0.00568424	0.766	907	785	53.6
YC_1 vs XM_1 (Year 1 vs 2)	1692	0.046	0.05	0.00568424	0.766	907	785	53.6
YC_1 vs XM_1 (Year 1 vs 2)	1692	0.046	0.05	0.00568424	0.766	907	785	53.6
YC_1 vs XM_1 (Year 1 vs 2)	1692	0.046	0.05	0.00568424	0.766	907	785	53.6
YC_1 vs XM_1 (Year 1 vs 2)	1692	0.046	0.05	0.00568424	0.766	907	785	53.6
YC_1 vs XM_1 (Year 1 vs 2)	1692	0.046	0.05	0.00568424	0.766	907	785	53.6
YC_1 vs XM_1 (Year 1 vs 2)	1692	0.046	0.05	0.00568424	0.766	907	785	53.6
YC_1 vs XM_1 (Year 1 vs 2)	1692	0.046	0.05	0.00568424	0.766	907	785	53.6
YC_1 vs XM_1 (Year 1 vs 2)	1692	0.046	0.05	0.00568424	0.766	907	785	53.6
YC_1 vs XM_1 (Year 1 vs 2)	1692	0.046	0.05	0.00568424	0.766	907	785	53.6
YC_1 vs XM_1 (Year 1 vs 2)	1692	0.046	0.05	0.00568424	0.766	907	785	53.6
YC_1 vs XM_1 (Year 1 vs 2)	1692	0.046	0.05	0.00568424	0.766	907	785	53.6
YC_1 vs XM_1 (Year 1 vs 2)	1692	0.046	0.05	0.00568424	0.766	907	785	53.6
YC_1 vs XM_1 (Year 1 vs 2)	1692	0.046	0.05	0.00568424	0.766	907	785	53.6
YC_1 vs XM_1 (Year 1 vs 2)	1692	0.046	0.05	0.00568424	0.766	907	785	53.6
YC_1 vs XM_1 (Year 1 vs 2)	1692	0.046	0.05	0.00568424	0.766	907	785	53.6
YC_1 vs XM_1 (Year 1 vs 2)	1692	0.046	0.05	0.00568424	0.766	907	785	53.6
YC_1 vs XM_1 (Year 1 vs 2)	1692	0.046	0.05	0.00568424	0.766	907	785	53.6
YC_1 vs XM_1 (Year 1 vs 2)	1692	0.046	0.05	0.00568424	0.766	907	785	53.6
YC_1 vs XM_1 (Year 1 vs 2)	1692	0.046	0.05	0.00568424	0.766	907	785	53.6
YC_1 vs XM_1 (Year 1 vs 2)	1692	0.046	0.05	0.00568424	0.766	907	785	53.6
YC_1 vs XM_1 (Year 1 vs 2)	1692	0.046	0.05	0.00568424	0.766	907	785	53.6
YC_1 vs XM_1 (Year 1 vs 2)	1692	0.046	0.05	0.00568424	0.766	907	785	53.6
YC_1 vs XM_1 (Year 1 vs 2)	1692	0.046	0.05	0.00568424	0.766	907	785	53.6
YC_1 vs XM_1 (Year 1 vs 2)	1692	0.046	0.05	0.00568424	0.766	907	785	53.6
YC_1 vs XM_1 (Year 1 vs 2)	1692	0.046	0.05	0.00568424	0.766	907	785	53.6
YC_1 vs XM_1 (Year 1 vs 2)	1692	0.046	0.05	0.00568424	0.766	907	785	53.6
YC_1 vs XM_1 (Year 1 vs 2)	1692	0.046	0.05	0.00568424	0.766	907	785	53.6
YC_1 vs XM_1 (Year 1 vs 2)	1692	0.046	0.05	0.00568424	0.766	907	785	53.6
YC_1 vs XM_1 (Year 1 vs 2)	1692	0.046	0.05	0.00568424	0.766	907	785	53.6
YC_1 vs XM_1 (Year 1 vs 2)	1692	0.046	0.05	0.00568424	0.766	907	785	53.6
YC_1 vs XM_1 (Year 1 vs 2)	1692	0.046	0.05	0.00568424	0.766	907	785	53.6
YC_1 vs XM_1 (Year 1 vs 2)	1692	0.046	0.05	0.00568424	0.766	907	785	53.6
YC_1 vs XM_1 (Year 1 vs 2)	1692	0.046	0.05	0.00568424	0.766	907	785	53.6
YC_1 vs XM_1 (Year 1 vs 2)	1692	0.046	0.05	0.00568424	0.766	907	785	53.6
YC_1 vs XM_1 (Year 1 vs 2)	1692	0.046	0.05	0.00568424	0.766	907	785	53.6
YC_1 vs XM_1 (Year 1 vs 2)	1692	0.046	0.05	0.00568424	0.766	907	785	53.6
YC_1 vs XM_1 (Year 1 vs 2)	1692	0.046	0.05	0.00568424	0.766	907	785	53.6
YC_1 vs XM_1 (Year 1 vs 2)	1692	0.046	0.05	0.00568424	0.766	907	785	53.6
YC_1 vs XM_1 (Year 1 vs 2)	1692	0.046	0.05	0.00568424	0.766	907	785	53.6
YC_1 vs XM_1 (Year 1 vs 2)	1692	0.046	0.05	0.00568424	0.766	907	785	53.6
YC_1 vs XM_1 (Year 1 vs 2)	1692	0.046	0.05	0.00568424	0.766	907	785	53.6
YC_1 vs XM_1 (Year 1 vs 2)	1692	0.046	0.05	0.00568424	0.766	907	785	53.6
YC_1 vs XM_1 (Year 1 vs 2)	1692	0.046	0.05	0.00568424	0.766	907	785	53.6
YC_1 vs XM_1 (Year 1 vs 2)	1692	0.046	0.05	0.00568424	0.766	907	785	53.6
YC_1 vs XM_1 (Year 1 vs 2)	1692	0.046	0.05	0.00568424	0.766	907	785	53.6
YC_1 vs XM_1 (Year 1 vs 2)	1692	0.046	0.05	0.00568424	0.766	907	785	53.6
YC_1 vs XM_1 (Year 1 vs 2)	1692	0.046	0.05	0.00568424	0.766	907	785	53.6
YC_1 vs XM_1 (Year 1 vs 2)	1692	0.046	0.05	0.00568424	0.766	907	785	53.6
YC_1 vs XM_1 (Year 1 vs 2)	1692	0.046	0.05	0.00568424	0.766	907	785	53.6
YC_1 vs XM_1 (Year 1 vs 2)	1692	0.046	0.05	0.00568424	0.766	907	785	53.6
YC_1 vs XM_1 (Year 1 vs 2)	1692	0.046	0.05	0.00568424	0.766	907	785	53.6
YC_1 vs XM_1 (Year 1 vs 2)	1692	0.046	0.05	0.00568424	0.766	907	785	53.6
YC_1 vs XM_1 (Year 1 vs 2)	1692	0.046	0.05	0.00568424	0.766	907	785	53.6
YC_1 vs XM_1 (Year 1 vs 2)	1692	0.046	0.05	0.00568424	0.766	907	785	53.6
YC_1 vs XM_1 (Year 1 vs 2)	1692	0.046	0.05	0.00568424	0.766	907	785	53.6
YC_1 vs XM_1 (Year 1 vs 2)	1692	0.046	0.05	0.00568424	0.766	907	785	53.6
YC_1 vs XM_1 (Year 1 vs 2)	1692	0.046	0.05	0.00568424	0.766	907	785	53.6
YC_1 vs XM_1 (Year 1 vs 2)	1692	0.046	0.05	0.00568424	0.766	907	785	53.6
YC_1 vs XM_1 (Year 1 vs 2)	1692	0.046	0.05	0.00568424	0.766	907	785	53.6
YC_1 vs XM_1 (Year 1 vs 2)	1692	0.046	0.05	0.00568424	0.766	907	785	53.6
YC_1 vs XM_1 (Year 1 vs 2)	1692	0.046	0.05	0.00568424	0.766	907	785	53.6
YC_1 vs XM_1 (Year 1 vs 2)	1692	0.046	0.05	0.00568424	0.766	907	785	53.6
YC_1 vs XM_1 (Year 1 vs 2)	1692	0.046	0.05	0.00568424	0.766	907	785	53.6
YC_1 vs XM_1 (Year 1 vs 2)	1692	0.046	0.05	0.00568424	0.766	907	785	53.6
YC_1 vs XM_1 (Year 1 vs 2)	1692	0.046	0.05	0.00568424	0.766	907	785	53.6
YC_1 vs XM_1 (Year 1 vs 2)	1692	0.046	0.05	0.00568424	0.766	907	785	53.6
YC_1 vs XM_1 (Year 1 vs 2)	1692	0.046	0.05	0.00568424	0.766	907	785	53.6
YC_1 vs XM_1 (Year 1 vs 2)	1692	0.046	0.05	0.00568424	0.766	907	785	53.6
YC_1 vs XM_1 (Year 1 vs 2)	1692	0.046	0.05	0.00568424	0.766	907	785	53.6
YC_1 vs XM_1 (Year 1 vs 2)	1692	0.046	0.05	0.00568424	0.766	907	785	53.6
YC_1 vs XM_1 (Year 1 vs 2)	1692	0.046	0.05	0.00568424	0.766	907	785	53.6
YC_1 vs XM_1 (Year 1 vs 2)	1692	0.046	0.05	0.00568424	0.766	907	785	53.6
YC_1 vs XM_1 (Year 1 vs 2)	1692	0.046	0.05	0.00568424	0.766	907	785	53.6
YC_1 vs XM_1 (Year 1 vs 2)	1692	0.046	0.05	0.00568424	0.766	907	785	53.6
YC_1 vs XM_1 (Year 1 vs 2)	1692	0.046	0.05	0.00568424	0.766	907	785	53.6
YC_1 vs XM_1 (Year 1 vs 2)	1692	0.046	0.05	0.00568424	0.766	907	785	53.6
YC_1 vs XM_1 (Year 1 vs 2)	1692	0.046	0.05	0.00568424	0.766	907	785	53.6
YC_1 vs XM_1 (Year 1 vs 2)	1692	0.046	0.05	0.00568424	0.766	907	785	53.6
YC_1 vs XM_1 (Year 1 vs 2)	1692	0.046	0.05	0.00568424	0.766	907	785	53.6
YC_1 vs XM_1 (Year 1 vs 2)	1692	0.046	0.05	0.00568424	0.766	907	785	53.6
YC_1 vs XM_1 (Year 1 vs 2)	1692	0.046	0.05	0.00568424	0.766	907	785	53.6
YC_1 vs XM_1 (Year 1 vs 2)	1692	0.046	0.05	0.00568424	0.766	907	785	53.6
YC_1 vs XM_1 (Year 1 vs 2)	1692	0.046	0.05	0.00568424	0.766	907	785	53.6
YC_1 vs XM_1 (Year 1 vs 2)	1692	0.046	0.05	0.00568424	0.766	907	785	53.6
YC_1 vs XM_1 (Year 1 vs 2)	1692	0.046	0.05	0.00568424	0.766	907	785	53.6
YC_1 vs XM_1 (Year 1 vs 2)	1692	0.046	0.05	0.00568424	0.766	907	785	53.6
YC_1 vs XM_1 (Year 1 vs 2)	1692	0.046	0.05	0.00568424	0.766	907	785	53.6
YC_1 vs XM_1 (Year 1 vs 2)	1692	0.046	0.05	0.00568424	0.766	907	785	53.6
YC_1 vs XM_1 (Year 1 vs 2)	1692	0.046	0.05	0.00568424	0.766	907	785	53.6
YC_1 vs XM_1 (Year 1 vs 2)	1692	0.046	0.05	0.00568424	0.766	907	785	53.6
YC_1 vs XM_1 (Year 1 vs 2)	1692	0.046	0.05	0.00568424	0.766	907	785	53.6
YC_1 vs XM_1 (Year 1 vs 2)	1692	0.046	0.05	0.00568424	0.766	907	785	53.6
YC_1 vs XM_1 (Year 1 vs 2)	1692	0.046	0.05	0.00568424	0.766	907	785	53.6
YC_1 vs XM_1 (Year 1 vs 2)	1692	0.046	0.05	0.00568424	0.766	907	785	53.6
YC_1 vs XM_1 (Year 1 vs 2)	1692	0.046	0.05	0.00568424	0.766	907	785	53.6
YC_1 vs XM_1 (Year 1 vs 2)	1692	0.046	0.05	0.00568424	0.766	907	785	53.6
YC_1 vs XM_1 (Year 1 vs 2)	1692	0.046	0.05	0.00568424	0.766	907	785	53.6
YC_1 vs XM_1 (Year 1 vs 2)	1692	0.046	0.05	0.00568424	0.766	907	785	53.6
YC_1 vs XM_1 (Year 1 vs 2)	1692	0.046	0.05	0.00568424	0.766	907	785	53.6
YC_1 vs XM_1 (Year 1 vs 2)	1692	0.046	0.05	0.00568424	0.766	907	785	53.6
YC_1 vs XM_1 (Year 1 vs 2)	1692	0.046	0.05	0.00568424	0.766	907	785	53.6
YC_1 vs XM_1 (Year 1 vs 2)	1692	0.046	0.05	0.00568424	0.766	907	785	53.6
YC_1 vs XM_1 (Year 1 vs 2)	1692	0.046	0.05	0.00568424	0.766	907	785	53.6
YC_1 vs XM_1 (Year 1 vs 2)	1692	0.046	0.05	0.00568424	0.766	907	785	53.6
YC_1 vs XM_1 (Year 1 vs 2)	1692	0.046	0.05	0.00568424	0.766	907	785	53.6
YC_1 vs XM_1 (Year 1 vs 2)	1692	0.046	0.05	0.00568424	0.766	907	785	53.6
YC_1 vs XM_1 (Year 1 vs 2)	1692	0.046	0.05	0.00568424	0.766	907	785	53.6
YC_1 vs XM_1 (Year 1 vs 2)	1692	0.046	0.05	0.00568424	0.766	907	785	53.6
YC_1 vs XM_1 (Year 1 vs 2)	1692	0.046	0.05	0.00568424	0.766	907	785	53.6
YC_1 vs XM_1 (Year 1 vs 2)	1692	0.046	0.05	0.00568424	0.766	907	785	53.6
YC_1 vs XM_1 (Year 1 vs 2)	1692	0.046	0.05	0.00568424	0.766	907	785	53.6
YC_1 vs XM_1 (Year 1 vs 2)	1692	0.046	0.05	0.00568424	0.766	907	785	53.6
YC_1 vs XM_1 (Year 1 vs 2)	1692	0.046	0.05	0.00568424	0.766	907	785	53.6
YC_1 vs XM_1 (Year 1 vs 2)	1692	0.046	0.05	0.00568424	0.766	907	785	53.6
YC_1 vs XM_1 (Year 1 vs 2)	1692	0.046	0.05	0.00568424	0.766	907	785	53.6
YC_1 vs XM_1 (Year 1 vs 2)	1692	0.046	0.05	0.00568424	0.766	907	785	53.6
YC_1 vs XM_1 (Year 1 vs 2)	1692	0.046	0.05	0.00568424	0.766	907	785	53.6
YC_1 vs XM_1 (Year 1 vs 2)	1692	0.046	0.05	0.00568424	0.766	907	785	53.6
YC_1 vs XM_1 (Year 1 vs 2)	1692	0.046	0.05	0.00568424	0.766	907	785	53.6
YC_1 vs XM_1 (Year 1 vs 2)	1692	0.046	0.05	0.00568424	0.766	907	785	53.6
YC_1 vs XM_1 (Year 1 vs 2)	1692	0.046	0.05	0.00568424	0.766	907	785	53.6
YC_1 vs XM_1 (Year 1 vs 2)	1692	0.046	0.05	0.00568424	0.766	907	785	53.6
YC_1 vs XM_1 (Year 1 vs 2)	1692	0.046	0.05	0.00568424	0.766	907	785	53.6
YC_1 vs XM_1 (Year 1 vs 2)	1692	0.046	0.05	0.00568424	0.766	907	785	53.6
YC_1 vs XM_1 (Year 1 vs 2)	1692	0.046	0.05	0.00568424	0.766	907	785	53.6
YC_1 vs XM_1 (Year 1 vs 2)	1692	0.046	0.05	0.00568424	0.766	907	785	53.6
YC_1 vs XM_1 (Year 1 vs 2)	1692	0.046	0.05	0.00568424	0.766	907	785	53.6
YC_1 vs XM_1 (Year 1 vs 2)	1692	0.046	0.05	0.00568424	0.766	907	785	53.6
YC_1 vs XM_1 (Year 1 vs 2)	1692	0.046	0.05	0.00568424	0.766	907	785	53.6
YC_1 vs XM_1 (Year 1 vs 2)	1692	0.046	0.05	0.00568424	0.766	907	785	53.6
YC_1 vs XM_1 (Year 1 vs 2)	1692	0.046	0.05	0.00568424	0.766	907	785	53.6
YC_1 vs XM_1 (Year 1 vs 2)	1692	0.046	0.05	0.00568424	0.766	907	785	53.6
YC_1 vs XM_1 (Year 1 vs 2)	1692	0.046	0.05	0.00568424	0.766	907	785	53.6
YC_1 vs XM_1 (Year 1 vs 2)	1692	0.046	0.05	0.00568424	0.766	907	785	53.6
YC_1 vs XM_1 (Year 1 vs 2)	1692	0.046	0.05	0.00568424	0.766	907	785	53.6
YC_1 vs XM_1 (Year 1 vs 2)	1692	0.046	0.05	0.00568424	0.766	907	785	53.6
YC_1 vs XM_1 (Year 1 vs 2)	1692	0.046	0.05	0.00568424	0.766	907	785	53.6
YC_1 vs XM_1 (Year 1 vs 2)	1692	0.046	0.05	0.00568424	0.766	907	785	53.6
YC_1 vs XM_1 (Year 1 vs 2)	1692	0.046	0.05	0.00568424	0.766	907	785	53.6
YC_1 vs XM_1 (Year 1 vs 2)	1692	0.046	0.05	0.00568424	0.766	907	785	53.6
YC_1 vs XM_1 (Year 1 vs 2)	1692	0.046	0.05	0.00568424	0.766	907	785	53.6
YC_1 vs XM_1 (Year 1 vs 2)	1692	0.046	0.05	0.00568424	0.766	907	785	53.6
YC_1 vs XM_1 (Year 1 vs 2)	1692	0.046	0.05	0.00568424	0.766	907	785	53.6
YC_1 vs XM_1 (Year 1 vs 2)	1692	0.046	0.05	0.00568424	0.766	907	785	53.6
YC_1 vs XM_1 (Year 1 vs 2)	1692	0.046	0.05	0.00568424	0.766	907	785	53.6
YC_1 vs XM_1 (Year 1 vs 2)	1692	0.046	0.05	0.00568424	0.766	907	785	53.6
YC_1 vs XM_1 (Year 1 vs 2)	1692	0.046	0.05	0.00568424	0.766	907	785	53.6
YC_1 vs XM_1 (Year 1 vs 2)	1692	0.046	0.05	0.00568424	0.766	907	785	53.6
YC_1 vs XM_1 (Year 1 vs 2)	1692	0.046	0.05	0.00568424	0.766	907	785	53.6
YC_1 vs XM_1 (Year 1 vs 2)	1692	0.046	0.05	0.00568424	0.766	907	785	53.6
YC_1 vs XM_1 (Year 1 vs 2)	1692	0.046	0.05	0.00568424	0.766	907	785	53.6
YC_1 vs XM_1 (Year 1 vs 2)	1692	0.046	0.05	0.00568424	0.766	907	785	53.6
YC_1 vs XM_1 (Year 1 vs 2)	1692	0.046	0.05	0.00568424	0.766	907	785	53.6
YC_1 vs XM_1 (Year 1 vs 2)	1692	0.046	0.05	0.00568424	0.766	907	785	53.6
YC_1 vs XM_1 (Year 1 vs 2)	1692	0.046	0.05	0.00568424	0.766	907	785	53.6
YC_1 vs XM_1 (Year 1 vs 2)	1692	0.046	0.05	0.00568424	0.766	907	785	53.6
YC_1 vs XM_1 (Year 1 vs 2)	1692	0.046	0.05	0.00568424	0.766	907	785	53.6
YC_1 vs XM_1 (Year 1 vs 2)	1692	0.046	0.05	0.00568424	0.766	907	785	53.6
YC_1 vs XM_1 (Year 1 vs 2)	1692	0.046	0.05	0.00568424	0.766	907	785	53.6
YC_1 vs XM_1 (Year 1 vs 2)	1692	0.046	0.05	0.00568424	0.766	907	785	53.6
YC_1 vs XM_1 (Year 1 vs 2)	1692	0.046	0.05	0.00568424	0.766	907	785	53.6
YC_1 vs XM_1 (Year 1 vs 2)	1692	0.046	0.05	0.00568424	0.766	907	785	53.6
YC_1 vs XM_1 (Year 1 vs 2)	1692	0.046	0.05	0.00568424	0.766	907	785	53.6
YC_1 vs XM_1 (Year 1 vs 2)	1692	0.046	0.05	0.00568424	0.766	907	785	53.6
YC_1 vs XM_1 (Year 1 vs 2)	1692	0.046	0.05	0.00568424	0.766	907	785	53.6
YC_1 vs XM_1 (Year 1 vs 2)	1692	0.046	0.05	0.00568424	0.766	907	785	53.6
YC_1 vs XM_1 (Year 1 vs 2)	1692	0.046	0.05	0.00568424	0.766	907	785	53.6
YC_1 vs XM_1 (Year 1 vs 2)	1692	0.046	0.05	0.00568424	0.766	907	785	53.6
YC_1 vs XM_1 (Year 1 vs 2)	1692	0.046	0.05	0.00568424	0.766	907	785	53.6
YC_1 vs XM_1 (Year 1 vs 2)	1692	0.046	0.05	0.00568424	0.766	907	785	53.6
YC_1 vs XM_1 (Year 1 vs 2)	1692	0.046	0.05	0.00568424	0.766	907	785	53.6
YC_1 vs XM_1 (Year 1 vs 2)	1692	0.046	0.05	0.00568424	0.766	907	785	53.6
YC_1 vs XM_1 (Year 1 vs 2)	1692	0.046	0.05	0.00568424	0.766	907	785	53.6
YC_1 vs XM_1 (Year 1 vs 2)	1692	0.046	0.05	0.00568424	0.766	907	785	53.6
YC_1 vs XM_1 (Year 1 vs 2)	1692	0.046	0.05	0.00568424	0.766	907	785	53.6
YC_1 vs XM_1 (Year 1 vs 2)	1692	0.046	0.05	0.00568424	0.766	907	785	53.6
YC_1 vs XM_1 (Year 1 vs 2)	1692	0.046	0.05	0.00568424	0.766	907	785	53.6
YC_1 vs XM_1 (Year 1 vs 2)	1692	0.046	0.05	0.00568424	0.766	907	785	53.6
YC_1 vs XM_1 (Year 1 vs 2)	1692	0.046	0.05	0.00568424	0.766	907	785	53.6
YC_1 vs XM_1 (Year 1 vs 2)	1692	0.046	0.05	0.00568424	0.766	907	785	53.6
YC_1 vs XM_1 (Year 1 vs 2)	1692	0.046	0.05	0.00568424	0.766	907	785	53.6
YC_1 vs XM_1 (Year 1 vs 2)	1692	0.046	0.05	0.00568424	0.766	907	785	53.6
YC_1 vs XM_1 (Year 1 vs 2)	1692	0.046	0.05	0.00568424	0.766	907	785	53.6
YC_1 vs XM_1 (Year 1 vs 2)	1692	0.046	0.05	0.00568424	0.766	907	785	53.6
YC_1 vs XM_1 (Year 1 vs 2)	1692	0.046	0.05	0.00568424	0.766	907	785	53.6
YC_1 vs XM_1 (Year 1 vs 2)	1692	0.046	0.05	0.00568424	0.766	907	785	53.6
YC_1 vs XM_1 (Year 1 vs 2)	1692	0.046	0.05	0.00568424	0.766	907	785	53.6
YC_1 vs XM_1 (Year 1 vs 2)	1692	0.046	0.05	0.00568424	0.766	907	785	53.6
YC_1 vs XM_1 (Year 1 vs 2)	1692	0.046	0.05	0.00568424	0.766	907	785	53.6
YC_1 vs XM_1 (Year 1 vs 2)	1692	0.046	0.05	0.00568424	0.766	907	785	53.6
YC_1 vs XM_1 (Year 1 vs 2)	1692	0.046	0.05	0.00568424	0.766	907	785	53.6
YC_1 vs XM_1 (Year 1 vs 2)	1692	0.046	0.05	0.00568424	0.766	907	785	53.6
YC_1 vs XM_1 (Year 1 vs 2)	1692	0.046	0.05	0.00568424	0.766	907	785	53.6
YC_1 vs XM_1 (Year 1 vs 2)	1692	0.046	0.05	0.00568424	0.766	907	785	53.6
YC_1 vs XM_1 (Year 1 vs 2)	1692	0.046	0.05	0.00568424	0.766	907	785	53.6
YC_1 vs XM_1 (Year 1 vs 2)	1692	0.046	0.05	0.00568424	0.766	907	785	53.6
YC_1 vs XM_1 (Year 1 vs 2)	1692	0.046	0.05	0.00568424	0.766	907	785	53.6
YC_1 vs XM_1 (Year 1 vs 2)	1692	0.046	0.05	0.00568424	0.766	907	785	53.6
YC_1 vs XM_1 (Year 1 vs 2)	1692	0.046	0.05	0.00568424	0.766	907	785	53.6
YC_1 vs XM_1 (Year 1 vs 2)	1692	0.046	0.05	0.00568424	0.766	907	785	53.6
YC_1 vs XM_1 (Year 1 vs 2)	1692	0.046	0.05	0.00568424	0.766	907	785	53.6
YC_1 vs XM_1 (Year 1 vs 2)	1692	0.046	0.05	0.00568424	0.766	907	785	53.6
YC_1 vs XM_1 (Year 1 vs 2)	1692	0.046	0.05	0.00568424	0.766	907	785	53.6
YC_1 vs XM_1 (Year 1 vs 2)	1692	0.046	0.05	0.00568424	0.766	907	785	53.6
YC_1 vs XM_1 (Year 1 vs 2)	1692	0.046	0.05	0.00568424	0.766	907	785	53.6
YC_1 vs XM_1 (Year 1 vs 2)	1692	0.046	0.05	0.00568424	0.766	907	785	53.6
YC_1 vs XM_1 (Year 1 vs 2)	1692	0.046	0.05	0.00568424	0.766	907	785	53.6
YC_1 vs XM_1 (Year 1 vs 2)	1692	0.046	0.05	0.00568424	0.766	907	785	53.6
YC_1 vs XM_1 (Year 1 vs 2)	1692	0.046	0.05	0.00568424	0.766	907	785	53.6
YC_1 vs XM_1 (Year 1 vs 2)	1692	0.046	0.05	0.00568424	0.766	907	785	53.6
YC_1 vs XM_1 (Year 1 vs 2)	1692	0.046	0.05	0.00568424	0.766	907	785	53.6
YC_1 vs XM_1 (Year 1 vs 2)	1692	0.046	0.05	0.00568424	0.766	907	785	53.6
YC_1 vs XM_1 (Year 1 vs 2)	1692	0.046	0.05	0.00568424	0.766	907	785	53.6
YC_1 vs XM_1 (Year 1 vs 2)	1692	0.046	0.05	0.00568424	0.766	907	785	53.6
YC_1 vs XM_1 (Year 1 vs 2)	1692	0.046	0.05	0.00568424	0.766	907	785	53.6
YC_1 vs XM_1 (Year 1 vs 2)	1692	0.046	0.05	0.00568424	0.766	907	785	53.6
YC_1 vs XM_1 (Year 1 vs 2)	1692	0.046	0.05	0.00568424	0.766	907	785	53.6
YC_1 vs XM_1 (Year 1 vs 2)	1692	0.046	0.05	0.00568424	0.766	907	785	53.6
YC_1 vs XM_1 (Year 1 vs 2)	1692	0.046	0.05	0.00568424	0.766	907	785	53.6
YC_1 vs XM_1 (Year 1 vs 2)	1692	0.046	0.05	0.00568424	0.766	907	785	53.6
YC_1 vs XM_1 (Year 1 vs 2)	1692	0.046	0.05	0.00568424	0.766	907	785	53.6
YC_1 vs XM_1 (Year 1 vs 2)	1692	0.046	0.05	0.00568424	0.766	907	785	53.6
YC_1 vs XM_1 (Year 1 vs 2)	1692	0.046	0.05	0.00568424	0.766	907	785	53.6
YC_1 vs XM_1 (Year 1 vs 2)	1692	0.046	0.05	0.00568424	0.766	907	785	53.6
YC_1 vs XM_1 (Year 1 vs 2)	1692	0.046	0.05	0.00568424	0.766	907	785	53.6
YC_1 vs XM_1 (Year 1 vs 2)	1692	0.046	0.05	0.00568424	0.766	907	785	53.6
YC_1 vs XM_1 (Year 1 vs 2)	1692	0.046	0.05	0.00568424	0.766	907	785	53.6
YC_1 vs XM_1 (Year 1 vs 2)	1692	0.046	0.05	0.00568424	0.766	907	785	53.6
YC_1 vs XM_1 (Year 1 vs 2)	1692	0.046	0.05	0.00568424	0.766	907	785	53.6
YC_1 vs XM_1 (Year 1 vs 2)	1692	0.046	0.05	0.00568424	0.766	907	785	53.6
YC_1 vs XM_1 (Year 1 vs 2)	1692	0.046	0.05	0.00568424	0.766	907	785	53.6
YC_1 vs XM_1 (Year 1 vs 2)	1692	0.046	0.05	0.00568424	0.766	907	785	53.6
YC_1 vs XM_1 (Year 1 vs 2)	1692	0.046	0.05	0.00568424	0.766	907	785	53.6
YC_1 vs XM_1 (Year 1 vs 2)	1692	0.046	0.05	0.00568424	0.766	907	785	53.6
YC_1 vs XM_1 (Year 1 vs 2)	1692	0.046	0.05	0.00568424	0.766	907	785	53.6
YC_1 vs XM_1 (Year 1 vs 2)	1692	0.046	0.05	0.00568424	0.766	907	785	53.6
YC_1 vs XM_1 (Year 1 vs 2)	1692	0.046	0.05	0.00568424	0.766	907	785	53.6
YC_1 vs XM_1 (Year 1 vs 2)	1692	0.046	0.05	0.00568424	0.766	907	785	53.6
YC_1 vs XM_1 (Year 1 vs 2)	1692	0.046	0.05	0.00568424	0.766	907	785	53.6
YC_1 vs XM_1 (Year 1 vs 2)	1692	0.046	0.05	0.00568424	0.766	907	785	53.6
YC_1 vs XM_1 (Year 1 vs 2)	1692	0.046	0.05	0.00568424	0.766	907	785	53.6
YC_1 vs XM_1 (Year 1 vs 2)	1692	0.046	0.05	0.00568424	0.766	907	785	53.6
YC_1 vs XM_1 (Year 1 vs 2)	1692	0.046	0.05	0.00568424	0.766	907	785	53.6
YC_1 vs XM_1 (Year 1 vs 2)	1692	0.046	0.05	0.00568424	0.766	907	785	53.6
YC_1 vs XM_1 (Year 1 vs 2)	1692	0.046	0.05	0.00568424	0.766	907	785	53.6
YC_1 vs XM_1 (Year 1 vs 2)	1692	0.046	0.05	0.00568424	0.766	907	785	53.6
YC_1 vs XM_1 (Year 1 vs 2)	1692	0.046	0.05	0.00568424	0.766	907	785	53.6
YC_1 vs XM_1 (Year 1 vs 2)	1692	0.046	0.05	0.00568424	0.766	907	785	53.6
YC_1 vs XM_1 (Year 1 vs 2)	1692	0.046	0.05	0.00568424	0.766	907	785	53.6
YC_1 vs XM_1 (Year 1 vs 2)	1692	0.046	0.05	0.00568424	0.766	907	785	53.6
YC_1 vs XM_1 (Year 1 vs 2)	1692	0.046	0.05	0.00568424	0.766	907	785	53.6
YC_1 vs XM_1 (Year 1 vs 2)	1692	0.046	0.05	0.00568424	0.766	907	785	53.6
YC_1 vs XM_1 (Year 1 vs 2)	1692	0.046	0.05	0.00568424	0.766	907	785	53.6
YC_1 vs XM_1 (Year 1 vs 2)	1692	0.046	0.05	0.00568424	0.766	907	785	53.6
YC_1 vs XM_1 (Year 1 vs 2)	1692	0.046	0.05	0.00568424	0.766	907	785	53.6
YC_1 vs XM_1 (Year 1 vs 2)	1692	0.046	0.05	0.00568424	0.766	907	785	53.6
YC_1 vs XM_1 (Year 1 vs 2)	1692	0.046	0.05	0.00568424	0.766	907	785	53.6
YC_1 vs XM_1 (Year 1 vs 2)	1692	0.046	0.05	0.00568424	0.766	907	785	53.6
YC_1 vs XM_1 (Year 1 vs 2)	1692	0.046	0.05	0.00568424	0.766	907	785	53.6
YC_1 vs XM_1 (Year 1 vs 2)	1692	0.046	0.05	0.00568424	0.766	907	785	53.6
YC_1 vs XM_1 (Year 1 vs 2)	1692	0.046	0.05	0.00568424	0.766	907	785	53.6
YC_1 vs XM_1 (Year 1 vs 2)	1692	0.046	0.05	0.00568424	0.766	907	785	53.6
YC_1 vs XM_1 (Year 1 vs 2)	1692	0.046	0.05	0.00568424	0.766	907	785	53.6
YC_1 vs XM_1 (Year 1 vs 2)	1692	0.046	0.05	0.00568424	0.766	907	785	53.6
YC_1 vs XM_1 (Year 1 vs 2)	1692	0.046	0.05	0.00568424	0.766	907	785	53.6
YC_1 vs XM_1 (Year 1 vs 2)	1692	0.046	0.05	0.00568424	0.766	907	785	53.6
YC_1 vs XM_1 (Year 1 vs 2)	1692	0.046	0.05	0.00568424	0.766	907	785	53.6
YC_1 vs XM_1 (Year 1 vs 2)	1692	0.046	0.05	0.00568424	0.766	907	785	53.6
YC_1 vs XM_1 (Year 1 vs 2)	1692	0.046	0.05	0.00568424	0.766	907	785	53.6
YC_1 vs XM_1 (Year 1 vs 2)	1692	0.046	0.05	0.00568424	0.766	907	785	53.6
YC_1 vs XM_1 (Year 1 vs 2)	1692	0.046	0.05	0.00568424	0.766	907	785	53.6
YC_1 vs XM_1 (Year 1 vs 2)	1692	0.046	0.05	0.00568424	0.766	907	785	53.6
YC_1 vs XM_1 (Year 1 vs 2)	1692	0.046	0.05	0.00568424	0.766	907	785	53.6
YC_1 vs XM_1 (Year 1 vs 2)	1692	0.046	0.05	0.00568424	0.766	907	785	53.6
YC_1 vs XM_1 (Year 1 vs 2)	1692	0.046	0.05	0.00568424	0.766	907	785	53.6
YC_1 vs XM_1 (Year 1 vs 2)	1692	0.046	0.05	0.00568424	0.766	907	785	53.6
YC_1 vs XM_1 (Year 1 vs 2)	1692	0.046	0.05	0.00568424	0.766	907	785	53.6
YC_1 vs XM_1 (Year 1 vs 2)	1692	0.046	0.05	0.00568424	0.766	907	785	53.6
YC_1 vs XM_1 (Year 1 vs 2)	1692	0.046	0.05	0.00568424	0.766	907	785	53.6
YC_1 vs XM_1 (Year 1 vs 2)	1692	0.046	0.05	0.00568424	0.766	907	785	53.6
YC_1 vs XM_1 (Year 1 vs 2)	1692	0.046	0.05	0.00568424	0.766	907	785	53.6
YC_1 vs XM_1 (Year 1 vs 2)	1692	0.046	0.05	0.00568424	0.766	907	785	53.6
YC_1 vs XM_1 (Year 1 vs 2)	1692	0.046	0.05	0.00568424	0.766	907	785	53.6
YC_1 vs XM_1 (Year 1 vs 2)	1692	0.046	0.05	0.00568424	0.766	907	785	53.6
YC_1 vs XM_1 (Year 1 vs 2)	1692	0.046	0.05	0.00568424	0.766	907	785	53.6
YC_1 vs XM_1 (Year 1 vs 2)	1692	0.046	0.05	0.00568424	0.766	907	785	53.6
YC_1 vs XM_1 (Year 1 vs 2)	1692	0.046	0.05	0.00568424	0.766	907	785	53.6
YC_1 vs XM_1 (Year 1 vs 2)	1692	0.046	0.05	0.00568424	0.766	907	785	53.6
YC_1 vs XM_1 (Year 1 vs 2)	1692	0.046	0.05	0.00568424	0.766	907	785	53.6
YC_1 vs XM_1 (Year 1 vs 2)	1692	0.046	0.05	0.00568424	0.766	907	785	53.6
YC_1 vs XM_1 (Year 1 vs 2)	1692	0.046	0.05	0.00568424	0.766	907	785	53.6
YC_1 vs XM_1 (Year 1 vs 2)	1692	0.046	0.05	0.00568424	0.766	907	785	53.6
YC_1 vs XM_1 (Year 1 vs 2)	1692	0.046	0.05	0.00568424	0.766	907	785	53.6
YC_1 vs XM_1 (Year 1 vs 2)	1692	0.046	0.05	0.00568424	0.766	907	785	53.6
YC_1 vs XM_1 (Year 1 vs 2)	1692	0.046	0.05	0.00568424	0.766	907	785	53.6
YC_1 vs XM_1 (Year 1 vs 2)	1692	0.046	0.05	0.00568424	0.766	907	785	53.6
YC_1 vs XM_1 (Year 1 vs 2)	1692	0.046	0.05	0.00568424	0.766	907	785	53.6
YC_1 vs XM_1 (Year 1 vs 2)	1692	0.046	0.05	0.00568424	0.766	907	785	53.6
YC_1 vs XM_1 (Year 1 vs 2)	1692	0.046	0.05	0.00568424	0.766	907	785	53.6
YC_1 vs XM_1 (Year 1 vs 2)	1692	0.046	0.05	0.00568424	0.766	907	785	53.6
YC_1 vs XM_1 (Year 1 vs 2)	1692	0.046	0.05	0.00568424	0.766	907	785	53.6
YC_1 vs XM_1 (Year 1 vs 2)	1692	0.046	0.05	0.00568424	0.766	907	785	53.6
YC_1 vs XM_1 (Year 1 vs 2)	1692	0.046	0.05	0.00568424	0.766	907	785	53.6
YC_1 vs XM_1 (Year 1 vs 2)	1692	0.046	0.05	0.00568424	0.766	907	785	53.6
YC_1 vs XM_1 (Year 1 vs 2)	1692	0.046	0.05	0.00568424	0.766	907	785	53.6
YC_1 vs XM_1 (Year 1 vs 2)	1692	0.046	0.05	0.00568424	0.766	907	785	53.6
YC_1 vs XM_1 (Year 1 vs 2)	1692	0.046	0.05	0.00568424	0.766	907	785	53.6
YC_1 vs XM_1 (Year 1 vs 2)	1692	0.046	0.05	0.00568424	0.766	907	785	53.6
YC_1 vs XM_1 (Year 1 vs 2)	1692	0.046	0.05	0.00568424	0.766	907	785	53.6
YC_1 vs XM_1 (Year 1 vs 2)	1692	0.046	0.05	0.00568424	0.766	907	785	53.6
YC_1 vs XM_1 (Year 1 vs 2)	1692	0.046	0.05	0.00568424	0.766	907	785	53.6
YC_1 vs XM_1 (Year 1 vs 2)	1692	0.046	0.05	0.00568424	0.766	907	785	53.6
YC_1 vs XM_1 (Year 1 vs 2)	1692	0.046	0.05	0.00568424	0.766	907	785	53.6
YC_1 vs XM_1 (Year 1 vs 2)	1692	0.046	0.05	0.00568424	0.766	907	785	53.6
YC_1 vs XM_1 (Year 1 vs 2)	1692	0.046	0.05	0.00568424	0.766	907	785	53.6
YC_1 vs XM_1 (Year 1 vs 2)	1692	0.046	0.05	0.00568424	0.766	907	785	53.6
YC_1 vs XM_1 (Year 1 vs 2)	1692	0.046	0.05	0.00568424	0.766	907	785	53.6
YC_1 vs XM_1 (Year 1 vs 2)	1692	0.046	0.05	0.00568424	0.766	907	785	53.6
YC_1 vs XM_1 (Year 1 vs 2)	1692	0.046	0.05	0.00568424	0.766	907	785	53.6
YC_1 vs XM_1 (Year 1 vs 2)	1692	0.046	0.05	0.00568424	0.766	907	785	53.6
YC_1 vs XM_1 (Year 1 vs 2)	1692	0.046	0.05	0.00568424	0.766	907	785	53.6
YC_1 vs XM_1 (Year 1 vs 2)	1692	0.046	0.05	0.00568424	0.766	907	785	53.6
YC_1 vs XM_1 (Year 1 vs 2)	1692	0.046	0.05	0.00568424	0.766	907	785	53.6
YC_1 vs XM_1 (Year 1 vs 2)	1692	0.046	0.05	0.00568424	0.766	907	785	53.6
YC_1 vs XM_1 (Year 1 vs 2)	1692	0.046	0.05	0.00568424	0.766	907	785	53.6
YC_1 vs XM_1 (Year 1 vs 2)	1692	0.046	0.05	0.00568424	0.766	907	785	53.6
YC_1 vs XM_1 (Year 1 vs 2)	1692	0.046	0.05	0.00568424	0.766	907	785	53.6
YC_1 vs XM_1 (Year 1 vs 2)	1692	0.046	0.05	0.00568424	0.766	907	785	53.6
YC_1 vs XM_1 (Year 1 vs 2)	1692	0.046	0.05	0.00568424	0.766	907	785	53.6
YC_1 vs XM_1 (Year 1 vs 2)	1692	0.046	0.05	0.00568424	0.766	907	785	53.6
YC_1 vs XM_1 (Year 1 vs 2)	1692	0.046	0.05	0.00568424	0.766	907	785	53.6
YC_1 vs XM_1 (Year 1 vs 2)	1692	0.046	0.05	0.00568424	0.766	907	785	53.6
YC_1 vs XM_1 (Year 1 vs 2)	1692	0.046	0.05	0.00568424	0.766	907	785	53.6
YC_1 vs XM_1 (Year 1 vs 2)	1692	0.046	0.05	0.00568424	0.766	907	785	53.6
YC_1 vs XM_1 (Year 1 vs 2)	1692	0.046	0.05	0.00568424	0.766	907	785	53.6
YC_1 vs XM_1 (Year 1 vs 2)	1692	0.046	0.05	0.00568424	0.766	907	785	53.6
YC_1 vs XM_1 (Year 1 vs 2)	1692	0.046	0.05	0.00568424	0.766	907	785	53.6
YC_1 vs XM_1 (Year 1 vs 2)	1692	0.046	0.05	0.00568424	0.766	907	785	53.6
YC_1 vs XM_1 (Year 1 vs 2)	1692	0.046	0.05	0.00568424	0.766	907	785	53.6
YC_1 vs XM_1 (Year 1 vs 2)	1692	0.046	0.05	0.00568424	0.766	907	785	53.6
YC_1 vs XM_1 (Year 1 vs 2)	1692	0.046	0.05	0.00568424	0.766	907	785	53.6
YC_1 vs XM_1 (Year 1 vs 2)	1692	0.046	0.05	0.00568424	0.766	907	785	53.6
YC_1 vs XM_1 (Year 1 vs 2)	1692	0.046	0.05	0.00568424	0.766	907	785	53.6
YC_1 vs XM_1 (Year 1 vs 2)	1692	0.046	0.05	0.00568424	0.766	907	785	53.6
YC_1 vs XM_1 (Year 1 vs 2)	1692	0.046	0.05	0.00568424	0.766	907	785	53.6
YC_1 vs XM_1 (Year 1 vs 2)	1692	0.046	0.05	0.00568424	0.766	907	785	53.6
YC_1 vs XM_1 (Year 1 vs 2)	1692	0.046	0.05	0.00568424	0.766	907	785	53.6
YC_1 vs XM_1 (Year 1 vs 2)	1692	0.046	0.05	0.00568424	0.766	907	785	53.6
YC_1 vs XM_1 (Year 1 vs 2)	1692	0.046	0.05	0.00568424	0.766	907	785	53.6
YC_1 vs XM_1 (Year 1 vs 2)	1692	0.046	0.05	0.00568424	0.766	907	785	53.6
YC_1 vs XM_1 (Year 1 vs 2)	1692	0.046	0.05	0.00568424	0.766	907	785	53.6
YC_1 vs XM_1 (Year 1 vs 2)	1692	0.046	0.05	0.00568424	0.766	907	785	53.6
YC_1 vs XM_1 (Year 1 vs 2)	1692	0.046	0.05	0.00568424	0.766	907	785	53.6
YC_1 vs XM_1 (Year 1 vs 2)	1692	0.046	0.05	0.00568424	0.766	907	785	53.6
YC_1 vs XM_1 (Year 1 vs 2)	1692	0.046	0.05	0.00568424	0.766	907	785	53.6
YC_1 vs XM_1 (Year 1 vs 2)	1692	0.046	0.05	0.00568424	0.766	907	785	53.6
YC_1 vs XM_1 (Year 1 vs 2)	1692	0.046	0.05	0.00568424	0.766	907	785	53.6
YC_1 vs XM_1 (Year 1 vs 2)	1692	0.046	0.05	0.00568424	0.766	907	785	53.6
YC_1 vs XM_1 (Year 1 vs 2)	1692	0.046	0.05	0.00568424	0.766	907	785	53.6
YC_1 vs XM_1 (Year 1 vs 2)	1692	0.046	0.05	0.00568424	0.766	907	785	53.6
YC_1 vs XM_1 (Year 1 vs 2)	1692	0.046	0.05	0.00568424	0.766	907	785	53.6
YC_1 vs XM_1 (Year 1 vs 2)	1692	0.046	0.05	0.00568424	0.766	907	785	53.6
YC_1 vs XM_1 (Year 1 vs 2)	1692	0.046	0.05	0.00568424	0.766	907	785	53.6
YC_1 vs XM_1 (Year 1 vs 2)	1692	0.046	0.05	0.00568424	0.766	907	785	53.6
YC_1 vs XM_1 (Year 1 vs 2)	1692	0.046	0.05	0.00568424	0.766	907	785	53.6
YC_1 vs XM_1 (Year 1 vs 2)	1692	0.046	0.05	0.00568424	0.766	907	785	53.6
YC_1 vs XM_1 (Year 1 vs 2)	1692	0.046	0.05	0.00568424	0.766	907	785	53.6
YC_1 vs XM_1 (Year 1 vs 2)	1692	0.046	0.05	0.00568424	0.766	907	785	53.6
YC_1 vs XM_1 (Year 1 vs 2)	1692	0.046	0.05	0.00568424	0.766	907	785	53.6
YC_1 vs XM_1 (Year 1 vs 2)	1692	0.046	0.05	0.00568424	0.766	907	785	53.6
YC_1 vs XM_1 (Year 1 vs 2)	1692	0.046	0.05	0.00568424	0.766	907	785	53.6
YC_1 vs XM_1 (Year 1 vs 2)	1692	0.046	0.05	0.00568424	0.766	907	785	53.6
YC_1 vs XM_1 (Year 1 vs 2)	1692	0.046	0.05	0.00568424	0.766	907	785	53.6
YC_1 vs XM_1 (Year 1 vs 2)	1692	0.046	0.05	0.00568424	0.766	907	785	53.6
YC_1 vs XM_1 (Year 1 vs 2)	1692	0.046	0.05	0.00568424	0.766	907	785	53.6
YC_1 vs XM_1 (Year 1 vs 2)	1692	0.046	0.05	0.00568424	0.766	907	785	53.6
YC_1 vs XM_1 (Year 1 vs 2)	1692	0.046	0.05	0.00568424	0.766	907	785	53.6
YC_1 vs XM_1 (Year 1 vs 2)	1692	0.046	0.05	0.00568424	0.766	907	785	53.6
YC_1 vs XM_1 (Year 1 vs 2)	1692	0.046	0.05	0.00568424	0.766	907	785	53.6
YC_1 vs XM_1 (Year 1 vs 2)	1692	0.046	0.05	0.00568424	0.766	907	785	53.6
YC_1 vs XM_1 (Year 1 vs 2)	1692	0.046	0.05	0.00568424	0.766	907	785	53.6
YC_1 vs XM_1 (Year 1 vs 2)	1692	0.046	0.05	0.00568424	0.766	907	785	53.6
YC_1 vs XM_1 (Year 1 vs 2)	1692	0.046	0.05	0.00568424	0.766	907	785	53.6
YC_1 vs XM_1 (Year 1 vs 2)	1692	0.046	0.05	0.00568424	0.766	907	785	53.6
YC_1 vs XM_1 (Year 1 vs 2)	1692	0.046	0.05	0.00568424	0.766	907	785	53.6
YC_1 vs XM_1 (Year 1 vs 2)	1692	0.046	0.05	0.00568424	0.766	907	785	53.6
YC_1 vs XM_1 (Year 1 vs 2)	1692	0.046	0.05	0.00568424	0.766	907	785	53.6
YC_1 vs XM_1 (Year 1 vs 2)	1692	0.046	0.05	0.00568424	0.766	907	785	53.6
YC_1 vs XM_1 (Year 1 vs 2)	1692	0.046	0.05	0.00568424	0.766	907	785	53.6
YC_1 vs XM_1 (Year 1 vs 2)	1692	0.046	0.05	0.00568424	0.766	907	785	53.6
YC_1 vs XM_1 (Year 1 vs 2)	1692	0.046	0.05	0.00568424	0.766	907	785	53.6
YC_1 vs XM_1 (Year 1 vs 2)	1692	0.046	0.05	0.00568424	0.766	907	785	53.6
YC_1 vs XM_1 (Year 1 vs 2)	1692	0.046	0.05	0.00568424	0.766	907	785	53.6
YC_1 vs XM_1 (Year 1 vs 2)	1692	0.046	0.05	0.00568424	0.766	907	785	53.6
YC_1 vs XM_1 (Year 1 vs 2)	1692	0.046	0.05	0.00568424	0.766	907	785	53.6
YC_1 vs XM_1 (Year 1 vs 2)	1692	0.046	0.05	0.00568424	0.766	907	785	53.6
YC_1 vs XM_1 (Year 1 vs 2)	1692	0.046	0.05	0.00568424	0.766	907	785	53.6
YC_1 vs XM_1 (Year 1 vs 2)	1692	0.046	0.05	0.00568424	0.766	907	785	53.6
YC_1 vs XM_1 (Year 1 vs 2)	1692	0.046	0.05	0.00568424	0.766	907	785	53.6
YC_1 vs XM_1 (Year 1 vs 2)	1692	0.046	0.05	0.00568424	0.766	907	785	53.6
YC_1 vs XM_1 (Year 1 vs 2)	1692	0.046	0.05	0.00568424	0.766	907	785	53.6
YC_1 vs XM_1 (Year 1 vs 2)	1692	0.046	0.05	0.00568424	0.766	907	785	53.6
YC_1 vs XM_1 (Year 1 vs 2)	1692	0.046	0.05	0.00568424	0.766	907	785	53.6
YC_1 vs XM_1 (Year 1 vs 2)	1692	0.046	0.05	0.00568424	0.766	907	785	53.6
YC_1 vs XM_1 (Year 1 vs 2)	1692	0.046	0.05	0.00568424	0.766	907	785	53.6
YC_1 vs XM_1 (Year 1 vs 2)	1692	0.046	0.05	0.00568424	0.766	907	785	53.6
YC_1 vs XM_1 (Year 1 vs 2)	1692	0.046	0.05	0.00568424	0.766	907	785	53.6
YC_1 vs XM_1 (Year 1 vs 2)	1692	0.046	0.05	0.00568424	0.766	907	785	53.6
YC_1 vs XM_1 (Year 1 vs 2)	1692	0.046	0.05	0.00568424	0.766	907	785	53.6
YC_1 vs XM_1 (Year 1 vs 2)	1692	0.046	0.05	0.00568424	0.766	907	785	53.6
YC_1 vs XM_1 (Year 1 vs 2)	1692	0.046	0.05	0.00568424	0.766	907	785	53.6
YC_1 vs XM_1 (Year 1 vs 2)	1692	0.046	0.05	0.00568424	0.766	907	785	53.6
YC_1 vs XM_1 (Year 1 vs 2)	1692	0.046	0.05	0.00568424	0.766	907	785	53.6
YC_1 vs XM_1 (Year 1 vs 2)	1692	0.046	0.05	0.00568424	0.766	907	785	53.6
YC_1 vs XM_1 (Year 1 vs 2)	1692	0.046	0.05	0.00568424	0.766	907	785	53.6
YC_1 vs XM_1 (Year 1 vs 2)	1692	0.046	0.05	0.00568424	0.766	907	785	53.6
YC_1 vs XM_1 (Year 1 vs 2)	1692	0.046	0.05	0.00568424	0.766	907	785	53.6
YC_1 vs XM_1 (Year 1 vs 2)	1692	0.046	0.05	0.00568424	0.766	907	785	53.6
YC_1 vs XM_1 (Year 1 vs 2)	1692	0.046	0.05	0.00568424	0.766	907	785	53.6
YC_1 vs XM_1 (Year 1 vs 2)	1692	0.046	0.05	0.00568424	0.766	907	785	53.6
YC_1 vs XM_1 (Year 1 vs 2)	1692	0.046	0.05	0.00568424	0.766	907	785	53.6
YC_1 vs XM_1 (Year 1 vs 2)	1692	0.046	0.05	0.00568424	0.766	907	785	53.6
YC_1 vs XM_1 (Year 1 vs 2)	1692	0.046	0.05	0.00568424	0.766	907	785	53.6
YC_1 vs XM_1 (Year 1 vs 2)	1692	0.046	0.05	0.00568424	0.766	907	785	53.6
YC_1 vs XM_1 (Year 1 vs 2)	1692	0.046	0.05	0.00568424	0.766	907	785	53.6
YC_1 vs XM_1 (Year 1 vs 2)	1692	0.046	0.05	0.00568424	0.766	907	785	53.6
YC_1 vs XM_1 (Year 1 vs 2)	1692	0.046	0.05	0.00568424	0.766	907	785	53.6
YC_1 vs XM_1 (Year 1 vs 2)	1692	0.046	0.05	0.00568424	0.766	907	785	53.6
YC_1 vs XM_1 (Year 1 vs 2)	1692	0.046	0.05	0.00568424	0.766	907	785	53.6
YC_1 vs XM_1 (Year 1 vs 2)	1692	0.046	0.05	0.00568424	0.766	907	785	53.6
YC_1 vs XM_1 (Year 1 vs 2)	1692	0.046	0.05	0.00568424	0.766	907	785	53.6
YC_1 vs XM_1 (Year 1 vs 2)	1692	0.046	0.05	0.00568424	0.766	907	785	53.6
YC_1 vs XM_1 (Year 1 vs 2)	1692	0.046	0.05	0.00568424	0.766	907	785	53.6
YC_1 vs XM_1 (Year 1 vs 2)	1692	0.046	0.05	0.00568424	0.766	907	785	53.6
YC_1 vs XM_1 (Year 1 vs 2)	1692	0.046	0.05	0.00568424	0.766	907	785	53.6
YC_1 vs XM_1 (Year 1 vs 2)	1692	0.046	0.05	0.00568424	0.766	907	785	53.6
YC_1 vs XM_1 (Year 1 vs 2)	1692	0.046	0.05	0.00568424	0.766	907	785	53.6
YC_1 vs XM_1 (Year 1 vs 2)	1692	0.046	0.05	0.00568424	0.766	907	785	53.6
YC_1 vs XM_1 (Year 1 vs 2)	1692	0.046	0.05	0.00568424	0.766	907	785	53.6
YC_1 vs XM_1 (Year 1 vs 2)	1692	0.046	0.05	0.00568424	0.766	907	785	53.6
YC_1 vs XM_1 (Year 1 vs 2)	1692	0.046	0.05	0.00568424	0.766	907	785	53.6
YC_1 vs XM_1 (Year 1 vs 2)	1692	0.046	0.05	0.00568424	0.766	907	785	53.6
YC_1 vs XM_1 (Year 1 vs 2)	1692	0.046	0.05	0.00568424	0.766	907	785	53.6
YC_1 vs XM_1 (Year 1 vs 2)	1692	0.046	0.05	0.00568424	0.766	907	785	53.6
YC_1 vs XM_1 (Year 1 vs 2)	1692	0.046	0.05	0.00568424	0.766	907	785	53.6
YC_1 vs XM_1 (Year 1 vs 2)	1692	0.046	0.05	0.00568424	0.766	907	785	53.6
YC_1 vs XM_1 (Year 1 vs 2)	1692	0.046	0.05	0.00568424	0.766	907	785	53.6
YC_1 vs XM_1 (Year 1 vs 2)	1692	0.046	0.05	0.00568424	0.766	907	785	53.6
YC_1 vs XM_1 (Year 1 vs 2)	1692	0.046	0.05	0.00568424	0.766	907	785	53.6
YC_1 vs XM_1 (Year 1 vs 2)	1692	0.046	0.05	0.00568424	0.766	907	785	53.6
YC_1 vs XM_1 (Year 1 vs 2)	1692	0.046	0.05	0.00568424	0.766	907	785	53.6
YC_1 vs XM_1 (Year 1 vs 2)	1692	0.046	0.05	0.00568424	0.766	907	785	53.6
YC_1 vs XM_1 (Year 1 vs 2)	1692	0.046	0.05	0.00568424	0.766	907	785	53.6
YC_1 vs XM_1 (Year 1 vs 2)	1692	0.046	0.05	0.00568424	0.766	907	785	53.6
YC_1 vs XM_1 (Year 1 vs 2)	1692	0.046	0.05	0.00568424	0.766	907	785	53.6
YC_1 vs XM_1 (Year 1 vs 2)	1692	0.046	0.05	0.00568424	0.766	907	785	53.6
YC_1 vs XM_1 (Year 1 vs 2)	1692	0.046	0.05	0.00568424	0.766	907	785	53.6
YC_1 vs XM_1 (Year 1 vs 2)	1692	0.046	0.05	0.00568424	0.766	907	785	53.6
YC_1 vs XM_1 (Year 1 vs 2)	1692	0.046	0.05	0.00568424	0.766	907	785	53.6
YC_1 vs XM_1 (Year 1 vs 2)	1692	0.046	0.05	0.00568424	0.766	907	785	53.6
YC_1 vs XM_1 (Year 1 vs 2)	1692	0.046	0.05	0.00568424	0.766	907	785	53.6
YC_1 vs XM_1 (Year 1 vs 2)	1692	0.046	0.05	0.00568424	0.766	907	785	53.6
YC_1 vs XM_1 (Year 1 vs 2)	1692	0.046	0.05	0.00568424	0.766	907	785	53.6
YC_1 vs XM_1 (Year 1 vs 2)	1692	0.046	0.05	0.00568424	0.766	907	785	53.6
YC_1 vs XM_1 (Year 1 vs 2)	1692	0.046	0.05	0.00568424	0.766	907	785	53.6
YC_1 vs XM_1 (Year 1 vs 2)	1692	0.046	0.05	0.00568424	0.766	907	785	53.6
YC_1 vs XM_1 (Year 1 vs 2)	1692	0.046	0.05	0.00568424	0.766	907	785	53.6
YC_1 vs XM_1 (Year 1 vs 2)	1692	0.046	0.05	0.00568424	0.766	907	785	53.6
YC_1 vs XM_1 (Year 1 vs 2)	1692	0.046	0.05	0.00568424	0.766	907	785	53.6
YC_1 vs XM_1 (Year 1 vs 2)	1692	0.046	0.05	0.00568424	0.766	907	785	53.6
YC_1 vs XM_1 (Year 1 vs 2)	1692	0.046	0.05	0.00568424	0.766	907	785	53.6
YC_1 vs XM_1 (Year 1 vs 2)	1692	0.046	0.05	0.00568424	0.766	907	785	53.6
YC_1 vs XM_1 (Year 1 vs 2)	1692	0.046	0.05	0.00568424	0.766	907	785	53.6
YC_1 vs XM_1 (Year 1 vs 2)	1692	0.046	0.05	0.00568424	0.766	907	785	53.6
YC_1 vs XM_1 (Year 1 vs 2)	1692	0.046	0.05	0.00568424	0.766	907	785	53.6
YC_1 vs XM_1 (Year 1 vs 2)	1692	0.046	0.05	0.00568424	0.766	907	785	53.6
YC_1 vs XM_1 (Year 1 vs 2)	1692	0.046	0.05	0.00568424	0.766	907	785	53.6
YC_1 vs XM_1 (Year 1 vs 2)	1692	0.046	0.05	0.00568424	0.766	907	785	53.6
YC_1 vs XM_1 (Year 1 vs 2)	1692	0.046	0.05	0.00568424	0.766	907	785	53.6
YC_1 vs XM_1 (Year 1 vs 2)	1692	0.046	0.05	0.00568424	0.766	907	785	53.6
YC_1 vs XM_1 (Year 1 vs 2)	1692	0.046	0.05	0.00568424	0.766	907	785	53.6
YC_1 vs XM_1 (Year 1 vs 2)	1692	0.046	0.05	0.00568424	0.766	907	785	53.6
YC_1 vs XM_1 (Year 1 vs 2)	1692	0.046	0.05	0.00568424	0.766	907	785	53.6
YC_1 vs XM_1 (Year 1 vs 2)	1692	0.046	0.05	0.00568424	0.766	907	785	53.6
YC_1 vs XM_1 (Year 1 vs 2)	1692	0.046	0.05	0.00568424	0.766	907	785	53.6
YC_1 vs XM_1 (Year 1 vs 2)	1692	0.046	0.05	0.00568424	0.766	907	785	53.6
YC_1 vs XM_1 (Year 1 vs 2)	1692	0.046	0.05	0.00568424	0.766	907	785	53.6
YC_1 vs XM_1 (Year 1 vs 2)	1692	0.046	0.05	0.00568424	0.766	907	785	53.6
YC_1 vs XM_1 (Year 1 vs 2)	1692	0.046	0.05	0.00568424	0.766	907	785	53.6
YC_1 vs XM_1 (Year 1 vs 2)	1692	0.046	0.05	0.00568424	0.766	907	785	53.6
YC_1 vs XM_1 (Year 1 vs 2)	1692	0.046	0.05	0.00568424	0.766	907	785	53.6
YC_1 vs XM_1 (Year 1 vs 2)	1692	0.046	0.05	0.00568424	0.766	907	785	53.6
YC_1 vs XM_1 (Year 1 vs 2)	1692	0.046	0.05	0.00568424	0.766	907	785	53.6
YC_1 vs XM_1 (Year 1 vs 2)	1692	0.046	0.05	0.00568424	0.766	907	785	53.6
YC_1 vs XM_1 (Year 1 vs 2)	1692	0.046	0.05	0.00568424	0.766	907	785	53.6
YC_1 vs XM_1 (Year 1 vs 2)	1692	0.046	0.05	0.00568424	0.766	907	785	53.6
YC_1 vs XM_1 (Year 1 vs 2)	1692	0.046	0.05	0.00568424	0.766	907	785	53.6
YC_1 vs XM_1 (Year 1 vs 2)	1692	0.046	0.05	0.00568424	0.766	907	785	53.6
YC_1 vs XM_1 (Year 1 vs 2)	1692	0.046	0.05	0.00568424	0.766	907	785	53.6
YC_1 vs XM_1 (Year 1 vs 2)	1692	0.046	0.05	0.00568424	0.766	907	785	53.6
YC_1 vs XM_1 (Year 1 vs 2)	1692	0.046	0.05	0.00568424	0.766	907	785	53.6
YC_1 vs XM_1 (Year 1 vs 2)	1692	0.046	0.05	0.00568424	0.766	907	785	53.6
YC_1 vs XM_1 (Year 1 vs 2)	1692	0.046	0.05	0.00568424	0.766	907	785	53.6
YC_1 vs XM_1 (Year 1 vs 2)	1692	0.046	0.05	0.00568424	0.766	907	785	53.6
YC_1 vs XM_1 (Year 1 vs 2)	1692	0.046	0.05	0.00568424	0.766	907	785	53.6
YC_1 vs XM_1 (Year 1 vs 2)	1692	0.046	0.05	0.00568424	0.766	907	785	53.6
YC_1 vs XM_1 (Year 1 vs 2)	1692	0.046	0.05	0.00568424	0.766	907	785	53.6
YC_1 vs XM_1 (Year 1 vs 2)	1692	0.046	0.05	0.00568424	0.766	907	785	53.6
YC_1 vs XM_1 (Year 1 vs 2)	1692	0.046	0.05	0.00568424	0.766	907	785	53.6
YC_1 vs XM_1 (Year 1 vs 2)	1692	0.046	0.05	0.00568424	0.766	907	785	53.6
YC_1 vs XM_1 (Year 1 vs 2)	1692	0.046	0.05	0.00568424	0.766	907	785	53.6
YC_1 vs XM_1 (Year 1 vs 2)	1692	0.046	0.05	0.00568424	0.766	907	785	53.6
YC_1 vs XM_1 (Year 1 vs 2)	1692	0.046	0.05	0.00568424	0.766	907	785	53.6
YC_1 vs XM_1 (Year 1 vs 2)	1692	0.046	0.05	0.00568424	0.766	907	785	53.6
YC_1 vs XM_1 (Year 1 vs 2)	1692	0.046	0.05	0.00568424	0.766	907	785	53.6
YC_1 vs XM_1 (Year 1 vs 2)	1692	0.046	0.05	0.00568424	0.766	907	785	53.6
YC_1 vs XM_1 (Year 1 vs 2)	1692	0.046	0.05	0.00568424	0.766	907	785	53.6
YC_1 vs XM_1 (Year 1 vs 2)	1692	0.046	0.05	0.00568424	0.766	907	785	53.6
YC_1 vs XM_1 (Year 1 vs 2)	1692	0.046	0.05	0.00568424	0.766	907	785	53.6
YC_1 vs XM_1 (Year 1 vs 2)	1692	0.046	0.05	0.00568424	0.766	907	785	53.6
YC_1 vs XM_1 (Year 1 vs 2)	1692	0.046	0.05	0.00568424	0.766	907	785	53.6
YC_1 vs XM_1 (Year 1 vs 2)	1692	0.046	0.05	0.00568424	0.766	907	785	53.6
YC_1 vs XM_1 (Year 1 vs 2)	1692	0.046	0.05	0.00568424	0.766	907	785	53.6
YC_1 vs XM_1 (Year 1 vs 2)	1692	0.046	0.05	0.00568424	0.766	907	785	53.6
YC_1 vs XM_1 (Year 1 vs 2)	1692	0.046	0.05	0.00568424	0.766	907	785	53.6
YC_1 vs XM_1 (Year 1 vs 2)	1692	0.046	0.05	0.00568424	0.766	907	785	53.6
YC_1 vs XM_1 (Year 1 vs 2)	1692	0.046	0.05	0.00568424	0.766	907	785	53.6
YC_1 vs XM_1 (Year 1 vs 2)	1692	0.046	0.05	0.00568424	0.766	907	785	53.6
YC_1 vs XM_1 (Year 1 vs 2)	1692	0.046	0.05	0.00568424	0.766	907	785	53.6
YC_1 vs XM_1 (Year 1 vs 2)	1692	0.046	0.05	0.00568424	0.766	907	785	53.6
YC_1 vs XM_1 (Year 1 vs 2)	1692	0.046	0.05	0.00568424	0.766	907	785	53.6
YC_1 vs XM_1 (Year 1 vs 2)	1692	0.046	0.05	0.00568424	0.766	907	785	53.6
YC_1 vs XM_1 (Year 1 vs 2)	1692	0.046	0.05	0.00568424	0.766	907	785	53.6
YC_1 vs XM_1 (Year 1 vs 2)	1692	0.046	0.05	0.00568424	0.766	907	785	53.6
YC_1 vs XM_1 (Year 1 vs 2)	1692	0.046	0.05	0.00568424	0.766	907	785	53.6
YC_1 vs XM_1 (Year 1 vs 2)	1692	0.046	0.05	0.00568424	0.766	907	785	53.6
YC_1 vs XM_1 (Year 1 vs 2)	1692	0.046	0.05	0.00568424	0.766	907	785	53.6
YC_1 vs XM_1 (Year 1 vs 2)	1692	0.046	0.05	0.00568424	0.766	907	785	53.6
YC_1 vs XM_1 (Year 1 vs 2)	1692	0.046	0.05	0.00568424	0.766	907	785	53.6
YC_1 vs XM_1 (Year 1 vs 2)	1692	0.046	0.05	0.00568424	0.766	907	785	53.6
YC_1 vs XM_1 (Year 1 vs 2)	1692	0.046	0.05	0.00568424	0.766	907	785	53.6
YC_1 vs XM_1 (Year 1 vs 2)	1692	0.046	0.05	0.00568424	0.766	907	785	53.6
YC_1 vs XM_1 (Year 1 vs 2)	1692	0.046	0.05	0.00568424	0.766	907	785	53.6
YC_1 vs XM_1 (Year 1 vs 2)	1692	0.046	0.05	0.00568424	0.766	907	785	53.6
YC_1 vs XM_1 (Year 1 vs 2)	1692	0.046	0.05	0.00568424	0.766	907	785	53.6
YC_1 vs XM_1 (Year 1 vs 2)	1692	0.046	0.05	0.00568424	0.766	907	785	53.6
YC_1 vs XM_1 (Year 1 vs 2)	1692	0.046	0.05	0.00568424	0.766	907	785	53.6
YC_1 vs XM_1 (Year 1 vs 2)	1692	0.046	0.05	0.00568424	0.766	907	785	53.6
YC_1 vs XM_1 (Year 1 vs 2)	1692	0.046	0.05	0.00568424	0.766	907	785	53.6
YC_1 vs XM_1 (Year 1 vs 2)	1692	0.046	0.05	0.00568424	0.766	907	785	53.6
YC_1 vs XM_1 (Year 1 vs 2)	1692	0.046	0.05	0.00568424	0.766	907	785	53.6
YC_1 vs XM_1 (Year 1 vs 2)	1692	0.046	0.05	0.00568424	0.766	907	785	53.6
YC_1 vs XM_1 (Year 1 vs 2)	1692	0.046	0.05	0.00568424	0.766	907	785	53.6
YC_1 vs XM_1 (Year 1 vs 2)	1692	0.046	0.05	0.00568424	0.766	907	785	53.6
YC_1 vs XM_1 (Year 1 vs 2)	1692	0.046	0.05	0.00568424	0.766	907	785	53.6
YC_1 vs XM_1 (Year 1 vs 2)	1692	0.046	0.05	0.00568424	0.766	907	785	53.6
YC_1 vs XM_1 (Year 1 vs 2)	1692	0.046	0.05	0.00568424	0.766	907	785	53.6
YC_1 vs XM_1 (Year 1 vs 2)	1692	0.046	0.05	0.00568424	0.766	907	785	53.6
YC_1 vs XM_1 (Year 1 vs 2)	1692	0.046	0.05	0.00568424	0.766	907	785	53.6
YC_1 vs XM_1 (Year 1 vs 2)	1692	0.046	0.05	0.00568424	0.766	907	785	53.6
YC_1 vs XM_1 (Year 1 vs 2)	1692	0.046	0.05	0.00568424	0.766	907	785	53.6
YC_1 vs XM_1 (Year 1 vs 2)	1692	0.046	0.05	0.00568424	0.766	907	785	53.6
YC_1 vs XM_1 (Year 1 vs 2)	1692	0.046	0.05	0.00568424	0.766	907	785	53.6
YC_1 vs XM_1 (Year 1 vs 2)	1692	0.046	0.05	0.00568424	0.766	907	785	53.6
YC_1 vs XM_1 (Year 1 vs 2)	1692	0.046	0.05	0.00568424	0.766	907	785	53.6
YC_1 vs XM_1 (Year 1 vs 2)	1692	0.046	0.05	0.00568424	0.766	907	785	53.6
YC_1 vs XM_1 (Year 1 vs 2)	1692	0.046	0.05	0.00568424	0.766	907	785	53.6
YC_1 vs XM_1 (Year 1 vs 2)	1692	0.046	0.05	0.00568424	0.766	907	785	53.6
YC_1 vs XM_1 (Year 1 vs 2)	1692	0.046	0.05	0.00568424	0.766	907	785	53.6
YC_1 vs XM_1 (Year 1 vs 2)	1692	0.046	0.05	0.00568424	0.766	907	785	53.6
YC_1 vs XM_1 (Year 1 vs 2)	1692	0.046	0.05	0.00568424	0.766	907	785	53.6
YC_1 vs XM_1 (Year 1 vs 2)	1692	0.046	0.05	0.00568424	0.766	907	785	53.6
YC_1 vs XM_1 (Year 1 vs 2)	1692	0.046	0.05	0.00568424	0.766	907	785	53.6
YC_1 vs XM_1 (Year 1 vs 2)	1692	0.046	0.05	0.00568424	0.766	907	785	53.6
YC_1 vs XM_1 (Year 1 vs 2)	1692	0.046	0.05	0.00568424	0.766	907	785	53.6
YC_1 vs XM_1 (Year 1 vs 2)	1692	0.046	0.05	0.00568424	0.766	907	785	53.6
YC_1 vs XM_1 (Year 1 vs 2)	1692	0.046	0.05	0.00568424	0.766	907	785	53.6
YC_1 vs XM_1 (Year 1 vs 2)	1692	0.046	0.05	0.00568424	0.766	907	785	53.6
YC_1 vs XM_1 (Year 1 vs 2)	1692	0.046	0.05	0.00568424	0.766	907	785	53.6
YC_1 vs XM_1 (Year 1 vs 2)	1692	0.046	0.05	0.00568424	0.766	907	785	53.6
YC_1 vs XM_1 (Year 1 vs 2)	1692	0.046	0.05	0.00568424	0.766	907	785	53.6
YC_1 vs XM_1 (Year 1 vs 2)	1692	0.046	0.05	0.00568424	0.766	907	785	53.6
YC_1 vs XM_1 (Year 1 vs 2)	1692	0.046	0.05	0.00568424	0.766	907	785	53.6
YC_1 vs XM_1 (Year 1 vs 2)	1692	0.046	0.05	0.00568424	0.766	907	785	53.6
YC_1 vs XM_1 (Year 1 vs 2)	1692	0.046	0.05	0.00568424	0.766	907	785	53.6
YC_1 vs XM_1 (Year 1 vs 2)	1692	0.046	0.05	0.00568424	0.766	907	785	53.6
YC_1 vs XM_1 (Year 1 vs 2)	1692	0.046	0.05	0.00568424	0.766	907	785	53.6
YC_1 vs XM_1 (Year 1 vs 2)	1692	0.046	0.05	0.00568424	0.766	907	785	53.6
YC_1 vs XM_1 (Year 1 vs 2)	1692	0.046	0.05	0.00568424	0.766	907	785	53.6
YC_1 vs XM_1 (Year 1 vs 2)	1692	0.046	0.05	0.00568424	0.766	907	785	53.6
YC_1 vs XM_1 (Year 1 vs 2)	1692	0.046	0.05	0.00568424	0.766	907	785	53.6
YC_1 vs XM_1 (Year 1 vs 2)	1692	0.046	0.05	0.00568424	0.766	907	785	53.6
YC_1 vs XM_1 (Year 1 vs 2)	1692	0.046	0.05	0.00568424	0.766	907	785	53.6
YC_1 vs XM_1 (Year 1 vs 2)	1692	0.046	0.05	0.00568424	0.766	907	785	53.6
YC_1 vs XM_1 (Year 1 vs 2)	1692	0.046	0.05	0.00568424	0.766	907	785	53.6
YC_1 vs XM_1 (Year 1 vs 2)	1692	0.046	0.05	0.00568424	0.766	907	785	53.6
YC_1 vs XM_1 (Year 1 vs 2)	1692	0.046	0.05	0.00568424	0.766	907	785	53.6
YC_1 vs XM_1 (Year 1 vs 2)	1692	0.046	0.05	0.00568424	0.766	907	785	53.6
YC_1 vs XM_1 (Year 1 vs 2)	1692	0.046	0.05	0.00568424	0.766	907	785	53.6
YC_1 vs XM_1 (Year 1 vs 2)	1692	0.046	0.05	0.00568424	0.766	907	785	53.6
YC_1 vs XM_1 (Year 1 vs 2)	1692	0.046	0.05	0.00568424	0.766	907	785	53.6
YC_1 vs XM_1 (Year 1 vs 2)	1692	0.046	0.05	0.00568424	0.766	907	785	53.6
YC_1 vs XM_1 (Year 1 vs 2)	1692	0.046	0.05	0.00568424	0.766	907	785	53.6
YC_1 vs XM_1 (Year 1 vs 2)	1692	0.046	0.05	0.00568424	0.766	907	785	53.6
YC_1 vs XM_1 (Year 1 vs 2)	1692	0.046	0.05	0.00568424	0.766	907	785	53.6
YC_1 vs XM_1 (Year 1 vs 2)	1692	0.046	0.05	0.00568424	0.766	907	785	53.6
YC_1 vs XM_1 (Year 1 vs 2)	1692	0.046	0.05	0.00568424	0.766	907	785	53.6
YC_1 vs XM_1 (Year 1 vs 2)	1692	0.046	0.05	0.00568424	0.766	907	785	53.6
XM_1 vs MHT_1 (Year 2 vs 3)	1728	0.034	0.057	0.113573	1.111	912	816	52.8
XM_1 vs MHT_1 (Year 2 vs 3)	1728	0.034	0.057	0.113573	1.111	912	816	52.8
XM_1 vs MHT_1 (Year 2 vs 3)	1728	0.034	0.057	0.113573	1.111	912	816	52.8
XM_1 vs MHT_1 (Year 2 vs 3)	1728	0.034	0.057	0.113573	1.111	912	816	52.8
XM_1 vs MHT_1 (Year 2 vs 3)	1728	0.034	0.057	0.113573	1.111	912	816	52.8
XM_1 vs MHT_1 (Year 2 vs 3)	1728	0.034	0.057	0.113573	1.111	912	816	52.8
XM_1 vs MHT_1 (Year 2 vs 3)	1728	0.034	0.057	0.113573	1.111	912	816	52.8
XM_1 vs MHT_1 (Year 2 vs 3)	1728	0.034	0.057	0.113573	1.111	912	816	52.8
XM_1 vs MHT_1 (Year 2 vs 3)	1728	0.034	0.057	0.113573	1.111	912	816	52.8
XM_1 vs MHT_1 (Year 2 vs 3)	1728	0.034	0.057	0.113573	1.111	912	816	52.8
XM_1 vs MHT_1 (Year 2 vs 3)	1728	0.034	0.057	0.113573	1.111	912	816	52.8
XM_1 vs MHT_1 (Year 2 vs 3)	1728	0.034	0.057	0.113573	1.111	912	816	52.8
XM_1 vs MHT_1 (Year 2 vs 3)	1728	0.034	0.057	0.113573	1.111	912	816	52.8
XM_1 vs MHT_1 (Year 2 vs 3)	1728	0.034	0.057	0.113573	1.111	912	816	52.8
XM_1 vs MHT_1 (Year 2 vs 3)	1728	0.034	0.057	0.113573	1.111	912	816	52.8
XM_1 vs MHT_1 (Year 2 vs 3)	1728	0.034	0.057	0.113573	1.111	912	816	52.8
XM_1 vs MHT_1 (Year 2 vs 3)	1728	0.034	0.057	0.113573	1.111	912	816	52.8
XM_1 vs MHT_1 (Year 2 vs 3)	1728	0.034	0.057	0.113573	1.111	912	816	52.8
XM_1 vs MHT_1 (Year 2 vs 3)	1728	0.034	0.057	0.113573	1.111	912	816	52.8
XM_1 vs MHT_1 (Year 2 vs 3)	1728	0.034	0.057	0.113573	1.111	912	816	52.8
XM_1 vs MHT_1 (Year 2 vs 3)	1728	0.034	0.057	0.113573	1.111	912	816	52.8
XM_1 vs MHT_1 (Year 2 vs 3)	1728	0.034	0.057	0.113573	1.111	912	816	52.8
XM_1 vs MHT_1 (Year 2 vs 3)	1728	0.034	0.057	0.113573	1.111	912	816	52.8
XM_1 vs MHT_1 (Year 2 vs 3)	1728	0.034	0.057	0.113573	1.111	912	816	52.8
XM_1 vs MHT_1 (Year 2 vs 3)	1728	0.034	0.057	0.113573	1.111	912	816	52.8
XM_1 vs MHT_1 (Year 2 vs 3)	1728	0.034	0.057	0.113573	1.111	912	816	52.8
XM_1 vs MHT_1 (Year 2 vs 3)	1728	0.034	0.057	0.113573	1.111	912	816	52.8
XM_1 vs MHT_1 (Year 2 vs 3)	1728	0.034	0.057	0.113573	1.111	912	816	52.8
XM_1 vs MHT_1 (Year 2 vs 3)	1728	0.034	0.057	0.113573	1.111	912	816	52.8
XM_1 vs MHT_1 (Year 2 vs 3)	1728	0.034	0.057	0.113573	1.111	912	816	52.8
XM_1 vs MHT_1 (Year 2 vs 3)	1728	0.034	0.057	0.113573	1.111	912	816	52.8
XM_1 vs MHT_1 (Year 2 vs 3)	1728	0.034	0.057	0.113573	1.111	912	816	52.8
XM_1 vs MHT_1 (Year 2 vs 3)	1728	0.034	0.057	0.113573	1.111	912	816	52.8
XM_1 vs MHT_1 (Year 2 vs 3)	1728	0.034	0.057	0.113573	1.111	912	816	52.8
XM_1 vs MHT_1 (Year 2 vs 3)	1728	0.034	0.057	0.113573	1.111	912	816	52.8
XM_1 vs MHT_1 (Year 2 vs 3)	1728	0.034	0.057	0.113573	1.111	912	816	52.8
XM_1 vs MHT_1 (Year 2 vs 3)	1728	0.034	0.057	0.113573	1.111	912	816	52.8
XM_1 vs MHT_1 (Year 2 vs 3)	1728	0.034	0.057	0.113573	1.111	912	816	52.8
XM_1 vs MHT_1 (Year 2 vs 3)	1728	0.034	0.057	0.113573	1.111	912	816	52.8
XM_1 vs MHT_1 (Year 2 vs 3)	1728	0.034	0.057	0.113573	1.111	912	816	52.8
XM_1 vs MHT_1 (Year 2 vs 3)	1728	0.034	0.057	0.113573	1.111	912	816	52.8
XM_1 vs MHT_1 (Year 2 vs 3)	1728	0.034	0.057	0.113573	1.111	912	816	52.8
XM_1 vs MHT_1 (Year 2 vs 3)	1728	0.034	0.057	0.113573	1.111	912	816	52.8
XM_1 vs MHT_1 (Year 2 vs 3)	1728	0.034	0.057	0.113573	1.111	912	816	52.8
XM_1 vs MHT_1 (Year 2 vs 3)	1728	0.034	0.057	0.113573	1.111	912	816	52.8
XM_1 vs MHT_1 (Year 2 vs 3)	1728	0.034	0.057	0.113573	1.111	912	816	52.8
XM_1 vs MHT_1 (Year 2 vs 3)	1728	0.034	0.057	0.113573	1.111	912	816	52.8
XM_1 vs MHT_1 (Year 2 vs 3)	1728	0.034	0.057	0.113573	1.111	912	816	52.8
XM_1 vs MHT_1 (Year 2 vs 3)	1728	0.034	0.057	0.113573	1.111	912	816	52.8
XM_1 vs MHT_1 (Year 2 vs 3)	1728	0.034	0.057	0.113573	1.111	912	816	52.8
XM_1 vs MHT_1 (Year 2 vs 3)	1728	0.034	0.057	0.113573	1.111	912	816	52.8
XM_1 vs MHT_1 (Year 2 vs 3)	1728	0.034	0.057	0.113573	1.111	912	816	52.8
XM_1 vs MHT_1 (Year 2 vs 3)	1728	0.034	0.057	0.113573	1.111	912	816	52.8
XM_1 vs MHT_1 (Year 2 vs 3)	1728	0.034	0.057	0.113573	1.111	912	816	52.8
XM_1 vs MHT_1 (Year 2 vs 3)	1728	0.034	0.057	0.113573	1.111	912	816	52.8
XM_1 vs MHT_1 (Year 2 vs 3)	1728	0.034	0.057	0.113573	1.111	912	816	52.8
XM_1 vs MHT_1 (Year 2 vs 3)	1728	0.034	0.057	0.113573	1.111	912	816	52.8
XM_1 vs MHT_1 (Year 2 vs 3)	1728	0.034	0.057	0.113573	1.111	912	816	52.8
XM_1 vs MHT_1 (Year 2 vs 3)	1728	0.034	0.057	0.113573	1.111	912	816	52.8
XM_1 vs MHT_1 (Year 2 vs 3)	1728	0.034	0.057	0.113573	1.111	912	816	52.8
XM_1 vs MHT_1 (Year 2 vs 3)	1728	0.034	0.057	0.113573	1.111	912	816	52.8
XM_1 vs MHT_1 (Year 2 vs 3)	1728	0.034	0.057	0.113573	1.111	912	816	52.8
XM_1 vs MHT_1 (Year 2 vs 3)	1728	0.034	0.057	0.113573	1.111	912	816	52.8
XM_1 vs MHT_1 (Year 2 vs 3)	1728	0.034	0.057	0.113573	1.111	912	816	52.8
XM_1 vs MHT_1 (Year 2 vs 3)	1728	0.034	0.057	0.113573	1.111	912	816	52.8
XM_1 vs MHT_1 (Year 2 vs 3)	1728	0.034	0.057	0.113573	1.111	912	816	52.8
XM_1 vs MHT_1 (Year 2 vs 3)	1728	0.034	0.057	0.113573	1.111	912	816	52.8
XM_1 vs MHT_1 (Year 2 vs 3)	1728	0.034	0.057	0.113573	1.111	912	816	52.8
XM_1 vs MHT_1 (Year 2 vs 3)	1728	0.034	0.057	0.113573	1.111	912	816	52.8
XM_1 vs MHT_1 (Year 2 vs 3)	1728	0.034	0.057	0.113573	1.111	912	816	52.8
XM_1 vs MHT_1 (Year 2 vs 3)	1728	0.034	0.057	0.113573	1.111	912	816	52.8
XM_1 vs MHT_1 (Year 2 vs 3)	1728	0.034	0.057	0.113573	1.111	912	816	52.8
XM_1 vs MHT_1 (Year 2 vs 3)	1728	0.034	0.057	0.113573	1.111	912	816	52.8
XM_1 vs MHT_1 (Year 2 vs 3)	1728	0.034	0.057	0.113573	1.111	912	816	52.8
XM_1 vs MHT_1 (Year 2 vs 3)	1728	0.034	0.057	0.113573	1.111	912	816	52.8
XM_1 vs MHT_1 (Year 2 vs 3)	1728	0.034	0.057	0.113573	1.111	912	816	52.8
XM_1 vs MHT_1 (Year 2 vs 3)	1728	0.034	0.057	0.113573	1.111	912	816	52.8
XM_1 vs MHT_1 (Year 2 vs 3)	1728	0.034	0.057	0.113573	1.111	912	816	52.8
XM_1 vs MHT_1 (Year 2 vs 3)	1728	0.034	0.057	0.113573	1.111	912	816	52.8
XM_1 vs MHT_1 (Year 2 vs 3)	1728	0.034	0.057	0.113573	1.111	912	816	52.8
XM_1 vs MHT_1 (Year 2 vs 3)	1728	0.034	0.057	0.113573	1.111	912	816	52.8
XM_1 vs MHT_1 (Year 2 vs 3)	1728	0.034	0.057	0.113573	1.111	912	816	52.8
XM_1 vs MHT_1 (Year 2 vs 3)	1728	0.034	0.057	0.113573	1.111	912	816	52.8
XM_1 vs MHT_1 (Year 2 vs 3)	1728	0.034	0.057	0.113573	1.111	912	816	52.8
XM_1 vs MHT_1 (Year 2 vs 3)	1728	0.034	0.057	0.113573	1.111	912	816	52.8
XM_1 vs MHT_1 (Year 2 vs 3)	1728	0.034	0.057	0.113573	1.111	912	816	52.8
XM_1 vs MHT_1 (Year 2 vs 3)	1728	0.034	0.057	0.113573	1.111	912	816	52.8
XM_1 vs MHT_1 (Year 2 vs 3)	1728	0.034	0.057	0.113573	1.111	912	816	52.8
XM_1 vs MHT_1 (Year 2 vs 3)	1728	0.034	0.057	0.113573	1.111	912	816	52.8
XM_1 vs MHT_1 (Year 2 vs 3)	1728	0.034	0.057	0.113573	1.111	912	816	52.8
XM_1 vs MHT_1 (Year 2 vs 3)	1728	0.034	0.057	0.113573	1.111	912	816	52.8
XM_1 vs MHT_1 (Year 2 vs 3)	1728	0.034	0.057	0.113573	1.111	912	816	52.8
XM_1 vs MHT_1 (Year 2 vs 3)	1728	0.034	0.057	0.113573	1.111	912	816	52.8
XM_1 vs MHT_1 (Year 2 vs 3)	1728	0.034	0.057	0.113573	1.111	912	816	52.8
XM_1 vs MHT_1 (Year 2 vs 3)	1728	0.034	0.057	0.113573	1.111	912	816	52.8
XM_1 vs MHT_1 (Year 2 vs 3)	1728	0.034	0.057	0.113573	1.111	912	816	52.8
XM_1 vs MHT_1 (Year 2 vs 3)	1728	0.034	0.057	0.113573	1.111	912	816	52.8
XM_1 vs MHT_1 (Year 2 vs 3)	1728	0.034	0.057	0.113573	1.111	912	816	52.8
XM_1 vs MHT_1 (Year 2 vs 3)	1728	0.034	0.057	0.113573	1.111	912	816	52.8
XM_1 vs MHT_1 (Year 2 vs 3)	1728	0.034	0.057	0.113573	1.111	912	816	52.8
XM_1 vs MHT_1 (Year 2 vs 3)	1728	0.034	0.057	0.113573	1.111	912	816	52.8
XM_1 vs MHT_1 (Year 2 vs 3)	1728	0.034	0.057	0.113573	1.111	912	816	52.8
XM_1 vs MHT_1 (Year 2 vs 3)	1728	0.034	0.057	0.113573	1.111	912	816	52.8
XM_1 vs MHT_1 (Year 2 vs 3)	1728	0.034	0.057	0.113573	1.111	912	816	52.8
XM_1 vs MHT_1 (Year 2 vs 3)	1728	0.034	0.057	0.113573	1.111	912	816	52.8
XM_1 vs MHT_1 (Year 2 vs 3)	1728	0.034	0.057	0.113573	1.111	912	816	52.8
XM_1 vs MHT_1 (Year 2 vs 3)	1728	0.034	0.057	0.113573	1.111	912	816	52.8
XM_1 vs MHT_1 (Year 2 vs 3)	1728	0.034	0.057	0.113573	1.111	912	816	52.8
XM_1 vs MHT_1 (Year 2 vs 3)	1728	0.034	0.057	0.113573	1.111	912	816	52.8
XM_1 vs MHT_1 (Year 2 vs 3)	1728	0.034	0.057	0.113573	1.111	912	816	52.8
XM_1 vs MHT_1 (Year 2 vs 3)	1728	0.034	0.057	0.113573	1.111	912	816	52.8
XM_1 vs MHT_1 (Year 2 vs 3)	1728	0.034	0.057	0.113573	1.111	912	816	52.8
XM_1 vs MHT_1 (Year 2 vs 3)	1728	0.034	0.057	0.113573	1.111	912	816	52.8
XM_1 vs MHT_1 (Year 2 vs 3)	1728	0.034	0.057	0.113573	1.111	912	816	52.8
XM_1 vs MHT_1 (Year 2 vs 3)	1728	0.034	0.057	0.113573	1.111	912	816	52.8
XM_1 vs MHT_1 (Year 2 vs 3)	1728	0.034	0.057	0.113573	1.111	912	816	52.8
XM_1 vs MHT_1 (Year 2 vs 3)	1728	0.034	0.057	0.113573	1.111	912	816	52.8
XM_1 vs MHT_1 (Year 2 vs 3)	1728	0.034	0.057	0.113573	1.111	912	816	52.8
XM_1 vs MHT_1 (Year 2 vs 3)	1728	0.034	0.057	0.113573	1.111	912	816	52.8
XM_1 vs MHT_1 (Year 2 vs 3)	1728	0.034	0.057	0.113573	1.111	912	816	52.8
XM_1 vs MHT_1 (Year 2 vs 3)	1728	0.034	0.057	0.113573	1.111	912	816	52.8
XM_1 vs MHT_1 (Year 2 vs 3)	1728	0.034	0.057	0.113573	1.111	912	816	52.8
XM_1 vs MHT_1 (Year 2 vs 3)	1728	0.034	0.057	0.113573	1.111	912	816	52.8
XM_1 vs MHT_1 (Year 2 vs 3)	1728	0.034	0.057	0.113573	1.111	912	816	52.8
XM_1 vs MHT_1 (Year 2 vs 3)	1728	0.034	0.057	0.113573	1.111	912	816	52.8
XM_1 vs MHT_1 (Year 2 vs 3)	1728	0.034	0.057	0.113573	1.111	912	816	52.8
XM_1 vs MHT_1 (Year 2 vs 3)	1728	0.034	0.057	0.113573	1.111	912	816	52.8
XM_1 vs MHT_1 (Year 2 vs 3)	1728	0.034	0.057	0.113573	1.111	912	816	52.8
XM_1 vs MHT_1 (Year 2 vs 3)	1728	0.034	0.057	0.113573	1.111	912	816	52.8
XM_1 vs MHT_1 (Year 2 vs 3)	1728	0.034	0.057	0.113573	1.111	912	816	52.8
XM_1 vs MHT_1 (Year 2 vs 3)	1728	0.034	0.057	0.113573	1.111	912	816	52.8
XM_1 vs MHT_1 (Year 2 vs 3)	1728	0.034	0.057	0.113573	1.111	912	816	52.8
XM_1 vs MHT_1 (Year 2 vs 3)	1728	0.034	0.057	0.113573	1.111	912	816	52.8
XM_1 vs MHT_1 (Year 2 vs 3)	1728	0.034	0.057	0.113573	1.111	912	816	52.8
XM_1 vs MHT_1 (Year 2 vs 3)	1728	0.034	0.057	0.113573	1.111	912	816	52.8
XM_1 vs MHT_1 (Year 2 vs 3)	1728	0.034	0.057	0.113573	1.111	912	816	52.8
XM_1 vs MHT_1 (Year 2 vs 3)	1728	0.034	0.057	0.113573	1.111	912	816	52.8
XM_1 vs MHT_1 (Year 2 vs 3)	1728	0.034	0.057	0.113573	1.111	912	816	52.8
XM_1 vs MHT_1 (Year 2 vs 3)	1728	0.034	0.057	0.113573	1.111	912	816	52.8
XM_1 vs MHT_1 (Year 2 vs 3)	1728	0.034	0.057	0.113573	1.111	912	816	52.8
XM_1 vs MHT_1 (Year 2 vs 3)	1728	0.034	0.057	0.113573	1.111	912	816	52.8
XM_1 vs MHT_1 (Year 2 vs 3)	1728	0.034	0.057	0.113573	1.111	912	816	52.8
XM_1 vs MHT_1 (Year 2 vs 3)	1728	0.034	0.057	0.113573	1.111	912	816	52.8
XM_1 vs MHT_1 (Year 2 vs 3)	1728	0.034	0.057	0.113573	1.111	912	816	52.8
XM_1 vs MHT_1 (Year 2 vs 3)	1728	0.034	0.057	0.113573	1.111	912	816	52.8
XM_1 vs MHT_1 (Year 2 vs 3)	1728	0.034	0.057	0.113573	1.111	912	816	52.8
XM_1 vs MHT_1 (Year 2 vs 3)	1728	0.034	0.057	0.113573	1.111	912	816	52.8
XM_1 vs MHT_1 (Year 2 vs 3)	1728	0.034	0.057	0.113573	1.111	912	816	52.8
XM_1 vs MHT_1 (Year 2 vs 3)	1728	0.034	0.057	0.113573	1.111	912	816	52.8
XM_1 vs MHT_1 (Year 2 vs 3)	1728	0.034	0.057	0.113573	1.111	912	816	52.8
XM_1 vs MHT_1 (Year 2 vs 3)	1728	0.034	0.057	0.113573	1.111	912	816	52.8
XM_1 vs MHT_1 (Year 2 vs 3)	1728	0.034	0.057	0.113573	1.111	912	816	52.8
XM_1 vs MHT_1 (Year 2 vs 3)	1728	0.034	0.057	0.113573	1.111	912	816	52.8
XM_1 vs MHT_1 (Year 2 vs 3)	1728	0.034	0.057	0.113573	1.111	912	816	52.8
XM_1 vs MHT_1 (Year 2 vs 3)	1728	0.034	0.057	0.113573	1.111	912	816	52.8
XM_1 vs MHT_1 (Year 2 vs 3)	1728	0.034	0.057	0.113573	1.111	912	816	52.8
XM_1 vs MHT_1 (Year 2 vs 3)	1728	0.034	0.057	0.113573	1.111	912	816	52.8
XM_1 vs MHT_1 (Year 2 vs 3)	1728	0.034	0.057	0.113573	1.111	912	816	52.8
XM_1 vs MHT_1 (Year 2 vs 3)	1728	0.034	0.057	0.113573	1.111	912	816	52.8
XM_1 vs MHT_1 (Year 2 vs 3)	1728	0.034	0.057	0.113573	1.111	912	816	52.8
XM_1 vs MHT_1 (Year 2 vs 3)	1728	0.034	0.057	0.113573	1.111	912	816	52.8
XM_1 vs MHT_1 (Year 2 vs 3)	1728	0.034	0.057	0.113573	1.111	912	816	52.8
XM_1 vs MHT_1 (Year 2 vs 3)	1728	0.034	0.057	0.113573	1.111	912	816	52.8
XM_1 vs MHT_1 (Year 2 vs 3)	1728	0.034	0.057	0.113573	1.111	912	816	52.8
XM_1 vs MHT_1 (Year 2 vs 3)	1728	0.034	0.057	0.113573	1.111	912	816	52.8
XM_1 vs MHT_1 (Year 2 vs 3)	1728	0.034	0.057	0.113573	1.111	912	816	52.8
XM_1 vs MHT_1 (Year 2 vs 3)	1728	0.034	0.057	0.113573	1.111	912	816	52.8
XM_1 vs MHT_1 (Year 2 vs 3)	1728	0.034	0.057	0.113573	1.111	912	816	52.8
XM_1 vs MHT_1 (Year 2 vs 3)	1728	0.034	0.057	0.113573	1.111	912	816	52.8
XM_1 vs MHT_1 (Year 2 vs 3)	1728	0.034	0.057	0.113573	1.111	912	816	52.8
XM_1 vs MHT_1 (Year 2 vs 3)	1728	0.034	0.057	0.113573	1.111	912	816	52.8
XM_1 vs MHT_1 (Year 2 vs 3)	1728	0.034	0.057	0.113573	1.111	912	816	52.8
XM_1 vs MHT_1 (Year 2 vs 3)	1728	0.034	0.057	0.113573	1.111	912	816	52.8
XM_1 vs MHT_1 (Year 2 vs 3)	1728	0.034	0.057	0.113573	1.111	912	816	52.8
XM_1 vs MHT_1 (Year 2 vs 3)	1728	0.034	0.057	0.113573	1.111	912	816	52.8
XM_1 vs MHT_1 (Year 2 vs 3)	1728	0.034	0.057	0.113573	1.111	912	816	52.8
XM_1 vs MHT_1 (Year 2 vs 3)	1728	0.034	0.057	0.113573	1.111	912	816	52.8
XM_1 vs MHT_1 (Year 2 vs 3)	1728	0.034	0.057	0.113573	1.111	912	816	52.8
XM_1 vs MHT_1 (Year 2 vs 3)	1728	0.034	0.057	0.113573	1.111	912	816	52.8
XM_1 vs MHT_1 (Year 2 vs 3)	1728	0.034	0.057	0.113573	1.111	912	816	52.8
XM_1 vs MHT_1 (Year 2 vs 3)	1728	0.034	0.057	0.113573	1.111	912	816	52.8
XM_1 vs MHT_1 (Year 2 vs 3)	1728	0.034	0.057	0.113573	1.111	912	816	52.8
XM_1 vs MHT_1 (Year 2 vs 3)	1728	0.034	0.057	0.113573	1.111	912	816	52.8
XM_1 vs MHT_1 (Year 2 vs 3)	1728	0.034	0.057	0.113573	1.111	912	816	52.8
XM_1 vs MHT_1 (Year 2 vs 3)	1728	0.034	0.057	0.113573	1.111	912	816	52.8
XM_1 vs MHT_1 (Year 2 vs 3)	1728	0.034	0.057	0.113573	1.111	912	816	52.8
XM_1 vs MHT_1 (Year 2 vs 3)	1728	0.034	0.057	0.113573	1.111	912	816	52.8
XM_1 vs MHT_1 (Year 2 vs 3)	1728	0.034	0.057	0.113573	1.111	912	816	52.8
XM_1 vs MHT_1 (Year 2 vs 3)	1728	0.034	0.057	0.113573	1.111	912	816	52.8
XM_1 vs MHT_1 (Year 2 vs 3)	1728	0.034	0.057	0.113573	1.111	912	816	52.8
XM_1 vs MHT_1 (Year 2 vs 3)	1728	0.034	0.057	0.113573	1.111	912	816	52.8
XM_1 vs MHT_1 (Year 2 vs 3)	1728	0.034	0.057	0.113573	1.111	912	816	52.8
XM_1 vs MHT_1 (Year 2 vs 3)	1728	0.034	0.057	0.113573	1.111	912	816	52.8
XM_1 vs MHT_1 (Year 2 vs 3)	1728	0.034	0.057	0.113573	1.111	912	816	52.8
XM_1 vs MHT_1 (Year 2 vs 3)	1728	0.034	0.057	0.113573	1.111	912	816	52.8
XM_1 vs MHT_1 (Year 2 vs 3)	1728	0.034	0.057	0.113573	1.111	912	816	52.8
XM_1 vs MHT_1 (Year 2 vs 3)	1728	0.034	0.057	0.113573	1.111	912	816	52.8
XM_1 vs MHT_1 (Year 2 vs 3)	1728	0.034	0.057	0.113573	1.111	912	816	52.8
XM_1 vs MHT_1 (Year 2 vs 3)	1728	0.034	0.057	0.113573	1.111	912	816	52.8
XM_1 vs MHT_1 (Year 2 vs 3)	1728	0.034	0.057	0.113573	1.111	912	816	52.8
XM_1 vs MHT_1 (Year 2 vs 3)	1728	0.034	0.057	0.113573	1.111	912	816	52.8
XM_1 vs MHT_1 (Year 2 vs 3)	1728	0.034	0.057	0.113573	1.111	912	816	52.8
XM_1 vs MHT_1 (Year 2 vs 3)	1728	0.034	0.057	0.113573	1.111	912	816	52.8
XM_1 vs MHT_1 (Year 2 vs 3)	1728	0.034	0.057	0.113573	1.111	912	816	52.8
XM_1 vs MHT_1 (Year 2 vs 3)	1728	0.034	0.057	0.113573	1.111	912	816	52.8
XM_1 vs MHT_1 (Year 2 vs 3)	1728	0.034	0.057	0.113573	1.111	912	816	52.8
XM_1 vs MHT_1 (Year 2 vs 3)	1728	0.034	0.057	0.113573	1.111	912	816	52.8
XM_1 vs MHT_1 (Year 2 vs 3)	1728	0.034	0.057	0.113573	1.111	912	816	52.8
XM_1 vs MHT_1 (Year 2 vs 3)	1728	0.034	0.057	0.113573	1.111	912	816	52.8
XM_1 vs MHT_1 (Year 2 vs 3)	1728	0.034	0.057	0.113573	1.111	912	816	52.8
XM_1 vs MHT_1 (Year 2 vs 3)	1728	0.034	0.057	0.113573	1.111	912	816	52.8
XM_1 vs MHT_1 (Year 2 vs 3)	1728	0.034	0.057	0.113573	1.111	912	816	52.8
XM_1 vs MHT_1 (Year 2 vs 3)	1728	0.034	0.057	0.113573	1.111	912	816	52.8
XM_1 vs MHT_1 (Year 2 vs 3)	1728	0.034	0.057	0.113573	1.111	912	816	52.8
XM_1 vs MHT_1 (Year 2 vs 3)	1728	0.034	0.057	0.113573	1.111	912	816	52.8
XM_1 vs MHT_1 (Year 2 vs 3)	1728	0.034	0.057	0.113573	1.111	912	816	52.8
XM_1 vs MHT_1 (Year 2 vs 3)	1728	0.034	0.057	0.113573	1.111	912	816	52.8
XM_1 vs MHT_1 (Year 2 vs 3)	1728	0.034	0.057	0.113573	1.111	912	816	52.8
XM_1 vs MHT_1 (Year 2 vs 3)	1728	0.034	0.057	0.113573	1.111	912	816	52.8
XM_1 vs MHT_1 (Year 2 vs 3)	1728	0.034	0.057	0.113573	1.111	912	816	52.8
XM_1 vs MHT_1 (Year 2 vs 3)	1728	0.034	0.057	0.113573	1.111	912	816	52.8
XM_1 vs MHT_1 (Year 2 vs 3)	1728	0.034	0.057	0.113573	1.111	912	816	52.8
XM_1 vs MHT_1 (Year 2 vs 3)	1728	0.034	0.057	0.113573	1.111	912	816	52.8
XM_1 vs MHT_1 (Year 2 vs 3)	1728	0.034	0.057	0.113573	1.111	912	816	52.8
XM_1 vs MHT_1 (Year 2 vs 3)	1728	0.034	0.057	0.113573	1.111	912	816	52.8
XM_1 vs MHT_1 (Year 2 vs 3)	1728	0.034	0.057	0.113573	1.111	912	816	52.8
XM_1 vs MHT_1 (Year 2 vs 3)	1728	0.034	0.057	0.113573	1.111	912	816	52.8
XM_1 vs MHT_1 (Year 2 vs 3)	1728	0.034	0.057	0.113573	1.111	912	816	52.8
XM_1 vs MHT_1 (Year 2 vs 3)	1728	0.034	0.057	0.113573	1.111	912	816	52.8
XM_1 vs MHT_1 (Year 2 vs 3)	1728	0.034	0.057	0.113573	1.111	912	816	52.8
XM_1 vs MHT_1 (Year 2 vs 3)	1728	0.034	0.057	0.113573	1.111	912	816	52.8
XM_1 vs MHT_1 (Year 2 vs 3)	1728	0.034	0.057	0.113573	1.111	912	816	52.8
XM_1 vs MHT_1 (Year 2 vs 3)	1728	0.034	0.057	0.113573	1.111	912	816	52.8
XM_1 vs MHT_1 (Year 2 vs 3)	1728	0.034	0.057	0.113573	1.111	912	816	52.8
XM_1 vs MHT_1 (Year 2 vs 3)	1728	0.034	0.057	0.113573	1.111	912	816	52.8
XM_1 vs MHT_1 (Year 2 vs 3)	1728	0.034	0.057	0.113573	1.111	912	816	52.8
XM_1 vs MHT_1 (Year 2 vs 3)	1728	0.034	0.057	0.113573	1.111	912	816	52.8
XM_1 vs MHT_1 (Year 2 vs 3)	1728	0.034	0.057	0.113573	1.111	912	816	52.8
XM_1 vs MHT_1 (Year 2 vs 3)	1728	0.034	0.057	0.113573	1.111	912	816	52.8
XM_1 vs MHT_1 (Year 2 vs 3)	1728	0.034	0.057	0.113573	1.111	912	816	52.8
XM_1 vs MHT_1 (Year 2 vs 3)	1728	0.034	0.057	0.113573	1.111	912	816	52.8
XM_1 vs MHT_1 (Year 2 vs 3)	1728	0.034	0.057	0.113573	1.111	912	816	52.8
XM_1 vs MHT_1 (Year 2 vs 3)	1728	0.034	0.057	0.113573	1.111	912	816	52.8
XM_1 vs MHT_1 (Year 2 vs 3)	1728	0.034	0.057	0.113573	1.111	912	816	52.8
XM_1 vs MHT_1 (Year 2 vs 3)	1728	0.034	0.057	0.113573	1.111	912	816	52.8
XM_1 vs MHT_1 (Year 2 vs 3)	1728	0.034	0.057	0.113573	1.111	912	816	52.8
XM_1 vs MHT_1 (Year 2 vs 3)	1728	0.034	0.057	0.113573	1.111	912	816	52.8
XM_1 vs MHT_1 (Year 2 vs 3)	1728	0.034	0.057	0.113573	1.111	912	816	52.8
XM_1 vs MHT_1 (Year 2 vs 3)	1728	0.034	0.057	0.113573	1.111	912	816	52.8
XM_1 vs MHT_1 (Year 2 vs 3)	1728	0.034	0.057	0.113573	1.111	912	816	52.8
XM_1 vs MHT_1 (Year 2 vs 3)	1728	0.034	0.057	0.113573	1.111	912	816	52.8
XM_1 vs MHT_1 (Year 2 vs 3)	1728	0.034	0.057	0.113573	1.111	912	816	52.8
XM_1 vs MHT_1 (Year 2 vs 3)	1728	0.034	0.057	0.113573	1.111	912	816	52.8
XM_1 vs MHT_1 (Year 2 vs 3)	1728	0.034	0.057	0.113573	1.111	912	816	52.8
XM_1 vs MHT_1 (Year 2 vs 3)	1728	0.034	0.057	0.113573	1.111	912	816	52.8
XM_1 vs MHT_1 (Year 2 vs 3)	1728	0.034	0.057	0.113573	1.111	912	816	52.8
XM_1 vs MHT_1 (Year 2 vs 3)	1728	0.034	0.057	0.113573	1.111	912	816	52.8
XM_1 vs MHT_1 (Year 2 vs 3)	1728	0.034	0.057	0.113573	1.111	912	816	52.8
XM_1 vs MHT_1 (Year 2 vs 3)	1728	0.034	0.057	0.113573	1.111	912	816	52.8
XM_1 vs MHT_1 (Year 2 vs 3)	1728	0.034	0.057	0.113573	1.111	912	816	52.8
XM_1 vs MHT_1 (Year 2 vs 3)	1728	0.034	0.057	0.113573	1.111	912	816	52.8
XM_1 vs MHT_1 (Year 2 vs 3)	1728	0.034	0.057	0.113573	1.111	912	816	52.8
XM_1 vs MHT_1 (Year 2 vs 3)	1728	0.034	0.057	0.113573	1.111	912	816	52.8
XM_1 vs MHT_1 (Year 2 vs 3)	1728	0.034	0.057	0.113573	1.111	912	816	52.8
XM_1 vs MHT_1 (Year 2 vs 3)	1728	0.034	0.057	0.113573	1.111	912	816	52.8
XM_1 vs MHT_1 (Year 2 vs 3)	1728	0.034	0.057	0.113573	1.111	912	816	52.8
XM_1 vs MHT_1 (Year 2 vs 3)	1728	0.034	0.057	0.113573	1.111	912	816	52.8
XM_1 vs MHT_1 (Year 2 vs 3)	1728	0.034	0.057	0.113573	1.111	912	816	52.8
XM_1 vs MHT_1 (Year 2 vs 3)	1728	0.034	0.057	0.113573	1.111	912	816	52.8
XM_1 vs MHT_1 (Year 2 vs 3)	1728	0.034	0.057	0.113573	1.111	912	816	52.8
XM_1 vs MHT_1 (Year 2 vs 3)	1728	0.034	0.057	0.113573	1.111	912	816	52.8
XM_1 vs MHT_1 (Year 2 vs 3)	1728	0.034	0.057	0.113573	1.111	912	816	52.8
XM_1 vs MHT_1 (Year 2 vs 3)	1728	0.034	0.057	0.113573	1.111	912	816	52.8
XM_1 vs MHT_1 (Year 2 vs 3)	1728	0.034	0.057	0.113573	1.111	912	816	52.8
XM_1 vs MHT_1 (Year 2 vs 3)	1728	0.034	0.057	0.113573	1.111	912	816	52.8
XM_1 vs MHT_1 (Year 2 vs 3)	1728	0.034	0.057	0.113573	1.111	912	816	52.8
XM_1 vs MHT_1 (Year 2 vs 3)	1728	0.034	0.057	0.113573	1.111	912	816	52.8
XM_1 vs MHT_1 (Year 2 vs 3)	1728	0.034	0.057	0.113573	1.111	912	816	52.8
XM_1 vs MHT_1 (Year 2 vs 3)	1728	0.034	0.057	0.113573	1.111	912	816	52.8
XM_1 vs MHT_1 (Year 2 vs 3)	1728	0.034	0.057	0.113573	1.111	912	816	52.8
XM_1 vs MHT_1 (Year 2 vs 3)	1728	0.034	0.057	0.113573	1.111	912	816	52.8
XM_1 vs MHT_1 (Year 2 vs 3)	1728	0.034	0.057	0.113573	1.111	912	816	52.8
XM_1 vs MHT_1 (Year 2 vs 3)	1728	0.034	0.057	0.113573	1.111	912	816	52.8
XM_1 vs MHT_1 (Year 2 vs 3)	1728	0.034	0.057	0.113573	1.111	912	816	52.8
XM_1 vs MHT_1 (Year 2 vs 3)	1728	0.034	0.057	0.113573	1.111	912	816	52.8
XM_1 vs MHT_1 (Year 2 vs 3)	1728	0.034	0.057	0.113573	1.111	912	816	52.8
XM_1 vs MHT_1 (Year 2 vs 3)	1728	0.034	0.057	0.113573	1.111	912	816	52.8
XM_1 vs MHT_1 (Year 2 vs 3)	1728	0.034	0.057	0.113573	1.111	912	816	52.8
XM_1 vs MHT_1 (Year 2 vs 3)	1728	0.034	0.057	0.113573	1.111	912	816	52.8
XM_1 vs MHT_1 (Year 2 vs 3)	1728	0.034	0.057	0.113573	1.111	912	816	52.8
XM_1 vs MHT_1 (Year 2 vs 3)	1728	0.034	0.057	0.113573	1.111	912	816	52.8
XM_1 vs MHT_1 (Year 2 vs 3)	1728	0.034	0.057	0.113573	1.111	912	816	52.8
XM_1 vs MHT_1 (Year 2 vs 3)	1728	0.034	0.057	0.113573	1.111	912	816	52.8
XM_1 vs MHT_1 (Year 2 vs 3)	1728	0.034	0.057	0.113573	1.111	912	816	52.8
XM_1 vs MHT_1 (Year 2 vs 3)	1728	0.034	0.057	0.113573	1.111	912	816	52.8
XM_1 vs MHT_1 (Year 2 vs 3)	1728	0.034	0.057	0.113573	1.111	912	816	52.8
XM_1 vs MHT_1 (Year 2 vs 3)	1728	0.034	0.057	0.113573	1.111	912	816	52.8
XM_1 vs MHT_1 (Year 2 vs 3)	1728	0.034	0.057	0.113573	1.111	912	816	52.8
XM_1 vs MHT_1 (Year 2 vs 3)	1728	0.034	0.057	0.113573	1.111	912	816	52.8
XM_1 vs MHT_1 (Year 2 vs 3)	1728	0.034	0.057	0.113573	1.111	912	816	52.8
XM_1 vs MHT_1 (Year 2 vs 3)	1728	0.034	0.057	0.113573	1.111	912	816	52.8
XM_1 vs MHT_1 (Year 2 vs 3)	1728	0.034	0.057	0.113573	1.111	912	816	52.8
XM_1 vs MHT_1 (Year 2 vs 3)	1728	0.034	0.057	0.113573	1.111	912	816	52.8
XM_1 vs MHT_1 (Year 2 vs 3)	1728	0.034	0.057	0.113573	1.111	912	816	52.8
XM_1 vs MHT_1 (Year 2 vs 3)	1728	0.034	0.057	0.113573	1.111	912	816	52.8
XM_1 vs MHT_1 (Year 2 vs 3)	1728	0.034	0.057	0.113573	1.111	912	816	52.8
XM_1 vs MHT_1 (Year 2 vs 3)	1728	0.034	0.057	0.113573	1.111	912	816	52.8
[truncated: 8,361 more rows]

## Sheet: DE_Sum
Comparison	Comparison_Order	Total_Genes	Valid_Genes	Significant_Genes	Percent_Significant	Upregulated	Downregulated	Mean_Log2FC	SE_FC	CI_Lower	CI_Upper
Year 1 vs Year 2	1	1692	1692	248	14.7	907	785	0.046392	0.0186101	0.00991617	0.0828679
Year 2 vs Year 3	2	1729	1728	495	28.6	912	816	0.0343384	0.0267349	-0.018062	0.0867389
Year 3 vs Year 4	3	1730	1728	555	32.1	811	917	-0.0364994	0.028274	-0.0919164	0.0189177
Year 4 vs Year 5	4	1750	1748	771	44.1	952	796	0.12982	0.0326128	0.0658987	0.193741
Year 5 vs Year 6	5	1759	1754	666	38	924	830	-0.0732328	0.0337224	-0.139329	-0.00713678
Year 1 vs Year 6	6	1711	1710	784	45.8	927	783	0.144552	0.038635	0.0688277	0.220277

## Sheet: Trends
comparison	slope	r_squared
YC_1 vs XM_1 (Year 1 vs 2)	32.0355	0.635852
XM_1 vs MHT_1 (Year 2 vs 3)	31.7357	0.824755
MHT_1 vs LD_1 (Year 3 vs 4)	16.057	0.674106
LD_1 vs SD_1 (Year 4 vs 5)	13.9122	0.796023
SD_1 vs YJ_1 (Year 5 vs 6)	13.4312	0.657324
YC_1 vs YJ_1 (Year 1 vs 6)	17.1698	0.837788

## Sheet: ARGs
Name	Statistic	P_value	YC_1_mean	XM_1_mean	YC_1	XM_1	Antibiotic	Class	Annotation	log2FC	Group1	Group2	Comparison	Comparison_Order	MHT_1_mean	MHT_1	LD_1_mean	LD_1	SD_1_mean	SD_1	YJ_1_mean	YJ_1	neg_log10_pval	Smart_Class
Gene279111	-12.7427	0.0498572	0.347124	1.06974	0.347124	1.06974	BL2_kpc	bla_a	Class A beta-lactamase. This enzyme breaks the beta-lactam antibiotic ring open and deactivates the molecule's antibacterial properites.	-1.62374	Year_1	Year_2	Year 1 vs Year 2	1									1.30227	Beta-lactam Resistance
Gene910896	24.428	0.0260465	0.558273	0.491342	0.558273	0.491342	Aph6Id	aph	Aminoglycoside O-phosphotransferase, which modifies aminoglycosides by phosphorylation.	0.184243	Year_1	Year_2	Year 1 vs Year 2	1									1.58425	Aminoglycoside Resistance
Gene1200667	-70.86	0.0089836	0.973187	1.13005	0.973187	1.13005	MexB	mexab	Resistance-nodulation-cell division transporter system. Multidrug resistance efflux pump.	-0.215593	Year_1	Year_2	Year 1 vs Year 2	1									2.04655	Major Efflux Systems
Gene008490	366.445	0.00173728	0.67873	0.487042	0.67873	0.487042	BL2be_per	bla_a	Class A beta-lactamase. This enzyme breaks the beta-lactam antibiotic ring open and deactivates the molecule's antibacterial properites.	0.478792	Year_1	Year_2	Year 1 vs Year 2	1									2.76013	Beta-lactam Resistance
Gene227951	13.2017	0.0481307	0.489966	0.408328	0.489966	0.408328	EmeA	emea	Major facilitator superfamily transporter. Multidrug resistance efflux pump.	0.262953	Year_1	Year_2	Year 1 vs Year 2	1									1.31758	Multidrug Efflux
Gene1120571	-21.3576	0.0297859	0.692268	0.904878	0.692268	0.904878	AdeC	adeabc	Resistance-nodulation-cell division transporter system. Multidrug resistance efflux pump.	-0.386393	Year_1	Year_2	Year 1 vs Year 2	1									1.52599	ABC Transporters
Gene299093	-26.6822	0.0238482	1.55868	2.02196	1.55868	2.02196	BL2d_oxa10	bla_d	Class D beta-lactamase. This enzyme breaks the beta-lactam antibiotic ring open and deactivates the molecule's antibacterial properites.	-0.37543	Year_1	Year_2	Year 1 vs Year 2	1									1.62254	Beta-lactam Resistance
Gene826278	20.5895	0.0308953	0.456499	0.443469	0.456499	0.443469	FosB	fos	Glutathione transferase, metalloglutathione transferase which confers resistance to fosfomycin by catalyzing the addition of glutathione to fosfomycin	0.0417784	Year_1	Year_2	Year 1 vs Year 2	1									1.51011	Other Specific Mechanisms
Gene1036071	-37.6708	0.0168956	0.219829	0.228923	0.219829	0.228923	MexB	mexab	Resistance-nodulation-cell division transporter system. Multidrug resistance efflux pump.	-0.0584807	Year_1	Year_2	Year 1 vs Year 2	1									1.77223	Major Efflux Systems
Gene352316	26.7289	0.0238065	1.15467	0.915551	1.15467	0.915551	BL2d_oxa2	bla_d	Class D beta-lactamase. This enzyme breaks the beta-lactam antibiotic ring open and deactivates the molecule's antibacterial properites.	0.334762	Year_1	Year_2	Year 1 vs Year 2	1									1.6233	Beta-lactam Resistance
Gene1788804	-214.471	0.0029683	0.099559	0.105623	0.099559	0.105623	FosB	fos	Glutathione transferase, metalloglutathione transferase which confers resistance to fosfomycin by catalyzing the addition of glutathione to fosfomycin	-0.0853004	Year_1	Year_2	Year 1 vs Year 2	1									2.52749	Other Specific Mechanisms
Gene145233	79.5546	0.00800188	0.891643	0.549826	0.891643	0.549826	Aph6Id	aph	Aminoglycoside O-phosphotransferase, which modifies aminoglycosides by phosphorylation.	0.697491	Year_1	Year_2	Year 1 vs Year 2	1									2.09681	Aminoglycoside Resistance
Gene1190517	14.5373	0.0437232	0.334228	0.189166	0.334228	0.189166	MexB	mexab	Resistance-nodulation-cell division transporter system. Multidrug resistance efflux pump.	0.82118	Year_1	Year_2	Year 1 vs Year 2	1									1.35929	Major Efflux Systems
Gene579820	42.5042	0.0149751	0.717981	0.182557	0.717981	0.182557	BL2be_per	bla_a	Class A beta-lactamase. This enzyme breaks the beta-lactam antibiotic ring open and deactivates the molecule's antibacterial properites.	1.9756	Year_1	Year_2	Year 1 vs Year 2	1									1.82463	Beta-lactam Resistance
Gene1088300	-52.3124	0.0121681	0.162336	0.18702	0.162336	0.18702	BL2be_per	bla_a	Class A beta-lactamase. This enzyme breaks the beta-lactam antibiotic ring open and deactivates the molecule's antibacterial properites.	-0.20421	Year_1	Year_2	Year 1 vs Year 2	1									1.91478	Beta-lactam Resistance
Gene187720	37.7154	0.0168756	1.21416	0.554394	1.21416	0.554394	BL2d_lcr1	bla_d	Class D beta-lactamase. This enzyme breaks the beta-lactam antibiotic ring open and deactivates the molecule's antibacterial properites.	1.13098	Year_1	Year_2	Year 1 vs Year 2	1									1.77274	Beta-lactam Resistance
Gene527814	-32.9967	0.0192875	0.402836	1.00761	0.402836	1.00761	Aph6Ic	aph	Aminoglycoside O-phosphotransferase, which modifies aminoglycosides by phosphorylation.	-1.32267	Year_1	Year_2	Year 1 vs Year 2	1									1.71472	Aminoglycoside Resistance
Gene821083	-40.5985	0.0156777	0.857611	1.12087	0.857611	1.12087	MexB	mexab	Resistance-nodulation-cell division transporter system. Multidrug resistance efflux pump.	-0.386229	Year_1	Year_2	Year 1 vs Year 2	1									1.80472	Major Efflux Systems
Gene595440	-22.34	0.0284778	0.321492	0.437759	0.321492	0.437759	BL2d_oxa5	bla_d	Class D beta-lactamase. This enzyme breaks the beta-lactam antibiotic ring open and deactivates the molecule's antibacterial properites.	-0.445354	Year_1	Year_2	Year 1 vs Year 2	1									1.54549	Beta-lactam Resistance
Gene835698	-13.3137	0.0477273	0.705325	0.878669	0.705325	0.878669	AdeB	adeabc	Resistance-nodulation-cell division transporter system. Multidrug resistance efflux pump.	-0.317032	Year_1	Year_2	Year 1 vs Year 2	1									1.32123	ABC Transporters
Gene363510	-20.2496	0.0314132	0.18785	0.65516	0.18785	0.65516	MexB	mexab	Resistance-nodulation-cell division transporter system. Multidrug resistance efflux pump.	-1.80227	Year_1	Year_2	Year 1 vs Year 2	1									1.50289	Major Efflux Systems
Gene504555	-17.4571	0.0364278	0.779059	1.34581	0.779059	1.34581	MexB	mexab	Resistance-nodulation-cell division transporter system. Multidrug resistance efflux pump.	-0.788673	Year_1	Year_2	Year 1 vs Year 2	1									1.43857	Major Efflux Systems
Gene1006866	182.037	0.00349717	0.704018	0.700186	0.704018	0.700186	MexB	mexab	Resistance-nodulation-cell division transporter system. Multidrug resistance efflux pump.	0.0078741	Year_1	Year_2	Year 1 vs Year 2	1									2.45628	Major Efflux Systems
Gene868195	-18.7026	0.0340068	0.830531	0.895133	0.830531	0.895133	BL2be_per	bla_a	Class A beta-lactamase. This enzyme breaks the beta-lactam antibiotic ring open and deactivates the molecule's antibacterial properites.	-0.108068	Year_1	Year_2	Year 1 vs Year 2	1									1.46843	Beta-lactam Resistance
Gene526725	-14.2902	0.044477	0.211733	0.961237	0.211733	0.961237	Aph3IVa	aph	Aminoglycoside O-phosphotransferase, which modifies aminoglycosides by phosphorylation.	-2.18265	Year_1	Year_2	Year 1 vs Year 2	1									1.35186	Aminoglycoside Resistance
Gene787616	16.9	0.0376259	0.225326	0.106771	0.225326	0.106771	Aph6Ib	aph	Aminoglycoside O-phosphotransferase, which modifies aminoglycosides by phosphorylation.	1.07749	Year_1	Year_2	Year 1 vs Year 2	1									1.42451	Aminoglycoside Resistance
Gene1062974	17.6472	0.0360362	0.309901	0.272646	0.309901	0.272646	FosB	fos	Glutathione transferase, metalloglutathione transferase which confers resistance to fosfomycin by catalyzing the addition of glutathione to fosfomycin	0.184778	Year_1	Year_2	Year 1 vs Year 2	1									1.44326	Other Specific Mechanisms
Gene080686	82.5974	0.00770713	1.19503	0.989852	1.19503	0.989852	BL2d_r39	bla_d	Class D beta-lactamase. This enzyme breaks the beta-lactam antibiotic ring open and deactivates the molecule's antibacterial properites.	0.271763	Year_1	Year_2	Year 1 vs Year 2	1									2.11311	Beta-lactam Resistance
Gene337391	-13.1906	0.0481711	0.451814	0.968485	0.451814	0.968485	MexB	mexab	Resistance-nodulation-cell division transporter system. Multidrug resistance efflux pump.	-1.1	Year_1	Year_2	Year 1 vs Year 2	1									1.31721	Major Efflux Systems
Gene314853	-29.5568	0.0215307	0.6161	0.865449	0.6161	0.865449	EmeA	emea	Major facilitator superfamily transporter. Multidrug resistance efflux pump.	-0.490284	Year_1	Year_2	Year 1 vs Year 2	1									1.66694	Multidrug Efflux
Gene933968	-15.4646	0.041109	0.202942	0.208536	0.202942	0.208536	BL2be_per	bla_a	Class A beta-lactamase. This enzyme breaks the beta-lactam antibiotic ring open and deactivates the molecule's antibacterial properites.	-0.039229	Year_1	Year_2	Year 1 vs Year 2	1									1.38606	Beta-lactam Resistance
Gene743077	-21.298	0.0298691		0.194972		0.194972	Aph6Ic	aph	Aminoglycoside O-phosphotransferase, which modifies aminoglycosides by phosphorylation.	-1.88592	Year_2	Year_3	Year 2 vs Year 3	2	0.720595	0.720595							1.52478	Aminoglycoside Resistance
Gene1204143	19.0695	0.0333536		0.757563		0.757563	MexB	mexab	Resistance-nodulation-cell division transporter system. Multidrug resistance efflux pump.	0.168626	Year_2	Year_3	Year 2 vs Year 3	2	0.673996	0.673996							1.47686	Major Efflux Systems
Gene402897	187.752	0.00339072		1.26242		1.26242	Mdr	mdr	.	0.321721	Year_2	Year_3	Year 2 vs Year 3	2	1.01008	1.01008							2.46971	Multidrug Efflux
Gene047064	20.8223	0.0305505		1.73429		1.73429	Aph6Ic	aph	Aminoglycoside O-phosphotransferase, which modifies aminoglycosides by phosphorylation.	0.660859	Year_2	Year_3	Year 2 vs Year 3	2	1.09694	1.09694							1.51498	Aminoglycoside Resistance
Gene1772845	23.6861	0.0268614		0.05832		0.05832	Ble	ble	Binding protein with a strong affinity to the bleomycin family of antibiotics, which confers resistance to these antibiotics by preventing the bleomycin-induced DNA breakage	1.04293	Year_2	Year_3	Year 2 vs Year 3	2	0.028305	0.028305							1.57087	Other Specific Mechanisms
Gene466308	65.9302	0.00965522		1.45256		1.45256	MexB	mexab	Resistance-nodulation-cell division transporter system. Multidrug resistance efflux pump.	1.33625	Year_2	Year_3	Year 2 vs Year 3	2	0.575287	0.575287							2.01524	Major Efflux Systems
Gene1131232	32.4581	0.0196074		0.847047		0.847047	Mdr	mdr	.	0.376035	Year_2	Year_3	Year 2 vs Year 3	2	0.652694	0.652694							1.70758	Multidrug Efflux
Gene945683	34.642	0.018372		0.466306		0.466306	EmeA	emea	Major facilitator superfamily transporter. Multidrug resistance efflux pump.	0.228092	Year_2	Year_3	Year 2 vs Year 3	2	0.398115	0.398115							1.73584	Multidrug Efflux
Gene1578031	-23.7694	0.0267674		0.193664		0.193664	Mdr	mdr	.	-1.78323	Year_2	Year_3	Year 2 vs Year 3	2	0.666582	0.666582							1.57239	Multidrug Efflux
Gene1088300	110.789	0.00574609		0.18702		0.18702	BL2be_per	bla_a	Class A beta-lactamase. This enzyme breaks the beta-lactam antibiotic ring open and deactivates the molecule's antibacterial properites.	0.235773	Year_2	Year_3	Year 2 vs Year 3	2	0.158823	0.158823							2.24063	Beta-lactam Resistance
Gene436381	485.001	0.00131261		2.35385		2.35385	MexB	mexab	Resistance-nodulation-cell division transporter system. Multidrug resistance efflux pump.	1.31488	Year_2	Year_3	Year 2 vs Year 3	2	0.94615	0.94615							2.88186	Major Efflux Systems
Gene1415662	-12.9271	0.0491491		0.526489		0.526489	MexB	mexab	Resistance-nodulation-cell division transporter system. Multidrug resistance efflux pump.	-0.289043	Year_2	Year_3	Year 2 vs Year 3	2	0.64328	0.64328							1.30848	Major Efflux Systems
Gene1006239	30.0573	0.0211724		0.440429		0.440429	FosA	fos	Glutathione transferase, metalloglutathione transferase which confers resistance to fosfomycin by catalyzing the addition of glutathione to fosfomycin	0.53019	Year_2	Year_3	Year 2 vs Year 3	2	0.304981	0.304981							1.67423	Other Specific Mechanisms
Gene284688	16.5785	0.038354		0.4429		0.4429	MexB	mexab	Resistance-nodulation-cell division transporter system. Multidrug resistance efflux pump.	2.37861	Year_2	Year_3	Year 2 vs Year 3	2	0.085167	0.085167							1.41619	Major Efflux Systems
Gene363510	17.7731	0.0357816		0.65516		0.65516	MexB	mexab	Resistance-nodulation-cell division transporter system. Multidrug resistance efflux pump.	0.351955	Year_2	Year_3	Year 2 vs Year 3	2	0.513332	0.513332							1.44634	Major Efflux Systems
Gene1763204	135.008	0.00471534		1.32228		1.32228	Mdr	mdr	.	0.673968	Year_2	Year_3	Year 2 vs Year 3	2	0.828776	0.828776							2.32649	Multidrug Efflux
Gene1120883	15.1142	0.0420594		0.738092		0.738092	MexB	mexab	Resistance-nodulation-cell division transporter system. Multidrug resistance efflux pump.	0.0194164	Year_2	Year_3	Year 2 vs Year 3	2	0.728225	0.728225							1.37614	Major Efflux Systems
Gene1654664	14.9161	0.0426162		0.672458		0.672458	EmeA	emea	Major facilitator superfamily transporter. Multidrug resistance efflux pump.	1.41886	Year_2	Year_3	Year 2 vs Year 3	2	0.251504	0.251504							1.37043	Multidrug Efflux
Gene687368	-25.889	0.0245782		0.179498		0.179498	FosA	fos	Glutathione transferase, metalloglutathione transferase which confers resistance to fosfomycin by catalyzing the addition of glutathione to fosfomycin	-2.01658	Year_2	Year_3	Year 2 vs Year 3	2	0.72629	0.72629							1.60945	Other Specific Mechanisms
Gene572916	-38.9564	0.0163383		0.980679		0.980679	AdeB	adeabc	Resistance-nodulation-cell division transporter system. Multidrug resistance efflux pump.	-0.304744	Year_2	Year_3	Year 2 vs Year 3	2	1.21133	1.21133							1.78679	ABC Transporters
Gene1749608	13.4393	0.0472829		0.37718		0.37718	Mdr	mdr	.	0.019524	Year_2	Year_3	Year 2 vs Year 3	2	0.37211	0.37211							1.3253	Multidrug Efflux
Gene1207267	89.0615	0.00714779		0.9765		0.9765	Mdr	mdr	.	1.26484	Year_2	Year_3	Year 2 vs Year 3	2	0.406367	0.406367							2.14583	Multidrug Efflux
Gene312920	13.6255	0.0466389		1.3053		1.3053	BL2d_oxa10	bla_d	Class D beta-lactamase. This enzyme breaks the beta-lactam antibiotic ring open and deactivates the molecule's antibacterial properites.	1.16486	Year_2	Year_3	Year 2 vs Year 3	2	0.582173	0.582173							1.33125	Beta-lactam Resistance
Gene170297	15.8814	0.0400329		1.09316		1.09316	BL2a_nps	bla_a	Class A beta-lactamase. This enzyme breaks the beta-lactam antibiotic ring open and deactivates the molecule's antibacterial properites.	0.0727508	Year_2	Year_3	Year 2 vs Year 3	2	1.0394	1.0394							1.39758	Beta-lactam Resistance
Gene1190251	-18.816	0.0338021		1.8697		1.8697	MexB	mexab	Resistance-nodulation-cell division transporter system. Multidrug resistance efflux pump.	-1.18976	Year_2	Year_3	Year 2 vs Year 3	2	4.26507	4.26507							1.47106	Major Efflux Systems
Gene1305390	13.7118	0.0463467		0.831496		0.831496	MexB	mexab	Resistance-nodulation-cell division transporter system. Multidrug resistance efflux pump.	0.684507	Year_2	Year_3	Year 2 vs Year 3	2	0.517372	0.517372							1.33398	Major Efflux Systems
Gene1816699	27.5237	0.0231197		0.204692		0.204692	BL2d_oxa2	bla_d	Class D beta-lactamase. This enzyme breaks the beta-lactam antibiotic ring open and deactivates the molecule's antibacterial properites.	1.31277	Year_2	Year_3	Year 2 vs Year 3	2	0.082398	0.082398							1.63602	Beta-lactam Resistance
Gene540777	12.9571	0.0490359		0.93886		0.93886	BL2a_III	bla_a	Class A beta-lactamase. This enzyme breaks the beta-lactam antibiotic ring open and deactivates the molecule's antibacterial properites.	3.06666	Year_2	Year_3	Year 2 vs Year 3	2	0.112058	0.112058							1.30949	Beta-lactam Resistance
Gene1695270	12.8863	0.0493038		0.15142		0.15142	MexB	mexab	Resistance-nodulation-cell division transporter system. Multidrug resistance efflux pump.	1.26944	Year_2	Year_3	Year 2 vs Year 3	2	0.062812	0.062812							1.30712	Major Efflux Systems
Gene1144347	15.3543	0.0414035					MexB	mexab	Resistance-nodulation-cell division transporter system. Multidrug resistance efflux pump.	0.111642	Year_3	Year_4	Year 3 vs Year 4	3	1.52518	1.52518	1.41161	1.41161					1.38296	Major Efflux Systems
Gene1579626	67.292	0.00945985					AdeA	adeabc	Resistance-nodulation-cell division transporter system. Multidrug resistance efflux pump.	0.514389	Year_3	Year_4	Year 3 vs Year 4	3	0.453855	0.453855	0.317739	0.317739					2.02412	ABC Transporters
Gene1297360	-15.4054	0.0412667					MexB	mexab	Resistance-nodulation-cell division transporter system. Multidrug resistance efflux pump.	-0.661203	Year_3	Year_4	Year 3 vs Year 4	3	0.448503	0.448503	0.709263	0.709263					1.3844	Major Efflux Systems
Gene1036071	-41.4042	0.0153727					MexB	mexab	Resistance-nodulation-cell division transporter system. Multidrug resistance efflux pump.	-1.70328	Year_3	Year_4	Year 3 vs Year 4	3	0.236409	0.236409	0.769844	0.769844					1.81325	Major Efflux Systems
Gene1761658	15.1345	0.0420031					EmeA	emea	Major facilitator superfamily transporter. Multidrug resistance efflux pump.	0.308502	Year_3	Year_4	Year 3 vs Year 4	3	1.62667	1.62667	1.3135	1.3135					1.37672	Multidrug Efflux
Gene076449	-16.1875	0.0392779					Ble	ble	Binding protein with a strong affinity to the bleomycin family of antibiotics, which confers resistance to these antibiotics by preventing the bleomycin-induced DNA breakage	-1.65677	Year_3	Year_4	Year 3 vs Year 4	3	0.417094	0.417094	1.31514	1.31514					1.40585	Other Specific Mechanisms
Gene828056	-71.6566	0.00888374					Mdr	mdr	.	-1.81844	Year_3	Year_4	Year 3 vs Year 4	3	0.265514	0.265514	0.936468	0.936468					2.0514	Multidrug Efflux
Gene1179510	-32.408	0.0196377					Mdr	mdr	.	-0.603554	Year_3	Year_4	Year 3 vs Year 4	3	0.83557	0.83557	1.26961	1.26961					1.70691	Multidrug Efflux
Gene407146	17.9681	0.0353941					BL2b_ula	bla_a	Class A beta-lactamase. This enzyme breaks the beta-lactam antibiotic ring open and deactivates the molecule's antibacterial properites.	0.134888	Year_3	Year_4	Year 3 vs Year 4	3	0.384979	0.384979	0.350616	0.350616					1.45107	Beta-lactam Resistance
Gene1088300	-19.9978	0.0318081					BL2be_per	bla_a	Class A beta-lactamase. This enzyme breaks the beta-lactam antibiotic ring open and deactivates the molecule's antibacterial properites.	-2.19922	Year_3	Year_4	Year 3 vs Year 4	3	0.158823	0.158823	0.729362	0.729362					1.49746	Beta-lactam Resistance
Gene1597933	-15.4839	0.041058					MexB	mexab	Resistance-nodulation-cell division transporter system. Multidrug resistance efflux pump.	-0.402174	Year_3	Year_4	Year 3 vs Year 4	3	0.797558	0.797558	1.05397	1.05397					1.3866	Major Efflux Systems
Gene1054347	-14.0432	0.0452565					Aph6Ic	aph	Aminoglycoside O-phosphotransferase, which modifies aminoglycosides by phosphorylation.	-0.372203	Year_3	Year_4	Year 3 vs Year 4	3	0.602244	0.602244	0.779501	0.779501					1.34432	Aminoglycoside Resistance
Gene821083	-15.3754	0.0413468					MexB	mexab	Resistance-nodulation-cell division transporter system. Multidrug resistance efflux pump.	-0.748806	Year_3	Year_4	Year 3 vs Year 4	3	0.677765	0.677765	1.13892	1.13892					1.38356	Major Efflux Systems
Gene1435868	274.779	0.00231684					Aph6Ib	aph	Aminoglycoside O-phosphotransferase, which modifies aminoglycosides by phosphorylation.	0.245413	Year_3	Year_4	Year 3 vs Year 4	3	0.261018	0.261018	0.220188	0.220188					2.6351	Aminoglycoside Resistance
Gene1415662	15.165	0.0419189					MexB	mexab	Resistance-nodulation-cell division transporter system. Multidrug resistance efflux pump.	0.303056	Year_3	Year_4	Year 3 vs Year 4	3	0.64328	0.64328	0.5214	0.5214					1.37759	Major Efflux Systems
Gene436513	14.1628	0.0448756					Aph6Ic	aph	Aminoglycoside O-phosphotransferase, which modifies aminoglycosides by phosphorylation.	0.109085	Year_3	Year_4	Year 3 vs Year 4	3	0.273055	0.273055	0.25317	0.25317					1.34799	Aminoglycoside Resistance
Gene158984	35.734	0.0178109					BL2_veb	bla_a	Class A beta-lactamase. This enzyme breaks the beta-lactam antibiotic ring open and deactivates the molecule's antibacterial properites.	0.750123	Year_3	Year_4	Year 3 vs Year 4	3	1.47665	1.47665	0.877944	0.877944					1.74931	Beta-lactam Resistance
Gene1460773	-13.1036	0.0484897					AdeB	adeabc	Resistance-nodulation-cell division transporter system. Multidrug resistance efflux pump.	-0.173638	Year_3	Year_4	Year 3 vs Year 4	3	0.948444	0.948444	1.06975	1.06975					1.31435	ABC Transporters
Gene1784619	106.431	0.00598137					AdeB	adeabc	Resistance-nodulation-cell division transporter system. Multidrug resistance efflux pump.	0.27557	Year_3	Year_4	Year 3 vs Year 4	3	0.858978	0.858978	0.709622	0.709622					2.2232	ABC Transporters
Gene284688	-15.7322	0.0404116					MexB	mexab	Resistance-nodulation-cell division transporter system. Multidrug resistance efflux pump.	-1.2359	Year_3	Year_4	Year 3 vs Year 4	3	0.085167	0.085167	0.200593	0.200593					1.39349	Major Efflux Systems
Gene1284132	-24.4084	0.0260675					MexB	mexab	Resistance-nodulation-cell division transporter system. Multidrug resistance efflux pump.	-1.70339	Year_3	Year_4	Year 3 vs Year 4	3	0.183746	0.183746	0.598399	0.598399					1.5839	Major Efflux Systems
Gene012872	13.2105	0.0480988					MexB	mexab	Resistance-nodulation-cell division transporter system. Multidrug resistance efflux pump.	0.312912	Year_3	Year_4	Year 3 vs Year 4	3	0.709502	0.709502	0.57116	0.57116					1.31787	Major Efflux Systems
Gene479218	-97.2433	0.00654644					OprM	mexab	Resistance-nodulation-cell division transporter system. Multidrug resistance efflux pump.	-0.439351	Year_3	Year_4	Year 3 vs Year 4	3	1.06995	1.06995	1.45084	1.45084					2.18399	Major Efflux Systems
Gene1740793	478.382	0.00133078					Aph6Ic	aph	Aminoglycoside O-phosphotransferase, which modifies aminoglycosides by phosphorylation.	0.82764	Year_3	Year_4	Year 3 vs Year 4	3	0.1739	0.1739	0.097984	0.097984					2.87589	Aminoglycoside Resistance
Gene1245284	-117.493	0.00541823					FosB	fos	Glutathione transferase, metalloglutathione transferase which confers resistance to fosfomycin by catalyzing the addition of glutathione to fosfomycin	-5.53538	Year_3	Year_4	Year 3 vs Year 4	3	0.013341	0.013341	0.618733	0.618733					2.26614	Other Specific Mechanisms
Gene052266	237.65	0.0026788					BL2c_pse3	bla_a	Class A beta-lactamase. This enzyme breaks the beta-lactam antibiotic ring open and deactivates the molecule's antibacterial properites.	1.90604	Year_3	Year_4	Year 3 vs Year 4	3	0.919308	0.919308	0.245294	0.245294					2.57206	Beta-lactam Resistance
Gene1161289	-13.5257	0.0469819					BL2a_1	bla_a	Class A beta-lactamase. This enzyme breaks the beta-lactam antibiotic ring open and deactivates the molecule's antibacterial properites.	-1.80005	Year_3	Year_4	Year 3 vs Year 4	3	0.19056	0.19056	0.66359	0.66359					1.32807	Beta-lactam Resistance
Gene1716532	49.3088	0.0129091					BL2a_III	bla_a	Class A beta-lactamase. This enzyme breaks the beta-lactam antibiotic ring open and deactivates the molecule's antibacterial properites.	0.267286	Year_3	Year_4	Year 3 vs Year 4	3	0.467411	0.467411	0.388363	0.388363					1.8891	Beta-lactam Resistance
Gene1306224	81.3516	0.00782514					BL2d_oxa10	bla_d	Class D beta-lactamase. This enzyme breaks the beta-lactam antibiotic ring open and deactivates the molecule's antibacterial properites.	0.849051	Year_3	Year_4	Year 3 vs Year 4	3	0.058042	0.058042	0.032222	0.032222					2.10651	Beta-lactam Resistance
Gene1725800	-50.6728	0.0125617					FosB	fos	Glutathione transferase, metalloglutathione transferase which confers resistance to fosfomycin by catalyzing the addition of glutathione to fosfomycin	-0.838625	Year_3	Year_4	Year 3 vs Year 4	3	0.097952	0.097952	0.175172	0.175172					1.90095	Other Specific Mechanisms
Gene1204143	44.5984	0.0142721					MexB	mexab	Resistance-nodulation-cell division transporter system. Multidrug resistance efflux pump.	0.926747	Year_4	Year_5	Year 4 vs Year 5	4			0.667354	0.667354	0.351057	0.351057			1.84551	Major Efflux Systems
Gene354725	16.4393	0.0386777					Aph3Vb	aph	Aminoglycoside O-phosphotransferase, which modifies aminoglycosides by phosphorylation.	1.96682	Year_4	Year_5	Year 4 vs Year 5	4			0.133123	0.133123	0.034055	0.034055			1.41254	Aminoglycoside Resistance
Gene919991	40.989	0.0155284					BL2be_per	bla_a	Class A beta-lactamase. This enzyme breaks the beta-lactam antibiotic ring open and deactivates the molecule's antibacterial properites.	1.17078	Year_4	Year_5	Year 4 vs Year 5	4			0.758044	0.758044	0.336709	0.336709			1.80887	Beta-lactam Resistance
Gene022805	17.9845	0.0353618					BL2b_rob	bla_a	Class A beta-lactamase. This enzyme breaks the beta-lactam antibiotic ring open and deactivates the molecule's antibacterial properites.	0.25791	Year_4	Year_5	Year 4 vs Year 5	4			0.378781	0.378781	0.316774	0.316774			1.45147	Beta-lactam Resistance
Gene1056109	14.9469	0.0425287					MexB	mexab	Resistance-nodulation-cell division transporter system. Multidrug resistance efflux pump.	1.34491	Year_4	Year_5	Year 4 vs Year 5	4			0.597441	0.597441	0.235199	0.235199			1.37132	Major Efflux Systems
Gene1132048	24.6166	0.0258471					MexB	mexab	Resistance-nodulation-cell division transporter system. Multidrug resistance efflux pump.	0.452294	Year_4	Year_5	Year 4 vs Year 5	4			1.71243	1.71243	1.25158	1.25158			1.58759	Major Efflux Systems
Gene986981	47.2797	0.013463					OprM	mexab	Resistance-nodulation-cell division transporter system. Multidrug resistance efflux pump.	2.7427	Year_4	Year_5	Year 4 vs Year 5	4			0.327398	0.327398	0.048915	0.048915			1.87086	Major Efflux Systems
Gene076449	13.1566	0.048295					Ble	ble	Binding protein with a strong affinity to the bleomycin family of antibiotics, which confers resistance to these antibiotics by preventing the bleomycin-induced DNA breakage	3.48393	Year_4	Year_5	Year 4 vs Year 5	4			1.31514	1.31514	0.117545	0.117545			1.3161	Other Specific Mechanisms
Gene352316	50.6278	0.0125729					BL2d_oxa2	bla_d	Class D beta-lactamase. This enzyme breaks the beta-lactam antibiotic ring open and deactivates the molecule's antibacterial properites.	1.84776	Year_4	Year_5	Year 4 vs Year 5	4			0.592925	0.592925	0.164729	0.164729			1.90057	Beta-lactam Resistance
Gene1380368	-37.0584	0.0171746					EmeA	emea	Major facilitator superfamily transporter. Multidrug resistance efflux pump.	-3.37352	Year_4	Year_5	Year 4 vs Year 5	4			0.149563	0.149563	1.55008	1.55008			1.76511	Multidrug Efflux
Gene1179510	17.8763	0.0355753					Mdr	mdr	.	1.15982	Year_4	Year_5	Year 4 vs Year 5	4			1.26961	1.26961	0.568237	0.568237			1.44885	Multidrug Efflux
Gene1190517	22.2661	0.0285722					MexB	mexab	Resistance-nodulation-cell division transporter system. Multidrug resistance efflux pump.	1.77888	Year_4	Year_5	Year 4 vs Year 5	4			1.27374	1.27374	0.37118	0.37118			1.54406	Major Efflux Systems
Gene1104162	663.809	0.000959039					BL2be_per	bla_a	Class A beta-lactamase. This enzyme breaks the beta-lactam antibiotic ring open and deactivates the molecule's antibacterial properites.	1.03347	Year_4	Year_5	Year 4 vs Year 5	4			1.10245	1.10245	0.538585	0.538585			3.01816	Beta-lactam Resistance
Gene772239	-18.939	0.0335831					BL2d_oxa2	bla_d	Class D beta-lactamase. This enzyme breaks the beta-lactam antibiotic ring open and deactivates the molecule's antibacterial properites.	-0.596462	Year_4	Year_5	Year 4 vs Year 5	4			0.193067	0.193067	0.291918	0.291918			1.47388	Beta-lactam Resistance
Gene922131	46.6217	0.0136529					BL2c_pse3	bla_a	Class A beta-lactamase. This enzyme breaks the beta-lactam antibiotic ring open and deactivates the molecule's antibacterial properites.	1.37899	Year_4	Year_5	Year 4 vs Year 5	4			0.927996	0.927996	0.356803	0.356803			1.86477	Beta-lactam Resistance
Gene187720	43.4874	0.0146366					BL2d_lcr1	bla_d	Class D beta-lactamase. This enzyme breaks the beta-lactam antibiotic ring open and deactivates the molecule's antibacterial properites.	1.0544	Year_4	Year_5	Year 4 vs Year 5	4			0.128005	0.128005	0.061634	0.061634			1.83456	Beta-lactam Resistance
Gene889774	26.7535	0.0237847					MexB	mexab	Resistance-nodulation-cell division transporter system. Multidrug resistance efflux pump.	0.632471	Year_4	Year_5	Year 4 vs Year 5	4			1.57637	1.57637	1.01687	1.01687			1.6237	Major Efflux Systems
Gene892124	17.5189	0.0362996					BL2d_oxa2	bla_d	Class D beta-lactamase. This enzyme breaks the beta-lactam antibiotic ring open and deactivates the molecule's antibacterial properites.	2.00856	Year_4	Year_5	Year 4 vs Year 5	4			0.796559	0.796559	0.197962	0.197962			1.4401	Beta-lactam Resistance
Gene1006239	61.6093	0.0103323					FosA	fos	Glutathione transferase, metalloglutathione transferase which confers resistance to fosfomycin by catalyzing the addition of glutathione to fosfomycin	1.34899	Year_4	Year_5	Year 4 vs Year 5	4			0.700028	0.700028	0.274807	0.274807			1.9858	Other Specific Mechanisms
Gene284688	15.2854	0.0415895					MexB	mexab	Resistance-nodulation-cell division transporter system. Multidrug resistance efflux pump.	0.125318	Year_4	Year_5	Year 4 vs Year 5	4			0.200593	0.200593	0.183904	0.183904			1.38102	Major Efflux Systems
Gene1120883	17.2251	0.0369173					MexB	mexab	Resistance-nodulation-cell division transporter system. Multidrug resistance efflux pump.	1.05555	Year_4	Year_5	Year 4 vs Year 5	4			1.0333	1.0333	0.497134	0.497134			1.43277	Major Efflux Systems
Gene1672585	-14.9907	0.0424047					Mdr	mdr	.	-1.29369	Year_4	Year_5	Year 4 vs Year 5	4			0.325069	0.325069	0.796921	0.796921			1.37259	Multidrug Efflux
Gene687368	16.9018	0.0376219					FosA	fos	Glutathione transferase, metalloglutathione transferase which confers resistance to fosfomycin by catalyzing the addition of glutathione to fosfomycin	1.08915	Year_4	Year_5	Year 4 vs Year 5	4			0.53546	0.53546	0.251686	0.251686			1.42456	Other Specific Mechanisms
Gene526725	-12.9642	0.049009					Aph3IVa	aph	Aminoglycoside O-phosphotransferase, which modifies aminoglycosides by phosphorylation.	-0.152061	Year_4	Year_5	Year 4 vs Year 5	4			0.283009	0.283009	0.314467	0.314467			1.30972	Aminoglycoside Resistance
Gene052266	13.5188	0.047006					BL2c_pse3	bla_a	Class A beta-lactamase. This enzyme breaks the beta-lactam antibiotic ring open and deactivates the molecule's antibacterial properites.	2.21203	Year_4	Year_5	Year 4 vs Year 5	4			0.245294	0.245294	0.052942	0.052942			1.32785	Beta-lactam Resistance
Gene1190251	38.4247	0.0165642					MexB	mexab	Resistance-nodulation-cell division transporter system. Multidrug resistance efflux pump.	1.32305	Year_4	Year_5	Year 4 vs Year 5	4			6.53131	6.53131	2.6105	2.6105			1.78083	Major Efflux Systems
Gene1178688	13.1872	0.0481835					MexA	mexab	Resistance-nodulation-cell division transporter system. Multidrug resistance efflux pump.	1.40633	Year_4	Year_5	Year 4 vs Year 5	4			0.60677	0.60677	0.228917	0.228917			1.3171	Major Efflux Systems
Gene213714	54.9054	0.0115936					Aph6Ic	aph	Aminoglycoside O-phosphotransferase, which modifies aminoglycosides by phosphorylation.	2.5617	Year_4	Year_5	Year 4 vs Year 5	4			0.173537	0.173537	0.029393	0.029393			1.93578	Aminoglycoside Resistance
Gene514208	42.5401	0.0149624					BL2be_per	bla_a	Class A beta-lactamase. This enzyme breaks the beta-lactam antibiotic ring open and deactivates the molecule's antibacterial properites.	0.602469	Year_4	Year_5	Year 4 vs Year 5	4			0.198445	0.198445	0.130701	0.130701			1.825	Beta-lactam Resistance
Gene493529	-64.9574	0.0097998					Mdr	mdr	.	-0.562184	Year_4	Year_5	Year 4 vs Year 5	4			0.884246	0.884246	1.30559	1.30559			2.00878	Multidrug Efflux
Gene1144347	16.0884	0.0395194					MexB	mexab	Resistance-nodulation-cell division transporter system. Multidrug resistance efflux pump.	0.820364	Year_5	Year_6	Year 5 vs Year 6	5					1.02139	1.02139	0.578411	0.578411	1.40319	Major Efflux Systems
Gene1587203	-25.2815	0.0251682					AdeB	adeabc	Resistance-nodulation-cell division transporter system. Multidrug resistance efflux pump.	-3.53393	Year_5	Year_6	Year 5 vs Year 6	5					0.346372	0.346372	4.01202	4.01202	1.59915	ABC Transporters
Gene1462109	29.3658	0.0216706					BL2a_1	bla_a	Class A beta-lactamase. This enzyme breaks the beta-lactam antibiotic ring open and deactivates the molecule's antibacterial properites.	1.70666	Year_5	Year_6	Year 5 vs Year 6	5					1.41667	1.41667	0.434025	0.434025	1.66413	Beta-lactam Resistance
Gene093612	131.338	0.00484709					FosB	fos	Glutathione transferase, metalloglutathione transferase which confers resistance to fosfomycin by catalyzing the addition of glutathione to fosfomycin	0.353626	Year_5	Year_6	Year 5 vs Year 6	5					1.38202	1.38202	1.08159	1.08159	2.31452	Other Specific Mechanisms
Gene910354	-35.3752	0.0179914					MexB	mexab	Resistance-nodulation-cell division transporter system. Multidrug resistance efflux pump.	-0.708601	Year_5	Year_6	Year 5 vs Year 6	5					0.178642	0.178642	0.29194	0.29194	1.74493	Major Efflux Systems
Gene022805	-14.3889	0.0441729					BL2b_rob	bla_a	Class A beta-lactamase. This enzyme breaks the beta-lactam antibiotic ring open and deactivates the molecule's antibacterial properites.	-0.762051	Year_5	Year_6	Year 5 vs Year 6	5					0.316774	0.316774	0.537217	0.537217	1.35484	Beta-lactam Resistance
Gene1056109	-59.1148	0.0107682					MexB	mexab	Resistance-nodulation-cell division transporter system. Multidrug resistance efflux pump.	-0.50642	Year_5	Year_6	Year 5 vs Year 6	5					0.235199	0.235199	0.334105	0.334105	1.96786	Major Efflux Systems
Gene1834109	14.0066	0.0453745					AdeB	adeabc	Resistance-nodulation-cell division transporter system. Multidrug resistance efflux pump.	0.208736	Year_5	Year_6	Year 5 vs Year 6	5					0.288282	0.288282	0.249449	0.249449	1.34319	ABC Transporters
Gene1036071	37.8896	0.0167981					MexB	mexab	Resistance-nodulation-cell division transporter system. Multidrug resistance efflux pump.	1.27459	Year_5	Year_6	Year 5 vs Year 6	5					0.498987	0.498987	0.206252	0.206252	1.77474	Major Efflux Systems
Gene782992	109.073	0.00583647					BL2a_1	bla_a	Class A beta-lactamase. This enzyme breaks the beta-lactam antibiotic ring open and deactivates the molecule's antibacterial properites.	0.691583	Year_5	Year_6	Year 5 vs Year 6	5					0.152374	0.152374	0.094346	0.094346	2.23385	Beta-lactam Resistance
Gene945683	41.0419	0.0155084					EmeA	emea	Major facilitator superfamily transporter. Multidrug resistance efflux pump.	0.608047	Year_5	Year_6	Year 5 vs Year 6	5					0.989239	0.989239	0.649024	0.649024	1.80943	Multidrug Efflux
Gene987888	26.1045	0.0243755					EmeA	emea	Major facilitator superfamily transporter. Multidrug resistance efflux pump.	0.160261	Year_5	Year_6	Year 5 vs Year 6	5					0.235522	0.235522	0.21076	0.21076	1.61305	Multidrug Efflux
Gene575364	18.4779	0.0344194					FosB	fos	Glutathione transferase, metalloglutathione transferase which confers resistance to fosfomycin by catalyzing the addition of glutathione to fosfomycin	0.929648	Year_5	Year_6	Year 5 vs Year 6	5					0.482584	0.482584	0.25335	0.25335	1.4632	Other Specific Mechanisms
Gene1314806	-16.797	0.0378562					AdeA	adeabc	Resistance-nodulation-cell division transporter system. Multidrug resistance efflux pump.	-0.0231475	Year_5	Year_6	Year 5 vs Year 6	5					0.691602	0.691602	0.702788	0.702788	1.42186	ABC Transporters
Gene1208217	-71.0142	0.00896409					MexB	mexab	Resistance-nodulation-cell division transporter system. Multidrug resistance efflux pump.	-0.27733	Year_5	Year_6	Year 5 vs Year 6	5					0.528234	0.528234	0.640193	0.640193	2.04749	Major Efflux Systems
Gene922131	25.5951	0.0248601					BL2c_pse3	bla_a	Class A beta-lactamase. This enzyme breaks the beta-lactam antibiotic ring open and deactivates the molecule's antibacterial properites.	0.0675407	Year_5	Year_6	Year 5 vs Year 6	5					0.356803	0.356803	0.340484	0.340484	1.6045	Beta-lactam Resistance
Gene187720	-26.2978	0.0241964					BL2d_lcr1	bla_d	Class D beta-lactamase. This enzyme breaks the beta-lactam antibiotic ring open and deactivates the molecule's antibacterial properites.	-1.5318	Year_5	Year_6	Year 5 vs Year 6	5					0.061634	0.061634	0.178213	0.178213	1.61625	Beta-lactam Resistance
Gene821083	13.288	0.0478192					MexB	mexab	Resistance-nodulation-cell division transporter system. Multidrug resistance efflux pump.	0.386005	Year_5	Year_6	Year 5 vs Year 6	5					1.04714	1.04714	0.801321	0.801321	1.3204	Major Efflux Systems
Gene1720783	-49.7077	0.0128055					AdeB	adeabc	Resistance-nodulation-cell division transporter system. Multidrug resistance efflux pump.	-4.48913	Year_5	Year_6	Year 5 vs Year 6	5					0.056771	0.056771	1.27494	1.27494	1.8926	ABC Transporters
Gene891983	28.6415	0.0222182					FosA	fos	Glutathione transferase, metalloglutathione transferase which confers resistance to fosfomycin by catalyzing the addition of glutathione to fosfomycin	0.587968	Year_5	Year_6	Year 5 vs Year 6	5					0.230643	0.230643	0.153442	0.153442	1.65329	Other Specific Mechanisms
Gene595440	59.2271	0.0107478					BL2d_oxa5	bla_d	Class D beta-lactamase. This enzyme breaks the beta-lactam antibiotic ring open and deactivates the molecule's antibacterial properites.	2.30936	Year_5	Year_6	Year 5 vs Year 6	5					0.262608	0.262608	0.052981	0.052981	1.96868	Beta-lactam Resistance
Gene033887	-13.9852	0.0454437					MexA	mexab	Resistance-nodulation-cell division transporter system. Multidrug resistance efflux pump.	-1.03644	Year_5	Year_6	Year 5 vs Year 6	5					0.075702	0.075702	0.155277	0.155277	1.34253	Major Efflux Systems
Gene889774	23.5845	0.0269769					MexB	mexab	Resistance-nodulation-cell division transporter system. Multidrug resistance efflux pump.	0.85065	Year_5	Year_6	Year 5 vs Year 6	5					1.01687	1.01687	0.563888	0.563888	1.56901	Major Efflux Systems
Gene158984	-48.3389	0.013168					BL2_veb	bla_a	Class A beta-lactamase. This enzyme breaks the beta-lactam antibiotic ring open and deactivates the molecule's antibacterial properites.	-2.24832	Year_5	Year_6	Year 5 vs Year 6	5					0.083024	0.083024	0.39447	0.39447	1.88048	Beta-lactam Resistance
Gene1006239	-23.7411	0.0267992					FosA	fos	Glutathione transferase, metalloglutathione transferase which confers resistance to fosfomycin by catalyzing the addition of glutathione to fosfomycin	-0.177688	Year_5	Year_6	Year 5 vs Year 6	5					0.274807	0.274807	0.310826	0.310826	1.57188	Other Specific Mechanisms
Gene284688	391.377	0.00162661					MexB	mexab	Resistance-nodulation-cell division transporter system. Multidrug resistance efflux pump.	2.14798	Year_5	Year_6	Year 5 vs Year 6	5					0.183904	0.183904	0.041494	0.041494	2.78872	Major Efflux Systems
Gene1434684	34.4924	0.0184516					MexB	mexab	Resistance-nodulation-cell division transporter system. Multidrug resistance efflux pump.	1.24741	Year_5	Year_6	Year 5 vs Year 6	5					2.18758	2.18758	0.921422	0.921422	1.73397	Major Efflux Systems
Gene687368	-12.7844	0.0496952					FosA	fos	Glutathione transferase, metalloglutathione transferase which confers resistance to fosfomycin by catalyzing the addition of glutathione to fosfomycin	-1.11861	Year_5	Year_6	Year 5 vs Year 6	5					0.251686	0.251686	0.546506	0.546506	1.30369	Other Specific Mechanisms
Gene366003	-14.6456	0.0434011					BL2be_per	bla_a	Class A beta-lactamase. This enzyme breaks the beta-lactam antibiotic ring open and deactivates the molecule's antibacterial properites.	-0.856416	Year_5	Year_6	Year 5 vs Year 6	5					0.048199	0.048199	0.087266	0.087266	1.3625	Beta-lactam Resistance
Gene314853	13.2193	0.0480666					EmeA	emea	Major facilitator superfamily transporter. Multidrug resistance efflux pump.	0.143636	Year_5	Year_6	Year 5 vs Year 6	5					0.019142	0.019142	0.017328	0.017328	1.31816	Multidrug Efflux
Gene1190251	45.523	0.0139823					MexB	mexab	Resistance-nodulation-cell division transporter system. Multidrug resistance efflux pump.	0.874973	Year_5	Year_6	Year 5 vs Year 6	5					2.6105	2.6105	1.42341	1.42341	1.85442	Major Efflux Systems
Gene722953	93.8411	0.00678376					MexB	mexab	Resistance-nodulation-cell division transporter system. Multidrug resistance efflux pump.	0.917173	Year_5	Year_6	Year 5 vs Year 6	5					0.420534	0.420534	0.222692	0.222692	2.16853	Major Efflux Systems
Gene400520	20.5862	0.0309003					FosB	fos	Glutathione transferase, metalloglutathione transferase which confers resistance to fosfomycin by catalyzing the addition of glutathione to fosfomycin	0.395006	Year_5	Year_6	Year 5 vs Year 6	5					0.555154	0.555154	0.422187	0.422187	1.51004	Other Specific Mechanisms
Gene540777	-15.7225	0.0404364					BL2a_III	bla_a	Class A beta-lactamase. This enzyme breaks the beta-lactam antibiotic ring open and deactivates the molecule's antibacterial properites.	-1.05058	Year_5	Year_6	Year 5 vs Year 6	5					0.060115	0.060115	0.12452	0.12452	1.39323	Beta-lactam Resistance
Gene1204143	20.4943	0.0310387	0.857106		0.857106		MexB	mexab	Resistance-nodulation-cell division transporter system. Multidrug resistance efflux pump.	2.42119	Year_1	Year_6	Year 1 vs Year 6	6							0.160023	0.160023	1.5081	Major Efflux Systems
Gene1476838	30.7792	0.0206761	0.296714		0.296714		MexB	mexab	Resistance-nodulation-cell division transporter system. Multidrug resistance efflux pump.	1.15567	Year_1	Year_6	Year 1 vs Year 6	6							0.133182	0.133182	1.68453	Major Efflux Systems
Gene1200667	28.255	0.0225219	0.973187		0.973187		MexB	mexab	Resistance-nodulation-cell division transporter system. Multidrug resistance efflux pump.	0.0319661	Year_1	Year_6	Year 1 vs Year 6	6							0.951861	0.951861	1.6474	Major Efflux Systems
Gene402897	64.7597	0.00982971	0.806262		0.806262		Mdr	mdr	.	0.116082	Year_1	Year_6	Year 1 vs Year 6	6							0.74393	0.74393	2.00746	Multidrug Efflux
Gene008490	14.4238	0.0440663	0.67873		0.67873		BL2be_per	bla_a	Class A beta-lactamase. This enzyme breaks the beta-lactam antibiotic ring open and deactivates the molecule's antibacterial properites.	2.48608	Year_1	Year_6	Year 1 vs Year 6	6							0.121147	0.121147	1.35589	Beta-lactam Resistance
Gene354725	129.986	0.00489749	0.707989		0.707989		Aph3Vb	aph	Aminoglycoside O-phosphotransferase, which modifies aminoglycosides by phosphorylation.	4.90552	Year_1	Year_6	Year 1 vs Year 6	6							0.023622	0.023622	2.31003	Aminoglycoside Resistance
Gene881435	111.462	0.0057114	0.450376		0.450376		EmeA	emea	Major facilitator superfamily transporter. Multidrug resistance efflux pump.	0.527897	Year_1	Year_6	Year 1 vs Year 6	6							0.312365	0.312365	2.24326	Multidrug Efflux
Gene1834109	14.2181	0.0447015	0.510865		0.510865		AdeB	adeabc	Resistance-nodulation-cell division transporter system. Multidrug resistance efflux pump.	1.0342	Year_1	Year_6	Year 1 vs Year 6	6							0.249449	0.249449	1.34968	ABC Transporters
Gene1036071	32.4395	0.0196186	0.219829		0.219829		MexB	mexab	Resistance-nodulation-cell division transporter system. Multidrug resistance efflux pump.	0.0919736	Year_1	Year_6	Year 1 vs Year 6	6							0.206252	0.206252	1.70733	Major Efflux Systems
Gene438701	19.8079	0.0321125	0.376605		0.376605		AdeA	adeabc	Resistance-nodulation-cell division transporter system. Multidrug resistance efflux pump.	2.32177	Year_1	Year_6	Year 1 vs Year 6	6							0.075329	0.075329	1.49333	ABC Transporters
Gene1504759	13.9622	0.0455182	0.102957		0.102957		BL2d_oxa5	bla_d	Class D beta-lactamase. This enzyme breaks the beta-lactam antibiotic ring open and deactivates the molecule's antibacterial properites.	0.336869	Year_1	Year_6	Year 1 vs Year 6	6							0.081517	0.081517	1.34181	Beta-lactam Resistance
Gene076449	53.2191	0.0119608	0.65144		0.65144		Ble	ble	Binding protein with a strong affinity to the bleomycin family of antibiotics, which confers resistance to these antibiotics by preventing the bleomycin-induced DNA breakage	2.17756	Year_1	Year_6	Year 1 vs Year 6	6							0.144	0.144	1.92224	Other Specific Mechanisms
Gene556278	29.8392	0.0213271	0.721942		0.721942		Mdr	mdr	.	1.46874	Year_1	Year_6	Year 1 vs Year 6	6							0.260836	0.260836	1.67107	Multidrug Efflux
Gene1274635	-66.1582	0.00962195	0.415442		0.415442		MexB	mexab	Resistance-nodulation-cell division transporter system. Multidrug resistance efflux pump.	-0.769878	Year_1	Year_6	Year 1 vs Year 6	6							0.708381	0.708381	2.01674	Major Efflux Systems
Gene407146	17.7884	0.0357509	0.613806		0.613806		BL2b_ula	bla_a	Class A beta-lactamase. This enzyme breaks the beta-lactam antibiotic ring open and deactivates the molecule's antibacterial properites.	0.521251	Year_1	Year_6	Year 1 vs Year 6	6							0.42768	0.42768	1.44671	Beta-lactam Resistance
Gene998797	36.4226	0.0174743	0.446252		0.446252		FosB	fos	Glutathione transferase, metalloglutathione transferase which confers resistance to fosfomycin by catalyzing the addition of glutathione to fosfomycin	1.05101	Year_1	Year_6	Year 1 vs Year 6	6							0.215374	0.215374	1.7576	Other Specific Mechanisms
Gene1037210	18.7294	0.0339582	0.923969		0.923969		AdeB	adeabc	Resistance-nodulation-cell division transporter system. Multidrug resistance efflux pump.	2.64687	Year_1	Year_6	Year 1 vs Year 6	6							0.147527	0.147527	1.46905	ABC Transporters
Gene363510	-17.2043	0.0369619	0.18785		0.18785		MexB	mexab	Resistance-nodulation-cell division transporter system. Multidrug resistance efflux pump.	-1.05672	Year_1	Year_6	Year 1 vs Year 6	6							0.390765	0.390765	1.43225	Major Efflux Systems
Gene687368	-20.9105	0.0304218	0.304852		0.304852		FosA	fos	Glutathione transferase, metalloglutathione transferase which confers resistance to fosfomycin by catalyzing the addition of glutathione to fosfomycin	-0.842128	Year_1	Year_6	Year 1 vs Year 6	6							0.546506	0.546506	1.51681	Other Specific Mechanisms
Gene706727	32.4328	0.0196227	0.412251		0.412251		Aph6Id	aph	Aminoglycoside O-phosphotransferase, which modifies aminoglycosides by phosphorylation.	0.438109	Year_1	Year_6	Year 1 vs Year 6	6							0.304283	0.304283	1.70724	Aminoglycoside Resistance
Gene1062974	-437.085	0.00145651	0.309901		0.309901		FosB	fos	Glutathione transferase, metalloglutathione transferase which confers resistance to fosfomycin by catalyzing the addition of glutathione to fosfomycin	-0.214449	Year_1	Year_6	Year 1 vs Year 6	6							0.359566	0.359566	2.83669	Other Specific Mechanisms
Gene337391	16.2967	0.0390155	0.451814		0.451814		MexB	mexab	Resistance-nodulation-cell division transporter system. Multidrug resistance efflux pump.	1.37848	Year_1	Year_6	Year 1 vs Year 6	6							0.173778	0.173778	1.40876	Major Efflux Systems
Gene052266	51.1186	0.0124522	0.975387		0.975387		BL2c_pse3	bla_a	Class A beta-lactamase. This enzyme breaks the beta-lactam antibiotic ring open and deactivates the molecule's antibacterial properites.	3.34341	Year_1	Year_6	Year 1 vs Year 6	6							0.096097	0.096097	1.90475	Beta-lactam Resistance
Gene314853	15.43	0.041201	0.6161		0.6161		EmeA	emea	Major facilitator superfamily transporter. Multidrug resistance efflux pump.	5.15199	Year_1	Year_6	Year 1 vs Year 6	6							0.017328	0.017328	1.38509	Multidrug Efflux
Gene089907	29.6269	0.0214798	0.801988		0.801988		MexB	mexab	Resistance-nodulation-cell division transporter system. Multidrug resistance efflux pump.	0.097835	Year_1	Year_6	Year 1 vs Year 6	6							0.749405	0.749405	1.66797	Major Efflux Systems
Gene1161289	-20.7824	0.0306091	0.259385		0.259385		BL2a_1	bla_a	Class A beta-lactamase. This enzyme breaks the beta-lactam antibiotic ring open and deactivates the molecule's antibacterial properites.	-0.136469	Year_1	Year_6	Year 1 vs Year 6	6							0.285119	0.285119	1.51415	Beta-lactam Resistance
Gene213714	16.0311	0.0396602	0.661355		0.661355		Aph6Ic	aph	Aminoglycoside O-phosphotransferase, which modifies aminoglycosides by phosphorylation.	2.96433	Year_1	Year_6	Year 1 vs Year 6	6							0.084739	0.084739	1.40164	Aminoglycoside Resistance
Gene1725800	-83.0085	0.00766896	0.183411		0.183411		FosB	fos	Glutathione transferase, metalloglutathione transferase which confers resistance to fosfomycin by catalyzing the addition of glutathione to fosfomycin	-2.12075	Year_1	Year_6	Year 1 vs Year 6	6							0.797692	0.797692	2.11526	Other Specific Mechanisms
Gene400520	43.7431	0.0145511	0.947718		0.947718		FosB	fos	Glutathione transferase, metalloglutathione transferase which confers resistance to fosfomycin by catalyzing the addition of glutathione to fosfomycin	1.16658	Year_1	Year_6	Year 1 vs Year 6	6							0.422187	0.422187	1.83711	Other Specific Mechanisms
