# Supplementary material for: Longitudinal metagenomics reveals continuous restructuring of soil pathobiome under persistent Phytophthora pressure
Source: Front Plant Sci. 2026 Feb 2;16:1749879. doi: 10.3389/fpls.2025.1749879 (PMC12907438; doi:10.3389/fpls.2025.1749879)
Supplement: Supplementary Table 3 — Virulence factor distribution and directional changes. [file Table3.xlsx]

## Sheet:  Persistent VFs genes
Annotation	Name	Total_Comparisons	Present_In_Most	Increasing_Count	Decreasing_Count	Mostly_Increasing	Mostly_Decreasing	Mean_FC	FC_Consistency	Comparisons_List	Persistence_Score	Short_Annotation	Persistence_Type
Trehalose-recycling ABC transporter	Gene1797433	4	TRUE	0	4	FALSE	TRUE	-1.42183	0.905102	MHT_1_vs_LD_1; SD_1_vs_YJ_1; YC_1_vs_XM_1; YC_1_vs_YJ_1	5.14759	Trehalose-recycling ABC transporter	Mostly Decreasing (4+/6)
Flagella	Gene1533722	4	TRUE	1	3	FALSE	FALSE	-1.06264	0.236969	LD_1_vs_SD_1; SD_1_vs_YJ_1; YC_1_vs_XM_1; YC_1_vs_YJ_1	1.00725	Flagella	Leaning Decreasing
ABC transporter	Gene029568	4	TRUE	4	0	TRUE	FALSE	0.635187	0.281995	MHT_1_vs_LD_1; XM_1_vs_MHT_1; YC_1_vs_XM_1; YC_1_vs_YJ_1	0.716477	ABC transporter	Mostly Increasing (4+/6)
Catalase-peroxidase	Gene1356635	4	TRUE	0	4	FALSE	TRUE	-0.631094	0.262557	LD_1_vs_SD_1; MHT_1_vs_LD_1; YC_1_vs_XM_1; YC_1_vs_YJ_1	0.662793	Catalase-peroxidase	Mostly Decreasing (4+/6)
T3SS	Gene030587	4	TRUE	4	0	TRUE	FALSE	0.655637	0.152609	MHT_1_vs_LD_1; SD_1_vs_YJ_1; XM_1_vs_MHT_1; YC_1_vs_XM_1	0.400225	T3SS	Mostly Increasing (4+/6)
Hcp secretion island-1 encoded type VI secretion system (H-T6SS)	Gene1224744	4	TRUE	4	0	TRUE	FALSE	0.578822	0.139041	LD_1_vs_SD_1; SD_1_vs_YJ_1; XM_1_vs_MHT_1; YC_1_vs_YJ_1	0.321919	Hcp secretion island-1 encoded type V...	Mostly Increasing (4+/6)
Hcp secretion island-1 encoded type VI secretion system (H-T6SS)	Gene356620	4	TRUE	3	1	FALSE	FALSE	0.415867	0.146696	LD_1_vs_SD_1; MHT_1_vs_LD_1; SD_1_vs_YJ_1; XM_1_vs_MHT_1	0.244023	Hcp secretion island-1 encoded type V...	Leaning Increasing
EPS type II secretion system	Gene1353940	4	TRUE	4	0	TRUE	FALSE	0.435926	0.135937	SD_1_vs_YJ_1; XM_1_vs_MHT_1; YC_1_vs_XM_1; YC_1_vs_YJ_1	0.237033	EPS type II secretion system	Mostly Increasing (4+/6)
GacS/GacA two-component system	Gene1779974	4	TRUE	1	3	FALSE	FALSE	-0.495679	0.0892874	LD_1_vs_SD_1; MHT_1_vs_LD_1; SD_1_vs_YJ_1; YC_1_vs_XM_1	0.177031	GacS/GacA two-component system	Leaning Decreasing
<i>lsp</i> T2SS	Gene072292	1	FALSE	0	1	FALSE	FALSE	-0.0439916		YC_1_vs_YJ_1	0	<i>lsp</i> T2SS	Mixed/Inconsistent
<i>lsp</i> T2SS	Gene1467880	1	FALSE	1	0	FALSE	FALSE	0.215674		YC_1_vs_XM_1	0	<i>lsp</i> T2SS	Mixed/Inconsistent
<i>lsp</i> T2SS	Gene1559425	1	FALSE	0	1	FALSE	FALSE	-1.38795		LD_1_vs_SD_1	0	<i>lsp</i> T2SS	Mixed/Inconsistent
<i>lsp</i> T2SS	Gene1610441	1	FALSE	0	1	FALSE	FALSE	-1.87391		YC_1_vs_YJ_1	0	<i>lsp</i> T2SS	Mixed/Inconsistent
<i>lsp</i> T2SS	Gene1803352	2	FALSE	1	1	FALSE	FALSE	0.771168	-1.11793	MHT_1_vs_LD_1; YC_1_vs_XM_1	0	<i>lsp</i> T2SS	Mixed/Inconsistent
<i>lsp</i> T2SS	Gene1826135	1	FALSE	0	1	FALSE	FALSE	-0.505291		MHT_1_vs_LD_1	0	<i>lsp</i> T2SS	Mixed/Inconsistent
AAI/SCI-II T6SS	Gene1078867	1	FALSE	1	0	FALSE	FALSE	0.487541		LD_1_vs_SD_1	0	AAI/SCI-II T6SS	Mixed/Inconsistent
AAI/SCI-II T6SS	Gene1392730	1	FALSE	0	1	FALSE	FALSE	-1.21603		YC_1_vs_YJ_1	0	AAI/SCI-II T6SS	Mixed/Inconsistent
ABC transporter	Gene000488	3	FALSE	1	2	FALSE	FALSE	0.356203	-4.67633	MHT_1_vs_LD_1; SD_1_vs_YJ_1; XM_1_vs_MHT_1	0	ABC transporter	Mixed/Inconsistent
ABC transporter	Gene003668	2	FALSE	1	1	FALSE	FALSE	0.120693	-2.10325	LD_1_vs_SD_1; SD_1_vs_YJ_1	0	ABC transporter	Mixed/Inconsistent
ABC transporter	Gene006529	1	FALSE	1	0	FALSE	FALSE	0.221815		YC_1_vs_XM_1	0	ABC transporter	Mixed/Inconsistent
ABC transporter	Gene019142	1	FALSE	0	1	FALSE	FALSE	-0.000799341		YC_1_vs_XM_1	0	ABC transporter	Mixed/Inconsistent
ABC transporter	Gene028016	1	FALSE	1	0	FALSE	FALSE	0.772858		SD_1_vs_YJ_1	0	ABC transporter	Mixed/Inconsistent
ABC transporter	Gene030552	1	FALSE	1	0	FALSE	FALSE	0.197322		YC_1_vs_XM_1	0	ABC transporter	Mixed/Inconsistent
ABC transporter	Gene031939	1	FALSE	1	0	FALSE	FALSE	0.0649629		XM_1_vs_MHT_1	0	ABC transporter	Mixed/Inconsistent
ABC transporter	Gene046429	2	FALSE	2	0	FALSE	FALSE	1.79179	-0.212716	YC_1_vs_XM_1; YC_1_vs_YJ_1	0	ABC transporter	Mixed/Inconsistent
ABC transporter	Gene051165	1	FALSE	0	1	FALSE	FALSE	-0.11658		SD_1_vs_YJ_1	0	ABC transporter	Mixed/Inconsistent
ABC transporter	Gene054445	1	FALSE	1	0	FALSE	FALSE	0.222654		SD_1_vs_YJ_1	0	ABC transporter	Mixed/Inconsistent
ABC transporter	Gene056097	1	FALSE	1	0	FALSE	FALSE	0.290535		YC_1_vs_XM_1	0	ABC transporter	Mixed/Inconsistent
ABC transporter	Gene057586	1	FALSE	1	0	FALSE	FALSE	0.964898		SD_1_vs_YJ_1	0	ABC transporter	Mixed/Inconsistent
ABC transporter	Gene061131	2	FALSE	2	0	FALSE	FALSE	0.924695	0.18101	LD_1_vs_SD_1; YC_1_vs_YJ_1	0	ABC transporter	Mixed/Inconsistent
ABC transporter	Gene062537	1	FALSE	0	1	FALSE	FALSE	-0.396799		SD_1_vs_YJ_1	0	ABC transporter	Mixed/Inconsistent
ABC transporter	Gene065475	2	FALSE	2	0	FALSE	FALSE	1.15633	0.0463283	SD_1_vs_YJ_1; YC_1_vs_XM_1	0	ABC transporter	Mixed/Inconsistent
ABC transporter	Gene066509	1	FALSE	1	0	FALSE	FALSE	0.133096		MHT_1_vs_LD_1	0	ABC transporter	Mixed/Inconsistent
ABC transporter	Gene068086	2	FALSE	1	1	FALSE	FALSE	-0.0507929	-15.4265	SD_1_vs_YJ_1; YC_1_vs_XM_1	0	ABC transporter	Mixed/Inconsistent
ABC transporter	Gene069677	2	FALSE	2	0	FALSE	FALSE	1.03582	-0.0910908	LD_1_vs_SD_1; YC_1_vs_YJ_1	0	ABC transporter	Mixed/Inconsistent
ABC transporter	Gene080961	2	FALSE	2	0	FALSE	FALSE	0.704477	0.977361	MHT_1_vs_LD_1; YC_1_vs_XM_1	0	ABC transporter	Mixed/Inconsistent
ABC transporter	Gene085870	1	FALSE	0	1	FALSE	FALSE	-0.839741		SD_1_vs_YJ_1	0	ABC transporter	Mixed/Inconsistent
ABC transporter	Gene088453	1	FALSE	0	1	FALSE	FALSE	-0.56426		XM_1_vs_MHT_1	0	ABC transporter	Mixed/Inconsistent
ABC transporter	Gene092352	1	FALSE	1	0	FALSE	FALSE	1.36515		YC_1_vs_XM_1	0	ABC transporter	Mixed/Inconsistent
ABC transporter	Gene096424	1	FALSE	1	0	FALSE	FALSE	0.106543		YC_1_vs_YJ_1	0	ABC transporter	Mixed/Inconsistent
ABC transporter	Gene1004359	1	FALSE	0	1	FALSE	FALSE	-0.0432277		SD_1_vs_YJ_1	0	ABC transporter	Mixed/Inconsistent
ABC transporter	Gene1007179	1	FALSE	0	1	FALSE	FALSE	-0.0671621		MHT_1_vs_LD_1	0	ABC transporter	Mixed/Inconsistent
ABC transporter	Gene1009511	1	FALSE	0	1	FALSE	FALSE	-0.413501		YC_1_vs_XM_1	0	ABC transporter	Mixed/Inconsistent
ABC transporter	Gene1011429	1	FALSE	0	1	FALSE	FALSE	-0.25856		YC_1_vs_YJ_1	0	ABC transporter	Mixed/Inconsistent
ABC transporter	Gene1014629	2	FALSE	2	0	FALSE	FALSE	0.129177	0.660319	LD_1_vs_SD_1; YC_1_vs_XM_1	0	ABC transporter	Mixed/Inconsistent
ABC transporter	Gene1024624	2	FALSE	0	2	FALSE	FALSE	-1.10242	0.189144	MHT_1_vs_LD_1; YC_1_vs_XM_1	0	ABC transporter	Mixed/Inconsistent
ABC transporter	Gene1028617	1	FALSE	1	0	FALSE	FALSE	1.28229		LD_1_vs_SD_1	0	ABC transporter	Mixed/Inconsistent
ABC transporter	Gene1035598	2	FALSE	2	0	FALSE	FALSE	0.592668	0.365703	YC_1_vs_XM_1; YC_1_vs_YJ_1	0	ABC transporter	Mixed/Inconsistent
ABC transporter	Gene1035603	1	FALSE	1	0	FALSE	FALSE	0.108294		YC_1_vs_XM_1	0	ABC transporter	Mixed/Inconsistent
ABC transporter	Gene1037253	3	FALSE	0	3	FALSE	FALSE	-0.766655	0.764421	LD_1_vs_SD_1; MHT_1_vs_LD_1; YC_1_vs_YJ_1	0	ABC transporter	Mixed/Inconsistent
ABC transporter	Gene1040751	1	FALSE	1	0	FALSE	FALSE	0.592658		YC_1_vs_XM_1	0	ABC transporter	Mixed/Inconsistent
ABC transporter	Gene104179	2	FALSE	2	0	FALSE	FALSE	0.182856	-0.153876	LD_1_vs_SD_1; YC_1_vs_YJ_1	0	ABC transporter	Mixed/Inconsistent
ABC transporter	Gene1043542	2	FALSE	0	2	FALSE	FALSE	-0.623299	0.729316	MHT_1_vs_LD_1; SD_1_vs_YJ_1	0	ABC transporter	Mixed/Inconsistent
ABC transporter	Gene1044317	3	FALSE	1	2	FALSE	FALSE	-0.535975	-1.83456	MHT_1_vs_LD_1; XM_1_vs_MHT_1; YC_1_vs_XM_1	0	ABC transporter	Mixed/Inconsistent
ABC transporter	Gene1045837	1	FALSE	0	1	FALSE	FALSE	-0.372782		MHT_1_vs_LD_1	0	ABC transporter	Mixed/Inconsistent
ABC transporter	Gene1046312	1	FALSE	1	0	FALSE	FALSE	0.532647		YC_1_vs_XM_1	0	ABC transporter	Mixed/Inconsistent
ABC transporter	Gene1055426	2	FALSE	1	1	FALSE	FALSE	0.0735179	-11.8732	LD_1_vs_SD_1; YC_1_vs_YJ_1	0	ABC transporter	Mixed/Inconsistent
ABC transporter	Gene1057039	1	FALSE	1	0	FALSE	FALSE	0.364604		LD_1_vs_SD_1	0	ABC transporter	Mixed/Inconsistent
ABC transporter	Gene1060440	1	FALSE	1	0	FALSE	FALSE	1.34319		SD_1_vs_YJ_1	0	ABC transporter	Mixed/Inconsistent
ABC transporter	Gene1061469	2	FALSE	1	1	FALSE	FALSE	-0.376432	-1.41078	SD_1_vs_YJ_1; XM_1_vs_MHT_1	0	ABC transporter	Mixed/Inconsistent
ABC transporter	Gene1066320	1	FALSE	1	0	FALSE	FALSE	1.0607		LD_1_vs_SD_1	0	ABC transporter	Mixed/Inconsistent
ABC transporter	Gene1066731	2	FALSE	1	1	FALSE	FALSE	-0.250473	-2.89345	LD_1_vs_SD_1; XM_1_vs_MHT_1	0	ABC transporter	Mixed/Inconsistent
ABC transporter	Gene1067142	1	FALSE	1	0	FALSE	FALSE	0.452757		SD_1_vs_YJ_1	0	ABC transporter	Mixed/Inconsistent
ABC transporter	Gene1070260	1	FALSE	1	0	FALSE	FALSE	0.413754		YC_1_vs_XM_1	0	ABC transporter	Mixed/Inconsistent
ABC transporter	Gene1074412	1	FALSE	0	1	FALSE	FALSE	-2.70192		MHT_1_vs_LD_1	0	ABC transporter	Mixed/Inconsistent
ABC transporter	Gene1075100	1	FALSE	1	0	FALSE	FALSE	0.31333		YC_1_vs_YJ_1	0	ABC transporter	Mixed/Inconsistent
ABC transporter	Gene1077630	1	FALSE	1	0	FALSE	FALSE	0.752067		LD_1_vs_SD_1	0	ABC transporter	Mixed/Inconsistent
ABC transporter	Gene1087238	1	FALSE	0	1	FALSE	FALSE	-0.27327		SD_1_vs_YJ_1	0	ABC transporter	Mixed/Inconsistent
ABC transporter	Gene1087754	1	FALSE	1	0	FALSE	FALSE	1.53655		XM_1_vs_MHT_1	0	ABC transporter	Mixed/Inconsistent
ABC transporter	Gene1094642	1	FALSE	1	0	FALSE	FALSE	1.44237		XM_1_vs_MHT_1	0	ABC transporter	Mixed/Inconsistent
ABC transporter	Gene1096533	1	FALSE	1	0	FALSE	FALSE	0.562601		SD_1_vs_YJ_1	0	ABC transporter	Mixed/Inconsistent
ABC transporter	Gene1099739	1	FALSE	1	0	FALSE	FALSE	1.05688		YC_1_vs_XM_1	0	ABC transporter	Mixed/Inconsistent
ABC transporter	Gene1100983	3	FALSE	2	1	FALSE	FALSE	-0.350891	-1.9211	MHT_1_vs_LD_1; SD_1_vs_YJ_1; YC_1_vs_YJ_1	0	ABC transporter	Mixed/Inconsistent
ABC transporter	Gene1109977	1	FALSE	1	0	FALSE	FALSE	1.62749		YC_1_vs_YJ_1	0	ABC transporter	Mixed/Inconsistent
ABC transporter	Gene1115885	1	FALSE	0	1	FALSE	FALSE	-0.521971		MHT_1_vs_LD_1	0	ABC transporter	Mixed/Inconsistent
ABC transporter	Gene1116170	1	FALSE	0	1	FALSE	FALSE	-0.0558119		YC_1_vs_XM_1	0	ABC transporter	Mixed/Inconsistent
ABC transporter	Gene1118228	1	FALSE	1	0	FALSE	FALSE	0.273672		YC_1_vs_YJ_1	0	ABC transporter	Mixed/Inconsistent
ABC transporter	Gene1118911	1	FALSE	1	0	FALSE	FALSE	0.250396		YC_1_vs_XM_1	0	ABC transporter	Mixed/Inconsistent
ABC transporter	Gene1123207	2	FALSE	1	1	FALSE	FALSE	-0.359852	-0.643569	MHT_1_vs_LD_1; XM_1_vs_MHT_1	0	ABC transporter	Mixed/Inconsistent
ABC transporter	Gene1124791	2	FALSE	1	1	FALSE	FALSE	-0.07242	-8.41869	XM_1_vs_MHT_1; YC_1_vs_XM_1	0	ABC transporter	Mixed/Inconsistent
ABC transporter	Gene1128234	1	FALSE	0	1	FALSE	FALSE	-2.13027		MHT_1_vs_LD_1	0	ABC transporter	Mixed/Inconsistent
ABC transporter	Gene1131366	1	FALSE	1	0	FALSE	FALSE	0.542915		YC_1_vs_XM_1	0	ABC transporter	Mixed/Inconsistent
ABC transporter	Gene1140805	2	FALSE	1	1	FALSE	FALSE	-0.0328275	-17.6938	MHT_1_vs_LD_1; YC_1_vs_XM_1	0	ABC transporter	Mixed/Inconsistent
ABC transporter	Gene1144495	1	FALSE	1	0	FALSE	FALSE	0.576298		LD_1_vs_SD_1	0	ABC transporter	Mixed/Inconsistent
ABC transporter	Gene1144523	2	FALSE	1	1	FALSE	FALSE	0.613792	-1.71553	LD_1_vs_SD_1; YC_1_vs_YJ_1	0	ABC transporter	Mixed/Inconsistent
ABC transporter	Gene1145383	2	FALSE	1	1	FALSE	FALSE	0.122057	-6.66733	MHT_1_vs_LD_1; SD_1_vs_YJ_1	0	ABC transporter	Mixed/Inconsistent
ABC transporter	Gene1146205	2	FALSE	1	1	FALSE	FALSE	0.0703019	-9.22343	MHT_1_vs_LD_1; SD_1_vs_YJ_1	0	ABC transporter	Mixed/Inconsistent
ABC transporter	Gene1150172	1	FALSE	1	0	FALSE	FALSE	1.21662		XM_1_vs_MHT_1	0	ABC transporter	Mixed/Inconsistent
ABC transporter	Gene115026	2	FALSE	1	1	FALSE	FALSE	0.450565	-2.31793	XM_1_vs_MHT_1; YC_1_vs_XM_1	0	ABC transporter	Mixed/Inconsistent
ABC transporter	Gene1153008	1	FALSE	1	0	FALSE	FALSE	0.518151		YC_1_vs_XM_1	0	ABC transporter	Mixed/Inconsistent
ABC transporter	Gene1157204	1	FALSE	0	1	FALSE	FALSE	-0.336508		MHT_1_vs_LD_1	0	ABC transporter	Mixed/Inconsistent
ABC transporter	Gene1162329	1	FALSE	1	0	FALSE	FALSE	0.672519		SD_1_vs_YJ_1	0	ABC transporter	Mixed/Inconsistent
ABC transporter	Gene1163091	2	FALSE	1	1	FALSE	FALSE	0.128404	-2.25617	XM_1_vs_MHT_1; YC_1_vs_XM_1	0	ABC transporter	Mixed/Inconsistent
ABC transporter	Gene1167157	1	FALSE	1	0	FALSE	FALSE	0.642237		YC_1_vs_XM_1	0	ABC transporter	Mixed/Inconsistent
ABC transporter	Gene1170054	1	FALSE	0	1	FALSE	FALSE	-0.167112		YC_1_vs_XM_1	0	ABC transporter	Mixed/Inconsistent
ABC transporter	Gene117227	2	FALSE	1	1	FALSE	FALSE	0.93175	-0.434829	SD_1_vs_YJ_1; YC_1_vs_YJ_1	0	ABC transporter	Mixed/Inconsistent
ABC transporter	Gene117486	1	FALSE	0	1	FALSE	FALSE	-0.791614		LD_1_vs_SD_1	0	ABC transporter	Mixed/Inconsistent
ABC transporter	Gene1180618	1	FALSE	1	0	FALSE	FALSE	0.150667		MHT_1_vs_LD_1	0	ABC transporter	Mixed/Inconsistent
ABC transporter	Gene118779	2	FALSE	2	0	FALSE	FALSE	1.40225	0.40779	XM_1_vs_MHT_1; YC_1_vs_YJ_1	0	ABC transporter	Mixed/Inconsistent
ABC transporter	Gene1191733	1	FALSE	1	0	FALSE	FALSE	0.766668		XM_1_vs_MHT_1	0	ABC transporter	Mixed/Inconsistent
ABC transporter	Gene1192001	1	FALSE	1	0	FALSE	FALSE	1.51986		YC_1_vs_XM_1	0	ABC transporter	Mixed/Inconsistent
ABC transporter	Gene1192286	1	FALSE	0	1	FALSE	FALSE	-0.674419		MHT_1_vs_LD_1	0	ABC transporter	Mixed/Inconsistent
ABC transporter	Gene1194515	1	FALSE	1	0	FALSE	FALSE	0.458719		YC_1_vs_XM_1	0	ABC transporter	Mixed/Inconsistent
ABC transporter	Gene1197343	1	FALSE	0	1	FALSE	FALSE	-0.447231		MHT_1_vs_LD_1	0	ABC transporter	Mixed/Inconsistent
ABC transporter	Gene1200756	1	FALSE	0	1	FALSE	FALSE	-0.765205		XM_1_vs_MHT_1	0	ABC transporter	Mixed/Inconsistent
ABC transporter	Gene1202501	1	FALSE	1	0	FALSE	FALSE	0.0831012		YC_1_vs_XM_1	0	ABC transporter	Mixed/Inconsistent
ABC transporter	Gene1204450	1	FALSE	0	1	FALSE	FALSE	-0.678086		XM_1_vs_MHT_1	0	ABC transporter	Mixed/Inconsistent
ABC transporter	Gene1207533	1	FALSE	1	0	FALSE	FALSE	0.00553401		YC_1_vs_XM_1	0	ABC transporter	Mixed/Inconsistent
ABC transporter	Gene1211884	1	FALSE	1	0	FALSE	FALSE	0.247484		YC_1_vs_YJ_1	0	ABC transporter	Mixed/Inconsistent
ABC transporter	Gene1212745	2	FALSE	2	0	FALSE	FALSE	2.27629	0.658925	LD_1_vs_SD_1; YC_1_vs_YJ_1	0	ABC transporter	Mixed/Inconsistent
ABC transporter	Gene1218054	1	FALSE	1	0	FALSE	FALSE	0.111279		YC_1_vs_XM_1	0	ABC transporter	Mixed/Inconsistent
ABC transporter	Gene1218638	1	FALSE	1	0	FALSE	FALSE	0.721915		XM_1_vs_MHT_1	0	ABC transporter	Mixed/Inconsistent
ABC transporter	Gene1219144	2	FALSE	1	1	FALSE	FALSE	1.26365	-1.21776	LD_1_vs_SD_1; YC_1_vs_XM_1	0	ABC transporter	Mixed/Inconsistent
ABC transporter	Gene123108	1	FALSE	1	0	FALSE	FALSE	0.674852		YC_1_vs_XM_1	0	ABC transporter	Mixed/Inconsistent
ABC transporter	Gene1231993	1	FALSE	0	1	FALSE	FALSE	-0.228844		MHT_1_vs_LD_1	0	ABC transporter	Mixed/Inconsistent
ABC transporter	Gene1233498	1	FALSE	1	0	FALSE	FALSE	0.125384		XM_1_vs_MHT_1	0	ABC transporter	Mixed/Inconsistent
ABC transporter	Gene123673	1	FALSE	0	1	FALSE	FALSE	-0.975687		LD_1_vs_SD_1	0	ABC transporter	Mixed/Inconsistent
ABC transporter	Gene123742	2	FALSE	1	1	FALSE	FALSE	0.203896	-5.00845	XM_1_vs_MHT_1; YC_1_vs_XM_1	0	ABC transporter	Mixed/Inconsistent
ABC transporter	Gene1240876	2	FALSE	1	1	FALSE	FALSE	-0.538032	-1.28816	SD_1_vs_YJ_1; YC_1_vs_XM_1	0	ABC transporter	Mixed/Inconsistent
ABC transporter	Gene1242216	2	FALSE	1	1	FALSE	FALSE	0.0760962	-1.5621	LD_1_vs_SD_1; MHT_1_vs_LD_1	0	ABC transporter	Mixed/Inconsistent
ABC transporter	Gene1242704	1	FALSE	0	1	FALSE	FALSE	-0.238371		MHT_1_vs_LD_1	0	ABC transporter	Mixed/Inconsistent
ABC transporter	Gene1245773	1	FALSE	1	0	FALSE	FALSE	0.983146		SD_1_vs_YJ_1	0	ABC transporter	Mixed/Inconsistent
ABC transporter	Gene1246781	1	FALSE	1	0	FALSE	FALSE	1.41335		LD_1_vs_SD_1	0	ABC transporter	Mixed/Inconsistent
ABC transporter	Gene1248210	2	FALSE	2	0	FALSE	FALSE	1.8877	0.700368	LD_1_vs_SD_1; YC_1_vs_YJ_1	0	ABC transporter	Mixed/Inconsistent
ABC transporter	Gene1249799	1	FALSE	0	1	FALSE	FALSE	-0.316762		YC_1_vs_XM_1	0	ABC transporter	Mixed/Inconsistent
ABC transporter	Gene1253236	1	FALSE	0	1	FALSE	FALSE	-0.217765		XM_1_vs_MHT_1	0	ABC transporter	Mixed/Inconsistent
ABC transporter	Gene1254792	1	FALSE	1	0	FALSE	FALSE	0.38963		YC_1_vs_XM_1	0	ABC transporter	Mixed/Inconsistent
ABC transporter	Gene1260335	2	FALSE	1	1	FALSE	FALSE	-0.145179	-10.8805	MHT_1_vs_LD_1; YC_1_vs_YJ_1	0	ABC transporter	Mixed/Inconsistent
ABC transporter	Gene126109	1	FALSE	1	0	FALSE	FALSE	2.70604		YC_1_vs_YJ_1	0	ABC transporter	Mixed/Inconsistent
ABC transporter	Gene1271970	1	FALSE	1	0	FALSE	FALSE	0.408775		SD_1_vs_YJ_1	0	ABC transporter	Mixed/Inconsistent
ABC transporter	Gene1272297	2	FALSE	2	0	FALSE	FALSE	0.537016	0.15705	YC_1_vs_XM_1; YC_1_vs_YJ_1	0	ABC transporter	Mixed/Inconsistent
ABC transporter	Gene1280777	2	FALSE	1	1	FALSE	FALSE	-0.356722	-1.05933	XM_1_vs_MHT_1; YC_1_vs_XM_1	0	ABC transporter	Mixed/Inconsistent
ABC transporter	Gene1282242	1	FALSE	1	0	FALSE	FALSE	0.785743		LD_1_vs_SD_1	0	ABC transporter	Mixed/Inconsistent
ABC transporter	Gene128679	1	FALSE	1	0	FALSE	FALSE	0.541573		YC_1_vs_YJ_1	0	ABC transporter	Mixed/Inconsistent
ABC transporter	Gene1290229	1	FALSE	1	0	FALSE	FALSE	1.28324		LD_1_vs_SD_1	0	ABC transporter	Mixed/Inconsistent
ABC transporter	Gene1292206	1	FALSE	1	0	FALSE	FALSE	0.34673		SD_1_vs_YJ_1	0	ABC transporter	Mixed/Inconsistent
ABC transporter	Gene1296027	1	FALSE	0	1	FALSE	FALSE	-0.275042		YC_1_vs_YJ_1	0	ABC transporter	Mixed/Inconsistent
ABC transporter	Gene1297441	1	FALSE	0	1	FALSE	FALSE	-1.96811		MHT_1_vs_LD_1	0	ABC transporter	Mixed/Inconsistent
ABC transporter	Gene1297504	1	FALSE	1	0	FALSE	FALSE	0.278071		LD_1_vs_SD_1	0	ABC transporter	Mixed/Inconsistent
ABC transporter	Gene1298958	2	FALSE	1	1	FALSE	FALSE	-0.418011	-3.295	MHT_1_vs_LD_1; YC_1_vs_YJ_1	0	ABC transporter	Mixed/Inconsistent
ABC transporter	Gene1299773	1	FALSE	0	1	FALSE	FALSE	-0.519214		YC_1_vs_XM_1	0	ABC transporter	Mixed/Inconsistent
ABC transporter	Gene1301670	1	FALSE	0	1	FALSE	FALSE	-0.165597		YC_1_vs_XM_1	0	ABC transporter	Mixed/Inconsistent
ABC transporter	Gene1302818	2	FALSE	2	0	FALSE	FALSE	1.12684	0.277192	LD_1_vs_SD_1; SD_1_vs_YJ_1	0	ABC transporter	Mixed/Inconsistent
ABC transporter	Gene1303494	1	FALSE	1	0	FALSE	FALSE	0.365125		XM_1_vs_MHT_1	0	ABC transporter	Mixed/Inconsistent
ABC transporter	Gene1303733	2	FALSE	1	1	FALSE	FALSE	-0.302417	-2.10363	SD_1_vs_YJ_1; YC_1_vs_YJ_1	0	ABC transporter	Mixed/Inconsistent
ABC transporter	Gene1309334	1	FALSE	1	0	FALSE	FALSE	0.987065		YC_1_vs_XM_1	0	ABC transporter	Mixed/Inconsistent
ABC transporter	Gene1309523	2	FALSE	1	1	FALSE	FALSE	0.0119584	-105.852	LD_1_vs_SD_1; XM_1_vs_MHT_1	0	ABC transporter	Mixed/Inconsistent
ABC transporter	Gene1315676	3	FALSE	2	1	FALSE	FALSE	-0.285629	-4.75619	LD_1_vs_SD_1; MHT_1_vs_LD_1; XM_1_vs_MHT_1	0	ABC transporter	Mixed/Inconsistent
ABC transporter	Gene1317096	1	FALSE	1	0	FALSE	FALSE	1.55613		SD_1_vs_YJ_1	0	ABC transporter	Mixed/Inconsistent
ABC transporter	Gene1317319	1	FALSE	1	0	FALSE	FALSE	0.0248625		MHT_1_vs_LD_1	0	ABC transporter	Mixed/Inconsistent
ABC transporter	Gene1317379	2	FALSE	2	0	FALSE	FALSE	0.604504	0.0240579	MHT_1_vs_LD_1; YC_1_vs_YJ_1	0	ABC transporter	Mixed/Inconsistent
ABC transporter	Gene1327014	1	FALSE	0	1	FALSE	FALSE	-0.404997		YC_1_vs_YJ_1	0	ABC transporter	Mixed/Inconsistent
ABC transporter	Gene1329428	1	FALSE	0	1	FALSE	FALSE	-1.98058		LD_1_vs_SD_1	0	ABC transporter	Mixed/Inconsistent
ABC transporter	Gene1329755	1	FALSE	0	1	FALSE	FALSE	-0.256184		MHT_1_vs_LD_1	0	ABC transporter	Mixed/Inconsistent
ABC transporter	Gene1329776	1	FALSE	1	0	FALSE	FALSE	1.44251		SD_1_vs_YJ_1	0	ABC transporter	Mixed/Inconsistent
ABC transporter	Gene1332150	1	FALSE	1	0	FALSE	FALSE	1.78108		SD_1_vs_YJ_1	0	ABC transporter	Mixed/Inconsistent
ABC transporter	Gene1332154	1	FALSE	0	1	FALSE	FALSE	-0.152282		YC_1_vs_YJ_1	0	ABC transporter	Mixed/Inconsistent
ABC transporter	Gene1335820	2	FALSE	1	1	FALSE	FALSE	0.667508	-1.92575	MHT_1_vs_LD_1; SD_1_vs_YJ_1	0	ABC transporter	Mixed/Inconsistent
ABC transporter	Gene134097	1	FALSE	0	1	FALSE	FALSE	-0.784467		LD_1_vs_SD_1	0	ABC transporter	Mixed/Inconsistent
ABC transporter	Gene1341673	1	FALSE	0	1	FALSE	FALSE	-0.587141		XM_1_vs_MHT_1	0	ABC transporter	Mixed/Inconsistent
ABC transporter	Gene1344819	2	FALSE	0	2	FALSE	FALSE	-2.63183	0.685919	LD_1_vs_SD_1; XM_1_vs_MHT_1	0	ABC transporter	Mixed/Inconsistent
ABC transporter	Gene1349149	1	FALSE	0	1	FALSE	FALSE	-1.15476		LD_1_vs_SD_1	0	ABC transporter	Mixed/Inconsistent
ABC transporter	Gene1350092	1	FALSE	1	0	FALSE	FALSE	0.188824		YC_1_vs_XM_1	0	ABC transporter	Mixed/Inconsistent
ABC transporter	Gene1352471	1	FALSE	1	0	FALSE	FALSE	2.27721		SD_1_vs_YJ_1	0	ABC transporter	Mixed/Inconsistent
ABC transporter	Gene1354534	1	FALSE	0	1	FALSE	FALSE	-0.307801		YC_1_vs_YJ_1	0	ABC transporter	Mixed/Inconsistent
ABC transporter	Gene1361895	2	FALSE	1	1	FALSE	FALSE	1.12543	-0.417259	SD_1_vs_YJ_1; XM_1_vs_MHT_1	0	ABC transporter	Mixed/Inconsistent
ABC transporter	Gene1363337	2	FALSE	2	0	FALSE	FALSE	1.1495	-0.00882269	YC_1_vs_XM_1; YC_1_vs_YJ_1	0	ABC transporter	Mixed/Inconsistent
ABC transporter	Gene1364590	1	FALSE	0	1	FALSE	FALSE	-0.399092		MHT_1_vs_LD_1	0	ABC transporter	Mixed/Inconsistent
ABC transporter	Gene1365819	1	FALSE	0	1	FALSE	FALSE	-0.884057		LD_1_vs_SD_1	0	ABC transporter	Mixed/Inconsistent
ABC transporter	Gene1367271	1	FALSE	0	1	FALSE	FALSE	-1.33478		LD_1_vs_SD_1	0	ABC transporter	Mixed/Inconsistent
ABC transporter	Gene1368469	1	FALSE	0	1	FALSE	FALSE	-0.876659		YC_1_vs_YJ_1	0	ABC transporter	Mixed/Inconsistent
ABC transporter	Gene1370666	3	FALSE	3	0	FALSE	FALSE	1.22067	0.732227	SD_1_vs_YJ_1; XM_1_vs_MHT_1; YC_1_vs_XM_1	0	ABC transporter	Mixed/Inconsistent
ABC transporter	Gene1375681	1	FALSE	0	1	FALSE	FALSE	-1.63413		LD_1_vs_SD_1	0	ABC transporter	Mixed/Inconsistent
ABC transporter	Gene1378892	2	FALSE	2	0	FALSE	FALSE	1.18175	-0.232841	MHT_1_vs_LD_1; SD_1_vs_YJ_1	0	ABC transporter	Mixed/Inconsistent
ABC transporter	Gene1380143	1	FALSE	1	0	FALSE	FALSE	0.935765		YC_1_vs_YJ_1	0	ABC transporter	Mixed/Inconsistent
ABC transporter	Gene1383249	1	FALSE	1	0	FALSE	FALSE	0.0598159		YC_1_vs_YJ_1	0	ABC transporter	Mixed/Inconsistent
ABC transporter	Gene1392197	1	FALSE	1	0	FALSE	FALSE	0.149681		YC_1_vs_XM_1	0	ABC transporter	Mixed/Inconsistent
ABC transporter	Gene1393995	2	FALSE	1	1	FALSE	FALSE	-0.317011	-3.069	SD_1_vs_YJ_1; YC_1_vs_YJ_1	0	ABC transporter	Mixed/Inconsistent
ABC transporter	Gene1396322	1	FALSE	1	0	FALSE	FALSE	0.0877365		YC_1_vs_XM_1	0	ABC transporter	Mixed/Inconsistent
ABC transporter	Gene1397259	1	FALSE	0	1	FALSE	FALSE	-0.330311		YC_1_vs_XM_1	0	ABC transporter	Mixed/Inconsistent
ABC transporter	Gene1400275	1	FALSE	0	1	FALSE	FALSE	-0.189666		YC_1_vs_XM_1	0	ABC transporter	Mixed/Inconsistent
ABC transporter	Gene1402472	2	FALSE	0	2	FALSE	FALSE	-0.97967	-0.124855	LD_1_vs_SD_1; XM_1_vs_MHT_1	0	ABC transporter	Mixed/Inconsistent
ABC transporter	Gene1405418	1	FALSE	1	0	FALSE	FALSE	0.343917		YC_1_vs_XM_1	0	ABC transporter	Mixed/Inconsistent
ABC transporter	Gene1409062	1	FALSE	0	1	FALSE	FALSE	-0.31823		MHT_1_vs_LD_1	0	ABC transporter	Mixed/Inconsistent
ABC transporter	Gene1409813	1	FALSE	0	1	FALSE	FALSE	-0.0954872		MHT_1_vs_LD_1	0	ABC transporter	Mixed/Inconsistent
ABC transporter	Gene1410363	1	FALSE	0	1	FALSE	FALSE	-0.730759		YC_1_vs_YJ_1	0	ABC transporter	Mixed/Inconsistent
ABC transporter	Gene1413866	1	FALSE	0	1	FALSE	FALSE	-0.76732		YC_1_vs_YJ_1	0	ABC transporter	Mixed/Inconsistent
ABC transporter	Gene1415435	1	FALSE	0	1	FALSE	FALSE	-1.8684		LD_1_vs_SD_1	0	ABC transporter	Mixed/Inconsistent
ABC transporter	Gene1422234	3	FALSE	2	1	FALSE	FALSE	0.0631048	-24.1404	LD_1_vs_SD_1; SD_1_vs_YJ_1; YC_1_vs_XM_1	0	ABC transporter	Mixed/Inconsistent
ABC transporter	Gene1425174	2	FALSE	1	1	FALSE	FALSE	0.228078	-3.20677	SD_1_vs_YJ_1; XM_1_vs_MHT_1	0	ABC transporter	Mixed/Inconsistent
ABC transporter	Gene1432016	1	FALSE	0	1	FALSE	FALSE	-0.258588		XM_1_vs_MHT_1	0	ABC transporter	Mixed/Inconsistent
ABC transporter	Gene1439453	1	FALSE	0	1	FALSE	FALSE	-2.45305		LD_1_vs_SD_1	0	ABC transporter	Mixed/Inconsistent
ABC transporter	Gene143996	1	FALSE	0	1	FALSE	FALSE	-7.37252		MHT_1_vs_LD_1	0	ABC transporter	Mixed/Inconsistent
ABC transporter	Gene1440584	1	FALSE	1	0	FALSE	FALSE	0.293691		MHT_1_vs_LD_1	0	ABC transporter	Mixed/Inconsistent
ABC transporter	Gene1441145	1	FALSE	1	0	FALSE	FALSE	0.645688		MHT_1_vs_LD_1	0	ABC transporter	Mixed/Inconsistent
ABC transporter	Gene1442929	1	FALSE	1	0	FALSE	FALSE	1.20513		SD_1_vs_YJ_1	0	ABC transporter	Mixed/Inconsistent
ABC transporter	Gene1445057	2	FALSE	1	1	FALSE	FALSE	-0.278943	-0.433017	MHT_1_vs_LD_1; YC_1_vs_XM_1	0	ABC transporter	Mixed/Inconsistent
ABC transporter	Gene1446398	1	FALSE	0	1	FALSE	FALSE	-0.0715016		YC_1_vs_XM_1	0	ABC transporter	Mixed/Inconsistent
ABC transporter	Gene1446881	1	FALSE	0	1	FALSE	FALSE	-0.455376		MHT_1_vs_LD_1	0	ABC transporter	Mixed/Inconsistent
ABC transporter	Gene1448168	1	FALSE	0	1	FALSE	FALSE	-0.702772		YC_1_vs_XM_1	0	ABC transporter	Mixed/Inconsistent
ABC transporter	Gene1451012	1	FALSE	1	0	FALSE	FALSE	0.89787		YC_1_vs_XM_1	0	ABC transporter	Mixed/Inconsistent
ABC transporter	Gene1454454	1	FALSE	1	0	FALSE	FALSE	0.092911		YC_1_vs_YJ_1	0	ABC transporter	Mixed/Inconsistent
ABC transporter	Gene1454591	1	FALSE	0	1	FALSE	FALSE	-0.595368		LD_1_vs_SD_1	0	ABC transporter	Mixed/Inconsistent
ABC transporter	Gene1454844	1	FALSE	1	0	FALSE	FALSE	1.28524		MHT_1_vs_LD_1	0	ABC transporter	Mixed/Inconsistent
ABC transporter	Gene1458920	1	FALSE	0	1	FALSE	FALSE	-1.15527		LD_1_vs_SD_1	0	ABC transporter	Mixed/Inconsistent
ABC transporter	Gene1459078	1	FALSE	1	0	FALSE	FALSE	0.220337		XM_1_vs_MHT_1	0	ABC transporter	Mixed/Inconsistent
ABC transporter	Gene1460572	1	FALSE	1	0	FALSE	FALSE	1.12013		SD_1_vs_YJ_1	0	ABC transporter	Mixed/Inconsistent
ABC transporter	Gene146103	2	FALSE	2	0	FALSE	FALSE	0.387121	0.781987	SD_1_vs_YJ_1; YC_1_vs_YJ_1	0	ABC transporter	Mixed/Inconsistent
ABC transporter	Gene1462469	1	FALSE	1	0	FALSE	FALSE	0.05641		XM_1_vs_MHT_1	0	ABC transporter	Mixed/Inconsistent
ABC transporter	Gene1467418	1	FALSE	0	1	FALSE	FALSE	-2.14545		LD_1_vs_SD_1	0	ABC transporter	Mixed/Inconsistent
ABC transporter	Gene1471624	2	FALSE	1	1	FALSE	FALSE	-0.384455	-2.69298	XM_1_vs_MHT_1; YC_1_vs_YJ_1	0	ABC transporter	Mixed/Inconsistent
ABC transporter	Gene1476479	2	FALSE	1	1	FALSE	FALSE	-0.234761	-2.94034	MHT_1_vs_LD_1; SD_1_vs_YJ_1	0	ABC transporter	Mixed/Inconsistent
ABC transporter	Gene1477293	1	FALSE	0	1	FALSE	FALSE	-1.87574		MHT_1_vs_LD_1	0	ABC transporter	Mixed/Inconsistent
ABC transporter	Gene1479349	1	FALSE	1	0	FALSE	FALSE	0.890087		YC_1_vs_XM_1	0	ABC transporter	Mixed/Inconsistent
ABC transporter	Gene147965	1	FALSE	1	0	FALSE	FALSE	1.19327		MHT_1_vs_LD_1	0	ABC transporter	Mixed/Inconsistent
ABC transporter	Gene1481199	1	FALSE	0	1	FALSE	FALSE	-2.58199		LD_1_vs_SD_1	0	ABC transporter	Mixed/Inconsistent
ABC transporter	Gene1482921	2	FALSE	1	1	FALSE	FALSE	0.908387	-0.472241	SD_1_vs_YJ_1; YC_1_vs_XM_1	0	ABC transporter	Mixed/Inconsistent
ABC transporter	Gene1488557	1	FALSE	1	0	FALSE	FALSE	0.0264018		YC_1_vs_YJ_1	0	ABC transporter	Mixed/Inconsistent
ABC transporter	Gene1492818	2	FALSE	1	1	FALSE	FALSE	-0.477542	-3.60244	LD_1_vs_SD_1; MHT_1_vs_LD_1	0	ABC transporter	Mixed/Inconsistent
ABC transporter	Gene1493249	1	FALSE	1	0	FALSE	FALSE	1.79011		MHT_1_vs_LD_1	0	ABC transporter	Mixed/Inconsistent
ABC transporter	Gene1498153	3	FALSE	1	2	FALSE	FALSE	-0.396324	-4.92923	LD_1_vs_SD_1; SD_1_vs_YJ_1; YC_1_vs_YJ_1	0	ABC transporter	Mixed/Inconsistent
ABC transporter	Gene1498385	2	FALSE	0	2	FALSE	FALSE	-0.217195	0.213212	MHT_1_vs_LD_1; XM_1_vs_MHT_1	0	ABC transporter	Mixed/Inconsistent
ABC transporter	Gene1501982	2	FALSE	1	1	FALSE	FALSE	-3.37188	-1.6295	SD_1_vs_YJ_1; YC_1_vs_YJ_1	0	ABC transporter	Mixed/Inconsistent
ABC transporter	Gene1502041	1	FALSE	1	0	FALSE	FALSE	1.04303		SD_1_vs_YJ_1	0	ABC transporter	Mixed/Inconsistent
ABC transporter	Gene1506330	1	FALSE	0	1	FALSE	FALSE	-0.193585		YC_1_vs_YJ_1	0	ABC transporter	Mixed/Inconsistent
ABC transporter	Gene1507183	1	FALSE	0	1	FALSE	FALSE	-0.776791		MHT_1_vs_LD_1	0	ABC transporter	Mixed/Inconsistent
ABC transporter	Gene1507929	3	FALSE	1	2	FALSE	FALSE	-0.131791	-9.83483	LD_1_vs_SD_1; MHT_1_vs_LD_1; SD_1_vs_YJ_1	0	ABC transporter	Mixed/Inconsistent
ABC transporter	Gene1509926	1	FALSE	0	1	FALSE	FALSE	-0.869166		YC_1_vs_YJ_1	0	ABC transporter	Mixed/Inconsistent
ABC transporter	Gene1513049	1	FALSE	0	1	FALSE	FALSE	-0.265468		XM_1_vs_MHT_1	0	ABC transporter	Mixed/Inconsistent
ABC transporter	Gene1517276	1	FALSE	1	0	FALSE	FALSE	0.42145		XM_1_vs_MHT_1	0	ABC transporter	Mixed/Inconsistent
ABC transporter	Gene1518031	2	FALSE	0	2	FALSE	FALSE	-0.313111	-0.142675	XM_1_vs_MHT_1; YC_1_vs_YJ_1	0	ABC transporter	Mixed/Inconsistent
ABC transporter	Gene1518335	1	FALSE	0	1	FALSE	FALSE	-1.75403		SD_1_vs_YJ_1	0	ABC transporter	Mixed/Inconsistent
ABC transporter	Gene153375	2	FALSE	2	0	FALSE	FALSE	0.766165	0.301765	LD_1_vs_SD_1; YC_1_vs_YJ_1	0	ABC transporter	Mixed/Inconsistent
ABC transporter	Gene1536455	2	FALSE	1	1	FALSE	FALSE	-0.919669	-0.945527	YC_1_vs_XM_1; YC_1_vs_YJ_1	0	ABC transporter	Mixed/Inconsistent
ABC transporter	Gene1536568	1	FALSE	0	1	FALSE	FALSE	-0.643009		YC_1_vs_XM_1	0	ABC transporter	Mixed/Inconsistent
ABC transporter	Gene1536918	2	FALSE	0	2	FALSE	FALSE	-1.3048	0.250138	MHT_1_vs_LD_1; YC_1_vs_YJ_1	0	ABC transporter	Mixed/Inconsistent
ABC transporter	Gene1537529	2	FALSE	2	0	FALSE	FALSE	0.0724765	-0.303321	LD_1_vs_SD_1; YC_1_vs_XM_1	0	ABC transporter	Mixed/Inconsistent
ABC transporter	Gene1543424	1	FALSE	0	1	FALSE	FALSE	-0.0481331		MHT_1_vs_LD_1	0	ABC transporter	Mixed/Inconsistent
ABC transporter	Gene1545334	1	FALSE	0	1	FALSE	FALSE	-5.49971		SD_1_vs_YJ_1	0	ABC transporter	Mixed/Inconsistent
ABC transporter	Gene1548733	2	FALSE	0	2	FALSE	FALSE	-1.00393	-0.0981211	SD_1_vs_YJ_1; XM_1_vs_MHT_1	0	ABC transporter	Mixed/Inconsistent
ABC transporter	Gene1551000	1	FALSE	0	1	FALSE	FALSE	-0.798904		SD_1_vs_YJ_1	0	ABC transporter	Mixed/Inconsistent
ABC transporter	Gene1551838	2	FALSE	2	0	FALSE	FALSE	0.18792	-0.219671	LD_1_vs_SD_1; XM_1_vs_MHT_1	0	ABC transporter	Mixed/Inconsistent
ABC transporter	Gene1552159	1	FALSE	1	0	FALSE	FALSE	0.306363		XM_1_vs_MHT_1	0	ABC transporter	Mixed/Inconsistent
ABC transporter	Gene1553434	1	FALSE	1	0	FALSE	FALSE	0.21867		YC_1_vs_XM_1	0	ABC transporter	Mixed/Inconsistent
ABC transporter	Gene1553713	1	FALSE	0	1	FALSE	FALSE	-1.05271		LD_1_vs_SD_1	0	ABC transporter	Mixed/Inconsistent
ABC transporter	Gene1555241	2	FALSE	0	2	FALSE	FALSE	-0.761928	0.864215	XM_1_vs_MHT_1; YC_1_vs_XM_1	0	ABC transporter	Mixed/Inconsistent
ABC transporter	Gene1558882	1	FALSE	0	1	FALSE	FALSE	-0.842299		MHT_1_vs_LD_1	0	ABC transporter	Mixed/Inconsistent
ABC transporter	Gene1565677	2	FALSE	1	1	FALSE	FALSE	0.673355	-0.791297	SD_1_vs_YJ_1; XM_1_vs_MHT_1	0	ABC transporter	Mixed/Inconsistent
ABC transporter	Gene1565927	2	FALSE	1	1	FALSE	FALSE	-0.1336	-0.896011	MHT_1_vs_LD_1; YC_1_vs_XM_1	0	ABC transporter	Mixed/Inconsistent
ABC transporter	Gene157071	1	FALSE	1	0	FALSE	FALSE	1.9263		MHT_1_vs_LD_1	0	ABC transporter	Mixed/Inconsistent
ABC transporter	Gene1570743	3	FALSE	2	1	FALSE	FALSE	-0.52891	-2.52269	SD_1_vs_YJ_1; XM_1_vs_MHT_1; YC_1_vs_XM_1	0	ABC transporter	Mixed/Inconsistent
ABC transporter	Gene1575942	1	FALSE	1	0	FALSE	FALSE	0.745533		XM_1_vs_MHT_1	0	ABC transporter	Mixed/Inconsistent
ABC transporter	Gene1576214	1	FALSE	0	1	FALSE	FALSE	-0.469447		YC_1_vs_YJ_1	0	ABC transporter	Mixed/Inconsistent
ABC transporter	Gene1587784	2	FALSE	0	2	FALSE	FALSE	-1.26066	0.0970391	LD_1_vs_SD_1; YC_1_vs_XM_1	0	ABC transporter	Mixed/Inconsistent
ABC transporter	Gene1588836	1	FALSE	0	1	FALSE	FALSE	-1.86244		SD_1_vs_YJ_1	0	ABC transporter	Mixed/Inconsistent
ABC transporter	Gene1589005	1	FALSE	0	1	FALSE	FALSE	-0.266551		SD_1_vs_YJ_1	0	ABC transporter	Mixed/Inconsistent
ABC transporter	Gene1590121	2	FALSE	0	2	FALSE	FALSE	-0.218057	0.587416	LD_1_vs_SD_1; XM_1_vs_MHT_1	0	ABC transporter	Mixed/Inconsistent
ABC transporter	Gene1591411	1	FALSE	0	1	FALSE	FALSE	-1.46212		YC_1_vs_YJ_1	0	ABC transporter	Mixed/Inconsistent
ABC transporter	Gene1592002	2	FALSE	0	2	FALSE	FALSE	-0.51761	0.49755	LD_1_vs_SD_1; MHT_1_vs_LD_1	0	ABC transporter	Mixed/Inconsistent
ABC transporter	Gene1592616	1	FALSE	1	0	FALSE	FALSE	0.458919		YC_1_vs_XM_1	0	ABC transporter	Mixed/Inconsistent
ABC transporter	Gene1593240	1	FALSE	0	1	FALSE	FALSE	-2.18117		YC_1_vs_YJ_1	0	ABC transporter	Mixed/Inconsistent
ABC transporter	Gene1597781	1	FALSE	0	1	FALSE	FALSE	-0.656983		YC_1_vs_XM_1	0	ABC transporter	Mixed/Inconsistent
ABC transporter	Gene1602138	3	FALSE	1	2	FALSE	FALSE	-0.962266	-0.182454	LD_1_vs_SD_1; SD_1_vs_YJ_1; YC_1_vs_XM_1	0	ABC transporter	Mixed/Inconsistent
ABC transporter	Gene1609919	1	FALSE	1	0	FALSE	FALSE	0.501824		MHT_1_vs_LD_1	0	ABC transporter	Mixed/Inconsistent
ABC transporter	Gene1613491	1	FALSE	0	1	FALSE	FALSE	-0.661336		LD_1_vs_SD_1	0	ABC transporter	Mixed/Inconsistent
ABC transporter	Gene1619158	1	FALSE	1	0	FALSE	FALSE	0.613637		XM_1_vs_MHT_1	0	ABC transporter	Mixed/Inconsistent
ABC transporter	Gene162188	1	FALSE	1	0	FALSE	FALSE	0.145186		LD_1_vs_SD_1	0	ABC transporter	Mixed/Inconsistent
ABC transporter	Gene1624196	2	FALSE	1	1	FALSE	FALSE	-0.0864698	-8.02057	MHT_1_vs_LD_1; YC_1_vs_XM_1	0	ABC transporter	Mixed/Inconsistent
ABC transporter	Gene1629880	2	FALSE	1	1	FALSE	FALSE	-0.711723	-4.10484	LD_1_vs_SD_1; SD_1_vs_YJ_1	0	ABC transporter	Mixed/Inconsistent
ABC transporter	Gene1631803	1	FALSE	1	0	FALSE	FALSE	0.740098		MHT_1_vs_LD_1	0	ABC transporter	Mixed/Inconsistent
ABC transporter	Gene1636255	1	FALSE	0	1	FALSE	FALSE	-0.78437		LD_1_vs_SD_1	0	ABC transporter	Mixed/Inconsistent
ABC transporter	Gene1639555	2	FALSE	1	1	FALSE	FALSE	-0.867793	-2.14238	LD_1_vs_SD_1; SD_1_vs_YJ_1	0	ABC transporter	Mixed/Inconsistent
ABC transporter	Gene1645119	1	FALSE	1	0	FALSE	FALSE	0.393349		YC_1_vs_XM_1	0	ABC transporter	Mixed/Inconsistent
ABC transporter	Gene1645740	2	FALSE	1	1	FALSE	FALSE	0.180258	-7.07493	MHT_1_vs_LD_1; YC_1_vs_XM_1	0	ABC transporter	Mixed/Inconsistent
ABC transporter	Gene165072	1	FALSE	1	0	FALSE	FALSE	1.65134		YC_1_vs_YJ_1	0	ABC transporter	Mixed/Inconsistent
ABC transporter	Gene1651207	1	FALSE	1	0	FALSE	FALSE	0.0489224		XM_1_vs_MHT_1	0	ABC transporter	Mixed/Inconsistent
ABC transporter	Gene1654908	1	FALSE	0	1	FALSE	FALSE	-0.466701		SD_1_vs_YJ_1	0	ABC transporter	Mixed/Inconsistent
ABC transporter	Gene1659876	1	FALSE	1	0	FALSE	FALSE	0.855442		XM_1_vs_MHT_1	0	ABC transporter	Mixed/Inconsistent
ABC transporter	Gene1661817	1	FALSE	0	1	FALSE	FALSE	-1.20859		YC_1_vs_YJ_1	0	ABC transporter	Mixed/Inconsistent
ABC transporter	Gene1664893	2	FALSE	2	0	FALSE	FALSE	0.090054	0.714834	MHT_1_vs_LD_1; XM_1_vs_MHT_1	0	ABC transporter	Mixed/Inconsistent
ABC transporter	Gene1666463	2	FALSE	1	1	FALSE	FALSE	-0.851246	-1.36673	SD_1_vs_YJ_1; XM_1_vs_MHT_1	0	ABC transporter	Mixed/Inconsistent
ABC transporter	Gene166734	1	FALSE	0	1	FALSE	FALSE	-0.0596352		SD_1_vs_YJ_1	0	ABC transporter	Mixed/Inconsistent
ABC transporter	Gene1668400	2	FALSE	1	1	FALSE	FALSE	-1.01251	-0.449159	MHT_1_vs_LD_1; YC_1_vs_YJ_1	0	ABC transporter	Mixed/Inconsistent
ABC transporter	Gene1677670	3	FALSE	0	3	FALSE	FALSE	-0.544308	0.00401265	LD_1_vs_SD_1; MHT_1_vs_LD_1; SD_1_vs_YJ_1	0	ABC transporter	Mixed/Inconsistent
ABC transporter	Gene1681105	2	FALSE	1	1	FALSE	FALSE	-0.12054	-3.22443	LD_1_vs_SD_1; XM_1_vs_MHT_1	0	ABC transporter	Mixed/Inconsistent
ABC transporter	Gene1683719	3	FALSE	1	2	FALSE	FALSE	0.019038	-10.9374	LD_1_vs_SD_1; MHT_1_vs_LD_1; XM_1_vs_MHT_1	0	ABC transporter	Mixed/Inconsistent
ABC transporter	Gene1684871	1	FALSE	0	1	FALSE	FALSE	-0.542753		MHT_1_vs_LD_1	0	ABC transporter	Mixed/Inconsistent
ABC transporter	Gene1689349	1	FALSE	0	1	FALSE	FALSE	-0.0389583		LD_1_vs_SD_1	0	ABC transporter	Mixed/Inconsistent
ABC transporter	Gene1689422	2	FALSE	1	1	FALSE	FALSE	-0.668459	-0.481756	XM_1_vs_MHT_1; YC_1_vs_YJ_1	0	ABC transporter	Mixed/Inconsistent
ABC transporter	Gene1690837	2	FALSE	1	1	FALSE	FALSE	-0.647024	-0.65341	LD_1_vs_SD_1; YC_1_vs_XM_1	0	ABC transporter	Mixed/Inconsistent
ABC transporter	Gene1690938	2	FALSE	0	2	FALSE	FALSE	-1.34625	-0.100945	MHT_1_vs_LD_1; SD_1_vs_YJ_1	0	ABC transporter	Mixed/Inconsistent
ABC transporter	Gene1695568	1	FALSE	1	0	FALSE	FALSE	0.499109		LD_1_vs_SD_1	0	ABC transporter	Mixed/Inconsistent
ABC transporter	Gene1696302	1	FALSE	0	1	FALSE	FALSE	-0.0317529		YC_1_vs_XM_1	0	ABC transporter	Mixed/Inconsistent
ABC transporter	Gene1699284	2	FALSE	0	2	FALSE	FALSE	-0.759649	0.801618	SD_1_vs_YJ_1; YC_1_vs_YJ_1	0	ABC transporter	Mixed/Inconsistent
ABC transporter	Gene1702856	1	FALSE	0	1	FALSE	FALSE	-0.903614		LD_1_vs_SD_1	0	ABC transporter	Mixed/Inconsistent
ABC transporter	Gene1703076	1	FALSE	1	0	FALSE	FALSE	0.874684		XM_1_vs_MHT_1	0	ABC transporter	Mixed/Inconsistent
ABC transporter	Gene1704906	1	FALSE	0	1	FALSE	FALSE	-2.66569		YC_1_vs_YJ_1	0	ABC transporter	Mixed/Inconsistent
ABC transporter	Gene1708448	1	FALSE	0	1	FALSE	FALSE	-0.00577259		YC_1_vs_XM_1	0	ABC transporter	Mixed/Inconsistent
ABC transporter	Gene1714744	1	FALSE	0	1	FALSE	FALSE	-0.41516		YC_1_vs_YJ_1	0	ABC transporter	Mixed/Inconsistent
ABC transporter	Gene172097	2	FALSE	2	0	FALSE	FALSE	0.462292	0.877813	SD_1_vs_YJ_1; XM_1_vs_MHT_1	0	ABC transporter	Mixed/Inconsistent
ABC transporter	Gene172915	1	FALSE	1	0	FALSE	FALSE	0.87113		YC_1_vs_XM_1	0	ABC transporter	Mixed/Inconsistent
ABC transporter	Gene1733346	1	FALSE	0	1	FALSE	FALSE	-2.01474		LD_1_vs_SD_1	0	ABC transporter	Mixed/Inconsistent
ABC transporter	Gene1736827	1	FALSE	0	1	FALSE	FALSE	-0.214261		YC_1_vs_XM_1	0	ABC transporter	Mixed/Inconsistent
ABC transporter	Gene1738133	1	FALSE	0	1	FALSE	FALSE	-1.3137		LD_1_vs_SD_1	0	ABC transporter	Mixed/Inconsistent
ABC transporter	Gene1740280	2	FALSE	1	1	FALSE	FALSE	-1.91514	-0.929506	XM_1_vs_MHT_1; YC_1_vs_YJ_1	0	ABC transporter	Mixed/Inconsistent
ABC transporter	Gene1741920	2	FALSE	0	2	FALSE	FALSE	-2.23265	0.805271	SD_1_vs_YJ_1; YC_1_vs_YJ_1	0	ABC transporter	Mixed/Inconsistent
ABC transporter	Gene1742342	1	FALSE	0	1	FALSE	FALSE	-0.180624		XM_1_vs_MHT_1	0	ABC transporter	Mixed/Inconsistent
ABC transporter	Gene1748287	1	FALSE	1	0	FALSE	FALSE	0.253552		LD_1_vs_SD_1	0	ABC transporter	Mixed/Inconsistent
ABC transporter	Gene1748409	1	FALSE	1	0	FALSE	FALSE	0.519874		MHT_1_vs_LD_1	0	ABC transporter	Mixed/Inconsistent
ABC transporter	Gene1750691	2	FALSE	0	2	FALSE	FALSE	-1.53445	0.871338	LD_1_vs_SD_1; YC_1_vs_YJ_1	0	ABC transporter	Mixed/Inconsistent
ABC transporter	Gene1751895	2	FALSE	1	1	FALSE	FALSE	-0.202812	-4.41733	XM_1_vs_MHT_1; YC_1_vs_YJ_1	0	ABC transporter	Mixed/Inconsistent
ABC transporter	Gene1752600	1	FALSE	0	1	FALSE	FALSE	-0.0735238		MHT_1_vs_LD_1	0	ABC transporter	Mixed/Inconsistent
ABC transporter	Gene1752961	1	FALSE	0	1	FALSE	FALSE	-1.35456		SD_1_vs_YJ_1	0	ABC transporter	Mixed/Inconsistent
ABC transporter	Gene175649	1	FALSE	1	0	FALSE	FALSE	0.939806		SD_1_vs_YJ_1	0	ABC transporter	Mixed/Inconsistent
ABC transporter	Gene1759569	1	FALSE	1	0	FALSE	FALSE	0.533692		SD_1_vs_YJ_1	0	ABC transporter	Mixed/Inconsistent
ABC transporter	Gene1762250	2	FALSE	1	1	FALSE	FALSE	-0.361009	-3.05004	LD_1_vs_SD_1; MHT_1_vs_LD_1	0	ABC transporter	Mixed/Inconsistent
ABC transporter	Gene1763901	1	FALSE	0	1	FALSE	FALSE	-0.669323		LD_1_vs_SD_1	0	ABC transporter	Mixed/Inconsistent
ABC transporter	Gene176710	1	FALSE	1	0	FALSE	FALSE	1.19133		YC_1_vs_YJ_1	0	ABC transporter	Mixed/Inconsistent
ABC transporter	Gene176946	1	FALSE	0	1	FALSE	FALSE	-0.889714		SD_1_vs_YJ_1	0	ABC transporter	Mixed/Inconsistent
ABC transporter	Gene177084	1	FALSE	1	0	FALSE	FALSE	1.44755		YC_1_vs_XM_1	0	ABC transporter	Mixed/Inconsistent
ABC transporter	Gene1772181	1	FALSE	0	1	FALSE	FALSE	-2.5386		YC_1_vs_YJ_1	0	ABC transporter	Mixed/Inconsistent
ABC transporter	Gene1776891	1	FALSE	0	1	FALSE	FALSE	-0.646711		SD_1_vs_YJ_1	0	ABC transporter	Mixed/Inconsistent
ABC transporter	Gene1779825	2	FALSE	2	0	FALSE	FALSE	0.446474	-0.0129552	LD_1_vs_SD_1; XM_1_vs_MHT_1	0	ABC transporter	Mixed/Inconsistent
ABC transporter	Gene1780255	1	FALSE	0	1	FALSE	FALSE	-1.94555		YC_1_vs_YJ_1	0	ABC transporter	Mixed/Inconsistent
ABC transporter	Gene1781611	1	FALSE	0	1	FALSE	FALSE	-0.405838		SD_1_vs_YJ_1	0	ABC transporter	Mixed/Inconsistent
ABC transporter	Gene178772	1	FALSE	0	1	FALSE	FALSE	-0.911833		LD_1_vs_SD_1	0	ABC transporter	Mixed/Inconsistent
ABC transporter	Gene1788266	3	FALSE	3	0	FALSE	FALSE	0.890262	-0.18989	LD_1_vs_SD_1; XM_1_vs_MHT_1; YC_1_vs_XM_1	0	ABC transporter	Mixed/Inconsistent
ABC transporter	Gene1790239	1	FALSE	0	1	FALSE	FALSE	-0.764157		LD_1_vs_SD_1	0	ABC transporter	Mixed/Inconsistent
ABC transporter	Gene1790681	1	FALSE	0	1	FALSE	FALSE	-0.310336		MHT_1_vs_LD_1	0	ABC transporter	Mixed/Inconsistent
ABC transporter	Gene1792028	3	FALSE	0	3	FALSE	FALSE	-1.24266	0.679132	MHT_1_vs_LD_1; SD_1_vs_YJ_1; YC_1_vs_YJ_1	0	ABC transporter	Mixed/Inconsistent
ABC transporter	Gene1794445	1	FALSE	0	1	FALSE	FALSE	-2.66655		SD_1_vs_YJ_1	0	ABC transporter	Mixed/Inconsistent
ABC transporter	Gene1795448	1	FALSE	1	0	FALSE	FALSE	1.47894		YC_1_vs_XM_1	0	ABC transporter	Mixed/Inconsistent
ABC transporter	Gene1796167	1	FALSE	0	1	FALSE	FALSE	-0.441374		YC_1_vs_XM_1	0	ABC transporter	Mixed/Inconsistent
ABC transporter	Gene1796468	2	FALSE	1	1	FALSE	FALSE	-0.547682	-3.24459	LD_1_vs_SD_1; MHT_1_vs_LD_1	0	ABC transporter	Mixed/Inconsistent
ABC transporter	Gene1796482	2	FALSE	0	2	FALSE	FALSE	-0.339232	0.0271267	YC_1_vs_XM_1; YC_1_vs_YJ_1	0	ABC transporter	Mixed/Inconsistent
ABC transporter	Gene1798483	2	FALSE	0	2	FALSE	FALSE	-0.181611	0.189214	MHT_1_vs_LD_1; YC_1_vs_YJ_1	0	ABC transporter	Mixed/Inconsistent
ABC transporter	Gene1799084	3	FALSE	1	2	FALSE	FALSE	-0.607269	-0.817559	SD_1_vs_YJ_1; XM_1_vs_MHT_1; YC_1_vs_YJ_1	0	ABC transporter	Mixed/Inconsistent
ABC transporter	Gene1800283	1	FALSE	1	0	FALSE	FALSE	0.932293		YC_1_vs_XM_1	0	ABC transporter	Mixed/Inconsistent
ABC transporter	Gene1804375	1	FALSE	0	1	FALSE	FALSE	-2.10747		LD_1_vs_SD_1	0	ABC transporter	Mixed/Inconsistent
ABC transporter	Gene1807183	2	FALSE	0	2	FALSE	FALSE	-4.91694	0.831163	SD_1_vs_YJ_1; YC_1_vs_YJ_1	0	ABC transporter	Mixed/Inconsistent
ABC transporter	Gene1807334	1	FALSE	1	0	FALSE	FALSE	0.11711		MHT_1_vs_LD_1	0	ABC transporter	Mixed/Inconsistent
ABC transporter	Gene1807345	2	FALSE	0	2	FALSE	FALSE	-0.828252	-0.139625	MHT_1_vs_LD_1; SD_1_vs_YJ_1	0	ABC transporter	Mixed/Inconsistent
ABC transporter	Gene1808744	1	FALSE	1	0	FALSE	FALSE	0.054902		XM_1_vs_MHT_1	0	ABC transporter	Mixed/Inconsistent
ABC transporter	Gene1809492	1	FALSE	0	1	FALSE	FALSE	-1.38832		YC_1_vs_YJ_1	0	ABC transporter	Mixed/Inconsistent
ABC transporter	Gene1814269	1	FALSE	0	1	FALSE	FALSE	-1.66476		LD_1_vs_SD_1	0	ABC transporter	Mixed/Inconsistent
ABC transporter	Gene181573	1	FALSE	0	1	FALSE	FALSE	-0.209844		LD_1_vs_SD_1	0	ABC transporter	Mixed/Inconsistent
ABC transporter	Gene1818285	2	FALSE	0	2	FALSE	FALSE	-0.904549	-0.00940619	MHT_1_vs_LD_1; YC_1_vs_YJ_1	0	ABC transporter	Mixed/Inconsistent
ABC transporter	Gene1821460	1	FALSE	1	0	FALSE	FALSE	0.271887		XM_1_vs_MHT_1	0	ABC transporter	Mixed/Inconsistent
ABC transporter	Gene1824129	1	FALSE	0	1	FALSE	FALSE	-0.833252		YC_1_vs_YJ_1	0	ABC transporter	Mixed/Inconsistent
ABC transporter	Gene1824991	3	FALSE	0	3	FALSE	FALSE	-0.940858	0.177074	LD_1_vs_SD_1; SD_1_vs_YJ_1; YC_1_vs_XM_1	0	ABC transporter	Mixed/Inconsistent
ABC transporter	Gene1825732	1	FALSE	0	1	FALSE	FALSE	-1.65241		YC_1_vs_YJ_1	0	ABC transporter	Mixed/Inconsistent
ABC transporter	Gene1826128	1	FALSE	1	0	FALSE	FALSE	0.129991		YC_1_vs_XM_1	0	ABC transporter	Mixed/Inconsistent
ABC transporter	Gene1830888	2	FALSE	0	2	FALSE	FALSE	-0.48175	0.263381	LD_1_vs_SD_1; MHT_1_vs_LD_1	0	ABC transporter	Mixed/Inconsistent
ABC transporter	Gene1831988	1	FALSE	0	1	FALSE	FALSE	-0.977737		YC_1_vs_YJ_1	0	ABC transporter	Mixed/Inconsistent
ABC transporter	Gene188046	1	FALSE	1	0	FALSE	FALSE	0.24793		MHT_1_vs_LD_1	0	ABC transporter	Mixed/Inconsistent
ABC transporter	Gene195574	1	FALSE	0	1	FALSE	FALSE	-0.996199		XM_1_vs_MHT_1	0	ABC transporter	Mixed/Inconsistent
ABC transporter	Gene201289	1	FALSE	0	1	FALSE	FALSE	-0.187853		MHT_1_vs_LD_1	0	ABC transporter	Mixed/Inconsistent
ABC transporter	Gene208869	1	FALSE	0	1	FALSE	FALSE	-0.0048733		YC_1_vs_XM_1	0	ABC transporter	Mixed/Inconsistent
ABC transporter	Gene210506	1	FALSE	1	0	FALSE	FALSE	0.306985		MHT_1_vs_LD_1	0	ABC transporter	Mixed/Inconsistent
ABC transporter	Gene217330	1	FALSE	1	0	FALSE	FALSE	0.649426		XM_1_vs_MHT_1	0	ABC transporter	Mixed/Inconsistent
ABC transporter	Gene220799	2	FALSE	1	1	FALSE	FALSE	1.67595	-0.493335	LD_1_vs_SD_1; YC_1_vs_YJ_1	0	ABC transporter	Mixed/Inconsistent
ABC transporter	Gene223040	2	FALSE	1	1	FALSE	FALSE	0.940008	-0.455676	LD_1_vs_SD_1; YC_1_vs_XM_1	0	ABC transporter	Mixed/Inconsistent
ABC transporter	Gene224124	1	FALSE	0	1	FALSE	FALSE	-0.17235		LD_1_vs_SD_1	0	ABC transporter	Mixed/Inconsistent
ABC transporter	Gene234374	3	FALSE	2	1	FALSE	FALSE	1.04098	-0.857298	LD_1_vs_SD_1; MHT_1_vs_LD_1; YC_1_vs_YJ_1	0	ABC transporter	Mixed/Inconsistent
ABC transporter	Gene234854	2	FALSE	0	2	FALSE	FALSE	-0.579088	-0.092647	SD_1_vs_YJ_1; XM_1_vs_MHT_1	0	ABC transporter	Mixed/Inconsistent
ABC transporter	Gene236134	1	FALSE	1	0	FALSE	FALSE	0.527449		SD_1_vs_YJ_1	0	ABC transporter	Mixed/Inconsistent
ABC transporter	Gene246070	1	FALSE	0	1	FALSE	FALSE	-1.57876		LD_1_vs_SD_1	0	ABC transporter	Mixed/Inconsistent
ABC transporter	Gene246318	2	FALSE	2	0	FALSE	FALSE	0.103408	0.814358	SD_1_vs_YJ_1; XM_1_vs_MHT_1	0	ABC transporter	Mixed/Inconsistent
ABC transporter	Gene248778	1	FALSE	1	0	FALSE	FALSE	0.463273		SD_1_vs_YJ_1	0	ABC transporter	Mixed/Inconsistent
ABC transporter	Gene253482	1	FALSE	0	1	FALSE	FALSE	-0.362987		MHT_1_vs_LD_1	0	ABC transporter	Mixed/Inconsistent
ABC transporter	Gene255792	1	FALSE	1	0	FALSE	FALSE	1.31391		XM_1_vs_MHT_1	0	ABC transporter	Mixed/Inconsistent
ABC transporter	Gene255846	1	FALSE	0	1	FALSE	FALSE	-0.171656		MHT_1_vs_LD_1	0	ABC transporter	Mixed/Inconsistent
ABC transporter	Gene257458	3	FALSE	3	0	FALSE	FALSE	1.39041	-0.101303	MHT_1_vs_LD_1; XM_1_vs_MHT_1; YC_1_vs_YJ_1	0	ABC transporter	Mixed/Inconsistent
ABC transporter	Gene258968	2	FALSE	1	1	FALSE	FALSE	0.332028	-1.10608	XM_1_vs_MHT_1; YC_1_vs_XM_1	0	ABC transporter	Mixed/Inconsistent
ABC transporter	Gene266106	1	FALSE	0	1	FALSE	FALSE	-0.0771493		YC_1_vs_YJ_1	0	ABC transporter	Mixed/Inconsistent
ABC transporter	Gene269272	1	FALSE	1	0	FALSE	FALSE	1.58384		YC_1_vs_YJ_1	0	ABC transporter	Mixed/Inconsistent
ABC transporter	Gene277898	1	FALSE	1	0	FALSE	FALSE	1.63244		XM_1_vs_MHT_1	0	ABC transporter	Mixed/Inconsistent
ABC transporter	Gene285546	2	FALSE	1	1	FALSE	FALSE	-0.463683	-1.09792	MHT_1_vs_LD_1; YC_1_vs_XM_1	0	ABC transporter	Mixed/Inconsistent
ABC transporter	Gene289940	1	FALSE	1	0	FALSE	FALSE	0.655052		MHT_1_vs_LD_1	0	ABC transporter	Mixed/Inconsistent
ABC transporter	Gene299624	1	FALSE	1	0	FALSE	FALSE	0.972843		YC_1_vs_YJ_1	0	ABC transporter	Mixed/Inconsistent
ABC transporter	Gene303602	1	FALSE	1	0	FALSE	FALSE	1.25511		YC_1_vs_YJ_1	0	ABC transporter	Mixed/Inconsistent
ABC transporter	Gene304524	1	FALSE	0	1	FALSE	FALSE	-0.486553		MHT_1_vs_LD_1	0	ABC transporter	Mixed/Inconsistent
ABC transporter	Gene305273	1	FALSE	1	0	FALSE	FALSE	1.34415		SD_1_vs_YJ_1	0	ABC transporter	Mixed/Inconsistent
ABC transporter	Gene316177	1	FALSE	0	1	FALSE	FALSE	-0.0977505		XM_1_vs_MHT_1	0	ABC transporter	Mixed/Inconsistent
ABC transporter	Gene318270	1	FALSE	1	0	FALSE	FALSE	0.616058		XM_1_vs_MHT_1	0	ABC transporter	Mixed/Inconsistent
ABC transporter	Gene322674	1	FALSE	1	0	FALSE	FALSE	0.306913		YC_1_vs_YJ_1	0	ABC transporter	Mixed/Inconsistent
ABC transporter	Gene330192	2	FALSE	1	1	FALSE	FALSE	1.27711	-10.4275	MHT_1_vs_LD_1; XM_1_vs_MHT_1	0	ABC transporter	Mixed/Inconsistent
ABC transporter	Gene330589	2	FALSE	1	1	FALSE	FALSE	-0.381912	-0.507715	MHT_1_vs_LD_1; YC_1_vs_XM_1	0	ABC transporter	Mixed/Inconsistent
ABC transporter	Gene334056	2	FALSE	1	1	FALSE	FALSE	-0.0446147	-8.15044	MHT_1_vs_LD_1; YC_1_vs_XM_1	0	ABC transporter	Mixed/Inconsistent
ABC transporter	Gene335633	1	FALSE	0	1	FALSE	FALSE	-0.877417		SD_1_vs_YJ_1	0	ABC transporter	Mixed/Inconsistent
ABC transporter	Gene341098	1	FALSE	1	0	FALSE	FALSE	1.37875		LD_1_vs_SD_1	0	ABC transporter	Mixed/Inconsistent
ABC transporter	Gene343190	1	FALSE	0	1	FALSE	FALSE	-0.668268		LD_1_vs_SD_1	0	ABC transporter	Mixed/Inconsistent
ABC transporter	Gene348859	1	FALSE	0	1	FALSE	FALSE	-3.23043		SD_1_vs_YJ_1	0	ABC transporter	Mixed/Inconsistent
ABC transporter	Gene351281	2	FALSE	2	0	FALSE	FALSE	0.463966	0.0439673	SD_1_vs_YJ_1; XM_1_vs_MHT_1	0	ABC transporter	Mixed/Inconsistent
ABC transporter	Gene365567	2	FALSE	1	1	FALSE	FALSE	0.22179	-1.50931	LD_1_vs_SD_1; XM_1_vs_MHT_1	0	ABC transporter	Mixed/Inconsistent
ABC transporter	Gene368584	2	FALSE	1	1	FALSE	FALSE	-0.0637607	-16.0588	YC_1_vs_XM_1; YC_1_vs_YJ_1	0	ABC transporter	Mixed/Inconsistent
ABC transporter	Gene371557	1	FALSE	1	0	FALSE	FALSE	0.0548356		MHT_1_vs_LD_1	0	ABC transporter	Mixed/Inconsistent
ABC transporter	Gene372159	1	FALSE	0	1	FALSE	FALSE	-1.56242		LD_1_vs_SD_1	0	ABC transporter	Mixed/Inconsistent
ABC transporter	Gene380887	2	FALSE	2	0	FALSE	FALSE	0.290295	0.721385	LD_1_vs_SD_1; YC_1_vs_XM_1	0	ABC transporter	Mixed/Inconsistent
ABC transporter	Gene386416	1	FALSE	1	0	FALSE	FALSE	0.123121		YC_1_vs_XM_1	0	ABC transporter	Mixed/Inconsistent
ABC transporter	Gene395002	2	FALSE	0	2	FALSE	FALSE	-0.233267	0.630414	MHT_1_vs_LD_1; YC_1_vs_XM_1	0	ABC transporter	Mixed/Inconsistent
ABC transporter	Gene405492	2	FALSE	2	0	FALSE	FALSE	1.21516	-0.286449	LD_1_vs_SD_1; YC_1_vs_YJ_1	0	ABC transporter	Mixed/Inconsistent
ABC transporter	Gene408220	2	FALSE	2	0	FALSE	FALSE	0.208713	0.165183	SD_1_vs_YJ_1; YC_1_vs_YJ_1	0	ABC transporter	Mixed/Inconsistent
ABC transporter	Gene409993	1	FALSE	1	0	FALSE	FALSE	0.90065		XM_1_vs_MHT_1	0	ABC transporter	Mixed/Inconsistent
ABC transporter	Gene412370	1	FALSE	1	0	FALSE	FALSE	1.22416		LD_1_vs_SD_1	0	ABC transporter	Mixed/Inconsistent
ABC transporter	Gene413892	1	FALSE	0	1	FALSE	FALSE	-0.351804		LD_1_vs_SD_1	0	ABC transporter	Mixed/Inconsistent
ABC transporter	Gene415864	1	FALSE	1	0	FALSE	FALSE	1.00221		XM_1_vs_MHT_1	0	ABC transporter	Mixed/Inconsistent
ABC transporter	Gene418027	2	FALSE	0	2	FALSE	FALSE	-0.442929	0.274606	SD_1_vs_YJ_1; YC_1_vs_YJ_1	0	ABC transporter	Mixed/Inconsistent
ABC transporter	Gene432220	1	FALSE	1	0	FALSE	FALSE	0.504781		LD_1_vs_SD_1	0	ABC transporter	Mixed/Inconsistent
ABC transporter	Gene435049	2	FALSE	1	1	FALSE	FALSE	0.433718	-0.771085	LD_1_vs_SD_1; YC_1_vs_XM_1	0	ABC transporter	Mixed/Inconsistent
ABC transporter	Gene441665	1	FALSE	1	0	FALSE	FALSE	0.324792		MHT_1_vs_LD_1	0	ABC transporter	Mixed/Inconsistent
ABC transporter	Gene443495	1	FALSE	0	1	FALSE	FALSE	-0.372126		YC_1_vs_YJ_1	0	ABC transporter	Mixed/Inconsistent
ABC transporter	Gene445591	1	FALSE	0	1	FALSE	FALSE	-0.128525		YC_1_vs_YJ_1	0	ABC transporter	Mixed/Inconsistent
ABC transporter	Gene447817	1	FALSE	1	0	FALSE	FALSE	0.355457		YC_1_vs_YJ_1	0	ABC transporter	Mixed/Inconsistent
ABC transporter	Gene449960	2	FALSE	2	0	FALSE	FALSE	2.79079	0.683097	XM_1_vs_MHT_1; YC_1_vs_YJ_1	0	ABC transporter	Mixed/Inconsistent
ABC transporter	Gene454686	1	FALSE	1	0	FALSE	FALSE	0.633784		MHT_1_vs_LD_1	0	ABC transporter	Mixed/Inconsistent
ABC transporter	Gene466253	1	FALSE	0	1	FALSE	FALSE	-0.928308		YC_1_vs_XM_1	0	ABC transporter	Mixed/Inconsistent
ABC transporter	Gene467124	1	FALSE	1	0	FALSE	FALSE	0.0732794		XM_1_vs_MHT_1	0	ABC transporter	Mixed/Inconsistent
ABC transporter	Gene467517	1	FALSE	1	0	FALSE	FALSE	0.0785532		SD_1_vs_YJ_1	0	ABC transporter	Mixed/Inconsistent
ABC transporter	Gene469855	2	FALSE	2	0	FALSE	FALSE	0.361564	0.561741	XM_1_vs_MHT_1; YC_1_vs_XM_1	0	ABC transporter	Mixed/Inconsistent
ABC transporter	Gene474791	1	FALSE	0	1	FALSE	FALSE	-0.165729		SD_1_vs_YJ_1	0	ABC transporter	Mixed/Inconsistent
ABC transporter	Gene477562	2	FALSE	0	2	FALSE	FALSE	-0.108939	0.721628	SD_1_vs_YJ_1; YC_1_vs_XM_1	0	ABC transporter	Mixed/Inconsistent
ABC transporter	Gene490353	2	FALSE	1	1	FALSE	FALSE	1.59455	-1.73609	MHT_1_vs_LD_1; XM_1_vs_MHT_1	0	ABC transporter	Mixed/Inconsistent
ABC transporter	Gene501841	1	FALSE	0	1	FALSE	FALSE	-0.361982		XM_1_vs_MHT_1	0	ABC transporter	Mixed/Inconsistent
ABC transporter	Gene508794	1	FALSE	1	0	FALSE	FALSE	2.05335		XM_1_vs_MHT_1	0	ABC transporter	Mixed/Inconsistent
ABC transporter	Gene511249	1	FALSE	1	0	FALSE	FALSE	0.53158		LD_1_vs_SD_1	0	ABC transporter	Mixed/Inconsistent
ABC transporter	Gene511768	1	FALSE	1	0	FALSE	FALSE	3.40394		XM_1_vs_MHT_1	0	ABC transporter	Mixed/Inconsistent
ABC transporter	Gene528034	2	FALSE	2	0	FALSE	FALSE	1.52277	0.352918	LD_1_vs_SD_1; MHT_1_vs_LD_1	0	ABC transporter	Mixed/Inconsistent
ABC transporter	Gene532732	1	FALSE	0	1	FALSE	FALSE	-1.57525		YC_1_vs_XM_1	0	ABC transporter	Mixed/Inconsistent
ABC transporter	Gene533650	1	FALSE	0	1	FALSE	FALSE	-0.861971		YC_1_vs_XM_1	0	ABC transporter	Mixed/Inconsistent
ABC transporter	Gene535313	1	FALSE	0	1	FALSE	FALSE	-0.419174		SD_1_vs_YJ_1	0	ABC transporter	Mixed/Inconsistent
ABC transporter	Gene536080	3	FALSE	2	1	FALSE	FALSE	0.191332	-7.70084	MHT_1_vs_LD_1; XM_1_vs_MHT_1; YC_1_vs_XM_1	0	ABC transporter	Mixed/Inconsistent
ABC transporter	Gene539365	1	FALSE	1	0	FALSE	FALSE	2.04537		YC_1_vs_YJ_1	0	ABC transporter	Mixed/Inconsistent
ABC transporter	Gene557389	2	FALSE	2	0	FALSE	FALSE	0.955378	-0.253204	LD_1_vs_SD_1; MHT_1_vs_LD_1	0	ABC transporter	Mixed/Inconsistent
ABC transporter	Gene558470	3	FALSE	2	1	FALSE	FALSE	0.595097	-0.713026	LD_1_vs_SD_1; MHT_1_vs_LD_1; YC_1_vs_YJ_1	0	ABC transporter	Mixed/Inconsistent
ABC transporter	Gene559676	1	FALSE	0	1	FALSE	FALSE	-0.753405		XM_1_vs_MHT_1	0	ABC transporter	Mixed/Inconsistent
ABC transporter	Gene571925	1	FALSE	1	0	FALSE	FALSE	1.59318		YC_1_vs_YJ_1	0	ABC transporter	Mixed/Inconsistent
ABC transporter	Gene573415	1	FALSE	1	0	FALSE	FALSE	2.13378		MHT_1_vs_LD_1	0	ABC transporter	Mixed/Inconsistent
ABC transporter	Gene577958	1	FALSE	1	0	FALSE	FALSE	1.11352		MHT_1_vs_LD_1	0	ABC transporter	Mixed/Inconsistent
ABC transporter	Gene580420	1	FALSE	1	0	FALSE	FALSE	0.495362		YC_1_vs_XM_1	0	ABC transporter	Mixed/Inconsistent
ABC transporter	Gene583530	1	FALSE	0	1	FALSE	FALSE	-0.00910169		YC_1_vs_XM_1	0	ABC transporter	Mixed/Inconsistent
ABC transporter	Gene597237	1	FALSE	0	1	FALSE	FALSE	-0.313115		SD_1_vs_YJ_1	0	ABC transporter	Mixed/Inconsistent
ABC transporter	Gene598964	1	FALSE	0	1	FALSE	FALSE	-2.65136		XM_1_vs_MHT_1	0	ABC transporter	Mixed/Inconsistent
ABC transporter	Gene602023	2	FALSE	2	0	FALSE	FALSE	0.534476	-0.31482	MHT_1_vs_LD_1; YC_1_vs_XM_1	0	ABC transporter	Mixed/Inconsistent
ABC transporter	Gene604488	1	FALSE	0	1	FALSE	FALSE	-1.04388		XM_1_vs_MHT_1	0	ABC transporter	Mixed/Inconsistent
ABC transporter	Gene604948	2	FALSE	2	0	FALSE	FALSE	1.62401	0.603448	YC_1_vs_XM_1; YC_1_vs_YJ_1	0	ABC transporter	Mixed/Inconsistent
ABC transporter	Gene606949	1	FALSE	1	0	FALSE	FALSE	1.42284		MHT_1_vs_LD_1	0	ABC transporter	Mixed/Inconsistent
ABC transporter	Gene607437	2	FALSE	1	1	FALSE	FALSE	-0.410127	-2.64034	SD_1_vs_YJ_1; XM_1_vs_MHT_1	0	ABC transporter	Mixed/Inconsistent
ABC transporter	Gene612267	2	FALSE	1	1	FALSE	FALSE	0.00595239	-51.6416	YC_1_vs_XM_1; YC_1_vs_YJ_1	0	ABC transporter	Mixed/Inconsistent
ABC transporter	Gene615326	1	FALSE	1	0	FALSE	FALSE	0.350742		XM_1_vs_MHT_1	0	ABC transporter	Mixed/Inconsistent
ABC transporter	Gene618893	2	FALSE	2	0	FALSE	FALSE	0.478544	-0.039273	SD_1_vs_YJ_1; YC_1_vs_XM_1	0	ABC transporter	Mixed/Inconsistent
ABC transporter	Gene621647	2	FALSE	1	1	FALSE	FALSE	-0.324562	-1.40205	SD_1_vs_YJ_1; XM_1_vs_MHT_1	0	ABC transporter	Mixed/Inconsistent
ABC transporter	Gene631155	2	FALSE	2	0	FALSE	FALSE	0.817736	0.952564	LD_1_vs_SD_1; SD_1_vs_YJ_1	0	ABC transporter	Mixed/Inconsistent
ABC transporter	Gene635013	1	FALSE	1	0	FALSE	FALSE	0.597536		YC_1_vs_XM_1	0	ABC transporter	Mixed/Inconsistent
ABC transporter	Gene658696	1	FALSE	0	1	FALSE	FALSE	-0.144644		XM_1_vs_MHT_1	0	ABC transporter	Mixed/Inconsistent
ABC transporter	Gene669193	3	FALSE	2	1	FALSE	FALSE	1.40843	-1.10558	LD_1_vs_SD_1; MHT_1_vs_LD_1; SD_1_vs_YJ_1	0	ABC transporter	Mixed/Inconsistent
ABC transporter	Gene675199	1	FALSE	1	0	FALSE	FALSE	0.412965		MHT_1_vs_LD_1	0	ABC transporter	Mixed/Inconsistent
ABC transporter	Gene677722	1	FALSE	1	0	FALSE	FALSE	0.49404		SD_1_vs_YJ_1	0	ABC transporter	Mixed/Inconsistent
ABC transporter	Gene679515	2	FALSE	1	1	FALSE	FALSE	-0.115327	-3.24233	XM_1_vs_MHT_1; YC_1_vs_YJ_1	0	ABC transporter	Mixed/Inconsistent
ABC transporter	Gene682815	1	FALSE	0	1	FALSE	FALSE	-0.947072		YC_1_vs_YJ_1	0	ABC transporter	Mixed/Inconsistent
ABC transporter	Gene685336	2	FALSE	1	1	FALSE	FALSE	0.24402	-3.09497	MHT_1_vs_LD_1; XM_1_vs_MHT_1	0	ABC transporter	Mixed/Inconsistent
ABC transporter	Gene686942	2	FALSE	1	1	FALSE	FALSE	-0.374228	-2.45008	LD_1_vs_SD_1; SD_1_vs_YJ_1	0	ABC transporter	Mixed/Inconsistent
ABC transporter	Gene691005	1	FALSE	0	1	FALSE	FALSE	-0.553937		SD_1_vs_YJ_1	0	ABC transporter	Mixed/Inconsistent
ABC transporter	Gene691781	1	FALSE	0	1	FALSE	FALSE	-1.14769		XM_1_vs_MHT_1	0	ABC transporter	Mixed/Inconsistent
ABC transporter	Gene710703	2	FALSE	1	1	FALSE	FALSE	0.352745	-0.912313	SD_1_vs_YJ_1; YC_1_vs_XM_1	0	ABC transporter	Mixed/Inconsistent
ABC transporter	Gene719573	1	FALSE	0	1	FALSE	FALSE	-0.033014		YC_1_vs_XM_1	0	ABC transporter	Mixed/Inconsistent
ABC transporter	Gene722071	2	FALSE	1	1	FALSE	FALSE	-0.420041	-12.1102	SD_1_vs_YJ_1; XM_1_vs_MHT_1	0	ABC transporter	Mixed/Inconsistent
ABC transporter	Gene726555	1	FALSE	1	0	FALSE	FALSE	0.480324		SD_1_vs_YJ_1	0	ABC transporter	Mixed/Inconsistent
ABC transporter	Gene730902	2	FALSE	2	0	FALSE	FALSE	0.120662	0.793621	LD_1_vs_SD_1; SD_1_vs_YJ_1	0	ABC transporter	Mixed/Inconsistent
ABC transporter	Gene732004	1	FALSE	1	0	FALSE	FALSE	0.125105		YC_1_vs_XM_1	0	ABC transporter	Mixed/Inconsistent
ABC transporter	Gene739673	1	FALSE	0	1	FALSE	FALSE	-2.62229		SD_1_vs_YJ_1	0	ABC transporter	Mixed/Inconsistent
ABC transporter	Gene754405	1	FALSE	0	1	FALSE	FALSE	-1.32913		LD_1_vs_SD_1	0	ABC transporter	Mixed/Inconsistent
ABC transporter	Gene758481	1	FALSE	1	0	FALSE	FALSE	0.97896		MHT_1_vs_LD_1	0	ABC transporter	Mixed/Inconsistent
ABC transporter	Gene760382	1	FALSE	0	1	FALSE	FALSE	-3.04825		XM_1_vs_MHT_1	0	ABC transporter	Mixed/Inconsistent
ABC transporter	Gene763085	1	FALSE	0	1	FALSE	FALSE	-1.38809		XM_1_vs_MHT_1	0	ABC transporter	Mixed/Inconsistent
ABC transporter	Gene767894	1	FALSE	1	0	FALSE	FALSE	0.431372		LD_1_vs_SD_1	0	ABC transporter	Mixed/Inconsistent
ABC transporter	Gene774109	1	FALSE	1	0	FALSE	FALSE	0.42878		SD_1_vs_YJ_1	0	ABC transporter	Mixed/Inconsistent
ABC transporter	Gene775882	1	FALSE	0	1	FALSE	FALSE	-0.520376		SD_1_vs_YJ_1	0	ABC transporter	Mixed/Inconsistent
ABC transporter	Gene779456	1	FALSE	1	0	FALSE	FALSE	0.214955		YC_1_vs_YJ_1	0	ABC transporter	Mixed/Inconsistent
ABC transporter	Gene789054	1	FALSE	1	0	FALSE	FALSE	1.40323		LD_1_vs_SD_1	0	ABC transporter	Mixed/Inconsistent
ABC transporter	Gene791709	1	FALSE	0	1	FALSE	FALSE	-0.437696		YC_1_vs_YJ_1	0	ABC transporter	Mixed/Inconsistent
ABC transporter	Gene794573	2	FALSE	1	1	FALSE	FALSE	-0.537748	-1.02604	MHT_1_vs_LD_1; YC_1_vs_XM_1	0	ABC transporter	Mixed/Inconsistent
ABC transporter	Gene794752	1	FALSE	0	1	FALSE	FALSE	-0.869795		XM_1_vs_MHT_1	0	ABC transporter	Mixed/Inconsistent
ABC transporter	Gene795284	1	FALSE	0	1	FALSE	FALSE	-0.533133		MHT_1_vs_LD_1	0	ABC transporter	Mixed/Inconsistent
ABC transporter	Gene807191	2	FALSE	1	1	FALSE	FALSE	0.366159	-1.19454	LD_1_vs_SD_1; XM_1_vs_MHT_1	0	ABC transporter	Mixed/Inconsistent
ABC transporter	Gene812578	3	FALSE	1	2	FALSE	FALSE	-0.0458552	-17.4244	LD_1_vs_SD_1; MHT_1_vs_LD_1; YC_1_vs_YJ_1	0	ABC transporter	Mixed/Inconsistent
ABC transporter	Gene815680	1	FALSE	0	1	FALSE	FALSE	-0.477699		SD_1_vs_YJ_1	0	ABC transporter	Mixed/Inconsistent
ABC transporter	Gene818261	1	FALSE	1	0	FALSE	FALSE	0.309269		SD_1_vs_YJ_1	0	ABC transporter	Mixed/Inconsistent
ABC transporter	Gene819634	1	FALSE	1	0	FALSE	FALSE	1.57291		YC_1_vs_YJ_1	0	ABC transporter	Mixed/Inconsistent
ABC transporter	Gene820459	1	FALSE	1	0	FALSE	FALSE	0.209523		XM_1_vs_MHT_1	0	ABC transporter	Mixed/Inconsistent
ABC transporter	Gene822757	1	FALSE	0	1	FALSE	FALSE	-0.100033		YC_1_vs_XM_1	0	ABC transporter	Mixed/Inconsistent
ABC transporter	Gene830586	1	FALSE	1	0	FALSE	FALSE	0.186061		XM_1_vs_MHT_1	0	ABC transporter	Mixed/Inconsistent
ABC transporter	Gene835302	2	FALSE	2	0	FALSE	FALSE	0.429444	-0.04171	XM_1_vs_MHT_1; YC_1_vs_XM_1	0	ABC transporter	Mixed/Inconsistent
ABC transporter	Gene840261	1	FALSE	0	1	FALSE	FALSE	-2.34134		XM_1_vs_MHT_1	0	ABC transporter	Mixed/Inconsistent
ABC transporter	Gene842162	1	FALSE	0	1	FALSE	FALSE	-2.72001		MHT_1_vs_LD_1	0	ABC transporter	Mixed/Inconsistent
ABC transporter	Gene842516	2	FALSE	1	1	FALSE	FALSE	-0.222316	-2.49832	LD_1_vs_SD_1; MHT_1_vs_LD_1	0	ABC transporter	Mixed/Inconsistent
ABC transporter	Gene844875	1	FALSE	1	0	FALSE	FALSE	0.140594		LD_1_vs_SD_1	0	ABC transporter	Mixed/Inconsistent
ABC transporter	Gene846062	1	FALSE	1	0	FALSE	FALSE	0.386627		XM_1_vs_MHT_1	0	ABC transporter	Mixed/Inconsistent
ABC transporter	Gene846568	1	FALSE	0	1	FALSE	FALSE	-0.202771		YC_1_vs_XM_1	0	ABC transporter	Mixed/Inconsistent
ABC transporter	Gene847669	1	FALSE	1	0	FALSE	FALSE	1.40684		LD_1_vs_SD_1	0	ABC transporter	Mixed/Inconsistent
ABC transporter	Gene854825	2	FALSE	1	1	FALSE	FALSE	0.30241	-2.29516	LD_1_vs_SD_1; YC_1_vs_YJ_1	0	ABC transporter	Mixed/Inconsistent
ABC transporter	Gene857481	1	FALSE	0	1	FALSE	FALSE	-2.47796		XM_1_vs_MHT_1	0	ABC transporter	Mixed/Inconsistent
ABC transporter	Gene863021	2	FALSE	2	0	FALSE	FALSE	0.500014	0.620075	LD_1_vs_SD_1; YC_1_vs_YJ_1	0	ABC transporter	Mixed/Inconsistent
ABC transporter	Gene866381	1	FALSE	0	1	FALSE	FALSE	-1.73642		YC_1_vs_YJ_1	0	ABC transporter	Mixed/Inconsistent
ABC transporter	Gene866806	1	FALSE	0	1	FALSE	FALSE	-0.942071		YC_1_vs_XM_1	0	ABC transporter	Mixed/Inconsistent
ABC transporter	Gene868940	2	FALSE	1	1	FALSE	FALSE	-0.0433566	-1.52347	SD_1_vs_YJ_1; YC_1_vs_YJ_1	0	ABC transporter	Mixed/Inconsistent
ABC transporter	Gene880898	2	FALSE	0	2	FALSE	FALSE	-0.493794	0.48849	MHT_1_vs_LD_1; SD_1_vs_YJ_1	0	ABC transporter	Mixed/Inconsistent
ABC transporter	Gene881104	2	FALSE	1	1	FALSE	FALSE	0.0101811	-13.7983	LD_1_vs_SD_1; MHT_1_vs_LD_1	0	ABC transporter	Mixed/Inconsistent
ABC transporter	Gene884008	2	FALSE	0	2	FALSE	FALSE	-0.284733	0.881543	LD_1_vs_SD_1; XM_1_vs_MHT_1	0	ABC transporter	Mixed/Inconsistent
ABC transporter	Gene885627	1	FALSE	0	1	FALSE	FALSE	-1.85051		XM_1_vs_MHT_1	0	ABC transporter	Mixed/Inconsistent
ABC transporter	Gene886581	1	FALSE	0	1	FALSE	FALSE	-0.53246		XM_1_vs_MHT_1	0	ABC transporter	Mixed/Inconsistent
ABC transporter	Gene890535	1	FALSE	0	1	FALSE	FALSE	-0.855376		MHT_1_vs_LD_1	0	ABC transporter	Mixed/Inconsistent
ABC transporter	Gene891044	1	FALSE	1	0	FALSE	FALSE	0.867026		LD_1_vs_SD_1	0	ABC transporter	Mixed/Inconsistent
ABC transporter	Gene891723	1	FALSE	1	0	FALSE	FALSE	0.0727983		YC_1_vs_YJ_1	0	ABC transporter	Mixed/Inconsistent
ABC transporter	Gene897589	1	FALSE	1	0	FALSE	FALSE	1.08893		LD_1_vs_SD_1	0	ABC transporter	Mixed/Inconsistent
ABC transporter	Gene908496	2	FALSE	2	0	FALSE	FALSE	0.209456	0.390884	YC_1_vs_XM_1; YC_1_vs_YJ_1	0	ABC transporter	Mixed/Inconsistent
ABC transporter	Gene911042	1	FALSE	1	0	FALSE	FALSE	0.309323		YC_1_vs_YJ_1	0	ABC transporter	Mixed/Inconsistent
ABC transporter	Gene912452	2	FALSE	1	1	FALSE	FALSE	-0.0276576	-2.79075	XM_1_vs_MHT_1; YC_1_vs_XM_1	0	ABC transporter	Mixed/Inconsistent
ABC transporter	Gene913199	2	FALSE	1	1	FALSE	FALSE	-0.0681433	-2.40922	MHT_1_vs_LD_1; YC_1_vs_XM_1	0	ABC transporter	Mixed/Inconsistent
ABC transporter	Gene914631	1	FALSE	1	0	FALSE	FALSE	0.479951		LD_1_vs_SD_1	0	ABC transporter	Mixed/Inconsistent
ABC transporter	Gene914800	1	FALSE	0	1	FALSE	FALSE	-1.44592		XM_1_vs_MHT_1	0	ABC transporter	Mixed/Inconsistent
ABC transporter	Gene915555	2	FALSE	0	2	FALSE	FALSE	-1.07477	0.951858	MHT_1_vs_LD_1; XM_1_vs_MHT_1	0	ABC transporter	Mixed/Inconsistent
ABC transporter	Gene919288	1	FALSE	0	1	FALSE	FALSE	-0.523143		YC_1_vs_YJ_1	0	ABC transporter	Mixed/Inconsistent
ABC transporter	Gene919968	1	FALSE	0	1	FALSE	FALSE	-0.00724221		MHT_1_vs_LD_1	0	ABC transporter	Mixed/Inconsistent
ABC transporter	Gene922000	1	FALSE	0	1	FALSE	FALSE	-0.557275		MHT_1_vs_LD_1	0	ABC transporter	Mixed/Inconsistent
ABC transporter	Gene922150	1	FALSE	0	1	FALSE	FALSE	-2.03134		SD_1_vs_YJ_1	0	ABC transporter	Mixed/Inconsistent
ABC transporter	Gene925638	1	FALSE	1	0	FALSE	FALSE	0.247676		LD_1_vs_SD_1	0	ABC transporter	Mixed/Inconsistent
ABC transporter	Gene926131	1	FALSE	0	1	FALSE	FALSE	-0.409121		SD_1_vs_YJ_1	0	ABC transporter	Mixed/Inconsistent
ABC transporter	Gene926589	1	FALSE	0	1	FALSE	FALSE	-0.0731542		SD_1_vs_YJ_1	0	ABC transporter	Mixed/Inconsistent
ABC transporter	Gene933374	1	FALSE	1	0	FALSE	FALSE	0.801753		SD_1_vs_YJ_1	0	ABC transporter	Mixed/Inconsistent
ABC transporter	Gene936338	2	FALSE	2	0	FALSE	FALSE	1.02272	0.477294	LD_1_vs_SD_1; YC_1_vs_YJ_1	0	ABC transporter	Mixed/Inconsistent
ABC transporter	Gene937160	1	FALSE	1	0	FALSE	FALSE	0.214563		YC_1_vs_YJ_1	0	ABC transporter	Mixed/Inconsistent
ABC transporter	Gene941780	2	FALSE	0	2	FALSE	FALSE	-1.44956	-0.154164	MHT_1_vs_LD_1; XM_1_vs_MHT_1	0	ABC transporter	Mixed/Inconsistent
ABC transporter	Gene942920	1	FALSE	0	1	FALSE	FALSE	-0.292054		LD_1_vs_SD_1	0	ABC transporter	Mixed/Inconsistent
ABC transporter	Gene947991	2	FALSE	1	1	FALSE	FALSE	-0.492205	-2.92944	MHT_1_vs_LD_1; XM_1_vs_MHT_1	0	ABC transporter	Mixed/Inconsistent
ABC transporter	Gene948301	1	FALSE	0	1	FALSE	FALSE	-1.72905		XM_1_vs_MHT_1	0	ABC transporter	Mixed/Inconsistent
ABC transporter	Gene948679	2	FALSE	1	1	FALSE	FALSE	-0.213651	-9.39358	MHT_1_vs_LD_1; YC_1_vs_XM_1	0	ABC transporter	Mixed/Inconsistent
ABC transporter	Gene949032	1	FALSE	1	0	FALSE	FALSE	0.287665		SD_1_vs_YJ_1	0	ABC transporter	Mixed/Inconsistent
ABC transporter	Gene950152	2	FALSE	0	2	FALSE	FALSE	-0.552234	0.17663	LD_1_vs_SD_1; XM_1_vs_MHT_1	0	ABC transporter	Mixed/Inconsistent
ABC transporter	Gene952520	3	FALSE	2	1	FALSE	FALSE	-0.116563	-5.92616	LD_1_vs_SD_1; MHT_1_vs_LD_1; YC_1_vs_XM_1	0	ABC transporter	Mixed/Inconsistent
ABC transporter	Gene957434	1	FALSE	1	0	FALSE	FALSE	1.16048		YC_1_vs_XM_1	0	ABC transporter	Mixed/Inconsistent
ABC transporter	Gene969535	1	FALSE	1	0	FALSE	FALSE	1.74564		LD_1_vs_SD_1	0	ABC transporter	Mixed/Inconsistent
ABC transporter	Gene973904	1	FALSE	0	1	FALSE	FALSE	-1.21878		XM_1_vs_MHT_1	0	ABC transporter	Mixed/Inconsistent
ABC transporter	Gene983177	2	FALSE	1	1	FALSE	FALSE	0.023072	-23.6334	SD_1_vs_YJ_1; YC_1_vs_XM_1	0	ABC transporter	Mixed/Inconsistent
ABC transporter	Gene986958	1	FALSE	1	0	FALSE	FALSE	0.571545		SD_1_vs_YJ_1	0	ABC transporter	Mixed/Inconsistent
ABC transporter	Gene988546	1	FALSE	0	1	FALSE	FALSE	-0.216733		SD_1_vs_YJ_1	0	ABC transporter	Mixed/Inconsistent
ABC transporter	Gene990035	1	FALSE	0	1	FALSE	FALSE	-0.933085		XM_1_vs_MHT_1	0	ABC transporter	Mixed/Inconsistent
ABC transporter	Gene990073	1	FALSE	1	0	FALSE	FALSE	1.31047		LD_1_vs_SD_1	0	ABC transporter	Mixed/Inconsistent
ABC transporter	Gene994346	1	FALSE	1	0	FALSE	FALSE	0.637328		YC_1_vs_XM_1	0	ABC transporter	Mixed/Inconsistent
ABC transporter	Gene995603	2	FALSE	2	0	FALSE	FALSE	0.0939207	0.30546	XM_1_vs_MHT_1; YC_1_vs_YJ_1	0	ABC transporter	Mixed/Inconsistent
ABC transporter	Gene999154	1	FALSE	0	1	FALSE	FALSE	-0.736808		MHT_1_vs_LD_1	0	ABC transporter	Mixed/Inconsistent
ABC transporter for dispersin	Gene003679	1	FALSE	1	0	FALSE	FALSE	0.472528		YC_1_vs_XM_1	0	ABC transporter for dispersin	Mixed/Inconsistent
ABC transporter for dispersin	Gene004713	3	FALSE	2	1	FALSE	FALSE	0.321579	-0.433577	SD_1_vs_YJ_1; XM_1_vs_MHT_1; YC_1_vs_XM_1	0	ABC transporter for dispersin	Mixed/Inconsistent
ABC transporter for dispersin	Gene005941	2	FALSE	1	1	FALSE	FALSE	0.0494502	-23.2579	LD_1_vs_SD_1; SD_1_vs_YJ_1	0	ABC transporter for dispersin	Mixed/Inconsistent
ABC transporter for dispersin	Gene006948	2	FALSE	2	0	FALSE	FALSE	1.0695	0.781017	SD_1_vs_YJ_1; YC_1_vs_XM_1	0	ABC transporter for dispersin	Mixed/Inconsistent
ABC transporter for dispersin	Gene009777	1	FALSE	0	1	FALSE	FALSE	-1.87045		MHT_1_vs_LD_1	0	ABC transporter for dispersin	Mixed/Inconsistent
ABC transporter for dispersin	Gene029757	1	FALSE	1	0	FALSE	FALSE	1.41749		SD_1_vs_YJ_1	0	ABC transporter for dispersin	Mixed/Inconsistent
ABC transporter for dispersin	Gene052514	3	FALSE	3	0	FALSE	FALSE	0.426921	0.296255	LD_1_vs_SD_1; MHT_1_vs_LD_1; SD_1_vs_YJ_1	0	ABC transporter for dispersin	Mixed/Inconsistent
ABC transporter for dispersin	Gene055337	1	FALSE	0	1	FALSE	FALSE	-0.162815		MHT_1_vs_LD_1	0	ABC transporter for dispersin	Mixed/Inconsistent
ABC transporter for dispersin	Gene068295	1	FALSE	0	1	FALSE	FALSE	-0.07914		YC_1_vs_YJ_1	0	ABC transporter for dispersin	Mixed/Inconsistent
ABC transporter for dispersin	Gene093342	1	FALSE	0	1	FALSE	FALSE	-1.09463		SD_1_vs_YJ_1	0	ABC transporter for dispersin	Mixed/Inconsistent
ABC transporter for dispersin	Gene096602	1	FALSE	1	0	FALSE	FALSE	1.54146		XM_1_vs_MHT_1	0	ABC transporter for dispersin	Mixed/Inconsistent
ABC transporter for dispersin	Gene1007047	1	FALSE	0	1	FALSE	FALSE	-0.244189		YC_1_vs_XM_1	0	ABC transporter for dispersin	Mixed/Inconsistent
ABC transporter for dispersin	Gene1021735	2	FALSE	1	1	FALSE	FALSE	-0.152956	-1.52469	YC_1_vs_XM_1; YC_1_vs_YJ_1	0	ABC transporter for dispersin	Mixed/Inconsistent
ABC transporter for dispersin	Gene1022725	2	FALSE	1	1	FALSE	FALSE	0.484541	-0.607641	LD_1_vs_SD_1; XM_1_vs_MHT_1	0	ABC transporter for dispersin	Mixed/Inconsistent
ABC transporter for dispersin	Gene1032153	2	FALSE	1	1	FALSE	FALSE	0.289101	-2.74771	MHT_1_vs_LD_1; SD_1_vs_YJ_1	0	ABC transporter for dispersin	Mixed/Inconsistent
ABC transporter for dispersin	Gene1041396	1	FALSE	0	1	FALSE	FALSE	-2.80007		MHT_1_vs_LD_1	0	ABC transporter for dispersin	Mixed/Inconsistent
ABC transporter for dispersin	Gene1042111	1	FALSE	1	0	FALSE	FALSE	0.120053		YC_1_vs_YJ_1	0	ABC transporter for dispersin	Mixed/Inconsistent
ABC transporter for dispersin	Gene1049286	1	FALSE	0	1	FALSE	FALSE	-0.343235		YC_1_vs_YJ_1	0	ABC transporter for dispersin	Mixed/Inconsistent
ABC transporter for dispersin	Gene1057042	1	FALSE	0	1	FALSE	FALSE	-0.247098		LD_1_vs_SD_1	0	ABC transporter for dispersin	Mixed/Inconsistent
ABC transporter for dispersin	Gene1076460	1	FALSE	0	1	FALSE	FALSE	-2.05567		MHT_1_vs_LD_1	0	ABC transporter for dispersin	Mixed/Inconsistent
ABC transporter for dispersin	Gene1079310	1	FALSE	0	1	FALSE	FALSE	-0.830907		XM_1_vs_MHT_1	0	ABC transporter for dispersin	Mixed/Inconsistent
ABC transporter for dispersin	Gene109071	1	FALSE	0	1	FALSE	FALSE	-0.648125		MHT_1_vs_LD_1	0	ABC transporter for dispersin	Mixed/Inconsistent
ABC transporter for dispersin	Gene1094490	3	FALSE	0	3	FALSE	FALSE	-1.03134	0.633722	MHT_1_vs_LD_1; XM_1_vs_MHT_1; YC_1_vs_YJ_1	0	ABC transporter for dispersin	Mixed/Inconsistent
ABC transporter for dispersin	Gene1095450	1	FALSE	0	1	FALSE	FALSE	-0.60699		MHT_1_vs_LD_1	0	ABC transporter for dispersin	Mixed/Inconsistent
ABC transporter for dispersin	Gene1098535	2	FALSE	0	2	FALSE	FALSE	-0.883928	0.611297	YC_1_vs_XM_1; YC_1_vs_YJ_1	0	ABC transporter for dispersin	Mixed/Inconsistent
ABC transporter for dispersin	Gene1109343	2	FALSE	2	0	FALSE	FALSE	0.612444	0.964489	LD_1_vs_SD_1; SD_1_vs_YJ_1	0	ABC transporter for dispersin	Mixed/Inconsistent
ABC transporter for dispersin	Gene1111870	1	FALSE	1	0	FALSE	FALSE	0.955216		LD_1_vs_SD_1	0	ABC transporter for dispersin	Mixed/Inconsistent
ABC transporter for dispersin	Gene1115513	1	FALSE	1	0	FALSE	FALSE	0.429882		SD_1_vs_YJ_1	0	ABC transporter for dispersin	Mixed/Inconsistent
ABC transporter for dispersin	Gene1140318	3	FALSE	1	2	FALSE	FALSE	-0.322741	-0.525505	MHT_1_vs_LD_1; YC_1_vs_XM_1; YC_1_vs_YJ_1	0	ABC transporter for dispersin	Mixed/Inconsistent
ABC transporter for dispersin	Gene114752	1	FALSE	1	0	FALSE	FALSE	0.312457		MHT_1_vs_LD_1	0	ABC transporter for dispersin	Mixed/Inconsistent
ABC transporter for dispersin	Gene1155821	2	FALSE	0	2	FALSE	FALSE	-0.191619	0.897321	MHT_1_vs_LD_1; YC_1_vs_XM_1	0	ABC transporter for dispersin	Mixed/Inconsistent
ABC transporter for dispersin	Gene1166697	1	FALSE	1	0	FALSE	FALSE	0.522135		YC_1_vs_YJ_1	0	ABC transporter for dispersin	Mixed/Inconsistent
ABC transporter for dispersin	Gene1210985	2	FALSE	2	0	FALSE	FALSE	1.21301	0.75606	LD_1_vs_SD_1; YC_1_vs_YJ_1	0	ABC transporter for dispersin	Mixed/Inconsistent
ABC transporter for dispersin	Gene1215121	1	FALSE	1	0	FALSE	FALSE	0.329599		LD_1_vs_SD_1	0	ABC transporter for dispersin	Mixed/Inconsistent
ABC transporter for dispersin	Gene1220724	1	FALSE	0	1	FALSE	FALSE	-0.0375082		SD_1_vs_YJ_1	0	ABC transporter for dispersin	Mixed/Inconsistent
ABC transporter for dispersin	Gene1222707	1	FALSE	1	0	FALSE	FALSE	1.84288		SD_1_vs_YJ_1	0	ABC transporter for dispersin	Mixed/Inconsistent
ABC transporter for dispersin	Gene122868	1	FALSE	1	0	FALSE	FALSE	0.801884		LD_1_vs_SD_1	0	ABC transporter for dispersin	Mixed/Inconsistent
ABC transporter for dispersin	Gene1230876	1	FALSE	0	1	FALSE	FALSE	-2.06209		MHT_1_vs_LD_1	0	ABC transporter for dispersin	Mixed/Inconsistent
ABC transporter for dispersin	Gene1231669	1	FALSE	1	0	FALSE	FALSE	0.438053		YC_1_vs_XM_1	0	ABC transporter for dispersin	Mixed/Inconsistent
ABC transporter for dispersin	Gene1237653	1	FALSE	1	0	FALSE	FALSE	0.161055		YC_1_vs_YJ_1	0	ABC transporter for dispersin	Mixed/Inconsistent
ABC transporter for dispersin	Gene1248565	3	FALSE	2	1	FALSE	FALSE	0.0379492	-46.0446	LD_1_vs_SD_1; MHT_1_vs_LD_1; YC_1_vs_YJ_1	0	ABC transporter for dispersin	Mixed/Inconsistent
ABC transporter for dispersin	Gene1256355	1	FALSE	0	1	FALSE	FALSE	-1.1771		XM_1_vs_MHT_1	0	ABC transporter for dispersin	Mixed/Inconsistent
ABC transporter for dispersin	Gene1264887	1	FALSE	0	1	FALSE	FALSE	-0.239806		SD_1_vs_YJ_1	0	ABC transporter for dispersin	Mixed/Inconsistent
ABC transporter for dispersin	Gene1265558	2	FALSE	1	1	FALSE	FALSE	-0.11623	-8.49477	MHT_1_vs_LD_1; XM_1_vs_MHT_1	0	ABC transporter for dispersin	Mixed/Inconsistent
ABC transporter for dispersin	Gene1265959	2	FALSE	1	1	FALSE	FALSE	-0.954877	-0.606531	SD_1_vs_YJ_1; YC_1_vs_XM_1	0	ABC transporter for dispersin	Mixed/Inconsistent
ABC transporter for dispersin	Gene1267010	2	FALSE	1	1	FALSE	FALSE	0.126083	-6.58766	MHT_1_vs_LD_1; SD_1_vs_YJ_1	0	ABC transporter for dispersin	Mixed/Inconsistent
ABC transporter for dispersin	Gene1277029	2	FALSE	1	1	FALSE	FALSE	0.155283	-1.40975	LD_1_vs_SD_1; YC_1_vs_XM_1	0	ABC transporter for dispersin	Mixed/Inconsistent
ABC transporter for dispersin	Gene1279109	1	FALSE	1	0	FALSE	FALSE	0.158402		LD_1_vs_SD_1	0	ABC transporter for dispersin	Mixed/Inconsistent
ABC transporter for dispersin	Gene1282428	2	FALSE	2	0	FALSE	FALSE	0.767225	0.726495	LD_1_vs_SD_1; SD_1_vs_YJ_1	0	ABC transporter for dispersin	Mixed/Inconsistent
ABC transporter for dispersin	Gene1287581	1	FALSE	0	1	FALSE	FALSE	-0.0341701		YC_1_vs_YJ_1	0	ABC transporter for dispersin	Mixed/Inconsistent
ABC transporter for dispersin	Gene1295718	1	FALSE	1	0	FALSE	FALSE	1.14295		SD_1_vs_YJ_1	0	ABC transporter for dispersin	Mixed/Inconsistent
ABC transporter for dispersin	Gene1300316	1	FALSE	0	1	FALSE	FALSE	-0.565101		YC_1_vs_XM_1	0	ABC transporter for dispersin	Mixed/Inconsistent
ABC transporter for dispersin	Gene1320879	1	FALSE	1	0	FALSE	FALSE	0.0471947		YC_1_vs_XM_1	0	ABC transporter for dispersin	Mixed/Inconsistent
ABC transporter for dispersin	Gene1332400	1	FALSE	0	1	FALSE	FALSE	-0.943646		MHT_1_vs_LD_1	0	ABC transporter for dispersin	Mixed/Inconsistent
ABC transporter for dispersin	Gene1337739	1	FALSE	0	1	FALSE	FALSE	-0.552961		YC_1_vs_XM_1	0	ABC transporter for dispersin	Mixed/Inconsistent
ABC transporter for dispersin	Gene1337938	1	FALSE	1	0	FALSE	FALSE	0.336442		YC_1_vs_YJ_1	0	ABC transporter for dispersin	Mixed/Inconsistent
ABC transporter for dispersin	Gene1380538	1	FALSE	1	0	FALSE	FALSE	0.381889		YC_1_vs_XM_1	0	ABC transporter for dispersin	Mixed/Inconsistent
ABC transporter for dispersin	Gene1381067	1	FALSE	0	1	FALSE	FALSE	-0.120072		XM_1_vs_MHT_1	0	ABC transporter for dispersin	Mixed/Inconsistent
ABC transporter for dispersin	Gene1381333	3	FALSE	2	1	FALSE	FALSE	-0.381471	-2.26164	LD_1_vs_SD_1; MHT_1_vs_LD_1; YC_1_vs_XM_1	0	ABC transporter for dispersin	Mixed/Inconsistent
ABC transporter for dispersin	Gene1388670	1	FALSE	0	1	FALSE	FALSE	-0.501335		YC_1_vs_XM_1	0	ABC transporter for dispersin	Mixed/Inconsistent
ABC transporter for dispersin	Gene1389210	1	FALSE	0	1	FALSE	FALSE	-0.673598		MHT_1_vs_LD_1	0	ABC transporter for dispersin	Mixed/Inconsistent
ABC transporter for dispersin	Gene139038	1	FALSE	0	1	FALSE	FALSE	-0.27067		MHT_1_vs_LD_1	0	ABC transporter for dispersin	Mixed/Inconsistent
ABC transporter for dispersin	Gene1394477	1	FALSE	1	0	FALSE	FALSE	0.291381		XM_1_vs_MHT_1	0	ABC transporter for dispersin	Mixed/Inconsistent
ABC transporter for dispersin	Gene1410872	1	FALSE	0	1	FALSE	FALSE	-1.20665		LD_1_vs_SD_1	0	ABC transporter for dispersin	Mixed/Inconsistent
ABC transporter for dispersin	Gene1414367	2	FALSE	0	2	FALSE	FALSE	-1.28343	0.677043	LD_1_vs_SD_1; YC_1_vs_YJ_1	0	ABC transporter for dispersin	Mixed/Inconsistent
ABC transporter for dispersin	Gene1422395	1	FALSE	0	1	FALSE	FALSE	-0.847223		LD_1_vs_SD_1	0	ABC transporter for dispersin	Mixed/Inconsistent
ABC transporter for dispersin	Gene143139	1	FALSE	1	0	FALSE	FALSE	0.0103926		YC_1_vs_XM_1	0	ABC transporter for dispersin	Mixed/Inconsistent
ABC transporter for dispersin	Gene1437376	1	FALSE	1	0	FALSE	FALSE	0.292459		YC_1_vs_YJ_1	0	ABC transporter for dispersin	Mixed/Inconsistent
ABC transporter for dispersin	Gene1439609	1	FALSE	1	0	FALSE	FALSE	0.0807514		XM_1_vs_MHT_1	0	ABC transporter for dispersin	Mixed/Inconsistent
ABC transporter for dispersin	Gene1446279	2	FALSE	1	1	FALSE	FALSE	0.138752	-2.42621	XM_1_vs_MHT_1; YC_1_vs_YJ_1	0	ABC transporter for dispersin	Mixed/Inconsistent
ABC transporter for dispersin	Gene147820	1	FALSE	1	0	FALSE	FALSE	1.4797		YC_1_vs_YJ_1	0	ABC transporter for dispersin	Mixed/Inconsistent
ABC transporter for dispersin	Gene1489007	2	FALSE	0	2	FALSE	FALSE	-1.88822	-0.0856172	LD_1_vs_SD_1; MHT_1_vs_LD_1	0	ABC transporter for dispersin	Mixed/Inconsistent
ABC transporter for dispersin	Gene1496910	1	FALSE	0	1	FALSE	FALSE	-1.86687		LD_1_vs_SD_1	0	ABC transporter for dispersin	Mixed/Inconsistent
ABC transporter for dispersin	Gene150339	1	FALSE	1	0	FALSE	FALSE	0.907834		MHT_1_vs_LD_1	0	ABC transporter for dispersin	Mixed/Inconsistent
ABC transporter for dispersin	Gene1510820	1	FALSE	1	0	FALSE	FALSE	0.218568		YC_1_vs_XM_1	0	ABC transporter for dispersin	Mixed/Inconsistent
ABC transporter for dispersin	Gene1513051	2	FALSE	2	0	FALSE	FALSE	0.894182	-0.309895	SD_1_vs_YJ_1; XM_1_vs_MHT_1	0	ABC transporter for dispersin	Mixed/Inconsistent
ABC transporter for dispersin	Gene1516905	1	FALSE	0	1	FALSE	FALSE	-0.0222958		MHT_1_vs_LD_1	0	ABC transporter for dispersin	Mixed/Inconsistent
ABC transporter for dispersin	Gene1526732	1	FALSE	0	1	FALSE	FALSE	-0.285687		MHT_1_vs_LD_1	0	ABC transporter for dispersin	Mixed/Inconsistent
ABC transporter for dispersin	Gene1527887	1	FALSE	0	1	FALSE	FALSE	-1.35229		SD_1_vs_YJ_1	0	ABC transporter for dispersin	Mixed/Inconsistent
ABC transporter for dispersin	Gene1528930	2	FALSE	0	2	FALSE	FALSE	-2.10903	0.197066	LD_1_vs_SD_1; YC_1_vs_YJ_1	0	ABC transporter for dispersin	Mixed/Inconsistent
ABC transporter for dispersin	Gene1529631	1	FALSE	0	1	FALSE	FALSE	-3.07712		YC_1_vs_YJ_1	0	ABC transporter for dispersin	Mixed/Inconsistent
ABC transporter for dispersin	Gene1538436	1	FALSE	0	1	FALSE	FALSE	-0.229058		MHT_1_vs_LD_1	0	ABC transporter for dispersin	Mixed/Inconsistent
ABC transporter for dispersin	Gene1559912	1	FALSE	1	0	FALSE	FALSE	0.170265		YC_1_vs_XM_1	0	ABC transporter for dispersin	Mixed/Inconsistent
ABC transporter for dispersin	Gene156471	1	FALSE	0	1	FALSE	FALSE	-0.0892221		YC_1_vs_XM_1	0	ABC transporter for dispersin	Mixed/Inconsistent
ABC transporter for dispersin	Gene1583304	2	FALSE	1	1	FALSE	FALSE	-1.47944	-0.798243	XM_1_vs_MHT_1; YC_1_vs_YJ_1	0	ABC transporter for dispersin	Mixed/Inconsistent
ABC transporter for dispersin	Gene1585248	3	FALSE	2	1	FALSE	FALSE	0.0441008	-16.5559	MHT_1_vs_LD_1; XM_1_vs_MHT_1; YC_1_vs_XM_1	0	ABC transporter for dispersin	Mixed/Inconsistent
ABC transporter for dispersin	Gene1590310	1	FALSE	1	0	FALSE	FALSE	0.440027		YC_1_vs_XM_1	0	ABC transporter for dispersin	Mixed/Inconsistent
ABC transporter for dispersin	Gene1620148	2	FALSE	0	2	FALSE	FALSE	-1.23528	-0.196369	YC_1_vs_XM_1; YC_1_vs_YJ_1	0	ABC transporter for dispersin	Mixed/Inconsistent
ABC transporter for dispersin	Gene1620520	1	FALSE	0	1	FALSE	FALSE	-1.80324		YC_1_vs_YJ_1	0	ABC transporter for dispersin	Mixed/Inconsistent
ABC transporter for dispersin	Gene1624382	2	FALSE	0	2	FALSE	FALSE	-0.828431	0.763578	LD_1_vs_SD_1; YC_1_vs_YJ_1	0	ABC transporter for dispersin	Mixed/Inconsistent
ABC transporter for dispersin	Gene1631785	2	FALSE	1	1	FALSE	FALSE	-0.664374	-3.09178	LD_1_vs_SD_1; SD_1_vs_YJ_1	0	ABC transporter for dispersin	Mixed/Inconsistent
ABC transporter for dispersin	Gene1633261	1	FALSE	0	1	FALSE	FALSE	-0.96045		LD_1_vs_SD_1	0	ABC transporter for dispersin	Mixed/Inconsistent
ABC transporter for dispersin	Gene164911	2	FALSE	2	0	FALSE	FALSE	0.740544	-0.335321	MHT_1_vs_LD_1; YC_1_vs_XM_1	0	ABC transporter for dispersin	Mixed/Inconsistent
ABC transporter for dispersin	Gene1654375	1	FALSE	0	1	FALSE	FALSE	-1.04637		SD_1_vs_YJ_1	0	ABC transporter for dispersin	Mixed/Inconsistent
ABC transporter for dispersin	Gene1659976	2	FALSE	1	1	FALSE	FALSE	-0.024033	-21.3719	LD_1_vs_SD_1; XM_1_vs_MHT_1	0	ABC transporter for dispersin	Mixed/Inconsistent
ABC transporter for dispersin	Gene1671833	1	FALSE	1	0	FALSE	FALSE	0.0756851		LD_1_vs_SD_1	0	ABC transporter for dispersin	Mixed/Inconsistent
ABC transporter for dispersin	Gene1678046	1	FALSE	0	1	FALSE	FALSE	-1.37856		MHT_1_vs_LD_1	0	ABC transporter for dispersin	Mixed/Inconsistent
ABC transporter for dispersin	Gene1678329	1	FALSE	0	1	FALSE	FALSE	-2.25008		SD_1_vs_YJ_1	0	ABC transporter for dispersin	Mixed/Inconsistent
ABC transporter for dispersin	Gene1699054	1	FALSE	0	1	FALSE	FALSE	-0.770002		LD_1_vs_SD_1	0	ABC transporter for dispersin	Mixed/Inconsistent
ABC transporter for dispersin	Gene1720475	1	FALSE	0	1	FALSE	FALSE	-0.19898		MHT_1_vs_LD_1	0	ABC transporter for dispersin	Mixed/Inconsistent
ABC transporter for dispersin	Gene1745323	1	FALSE	1	0	FALSE	FALSE	0.123817		YC_1_vs_XM_1	0	ABC transporter for dispersin	Mixed/Inconsistent
ABC transporter for dispersin	Gene1746259	2	FALSE	0	2	FALSE	FALSE	-1.25533	0.892746	YC_1_vs_XM_1; YC_1_vs_YJ_1	0	ABC transporter for dispersin	Mixed/Inconsistent
ABC transporter for dispersin	Gene1754052	1	FALSE	1	0	FALSE	FALSE	1.20603		XM_1_vs_MHT_1	0	ABC transporter for dispersin	Mixed/Inconsistent
ABC transporter for dispersin	Gene1754465	1	FALSE	0	1	FALSE	FALSE	-1.16746		YC_1_vs_YJ_1	0	ABC transporter for dispersin	Mixed/Inconsistent
ABC transporter for dispersin	Gene1757465	1	FALSE	0	1	FALSE	FALSE	-1.55464		LD_1_vs_SD_1	0	ABC transporter for dispersin	Mixed/Inconsistent
ABC transporter for dispersin	Gene1762742	1	FALSE	0	1	FALSE	FALSE	-0.225635		XM_1_vs_MHT_1	0	ABC transporter for dispersin	Mixed/Inconsistent
ABC transporter for dispersin	Gene1780733	2	FALSE	1	1	FALSE	FALSE	0.420651	-1.32082	MHT_1_vs_LD_1; YC_1_vs_XM_1	0	ABC transporter for dispersin	Mixed/Inconsistent
ABC transporter for dispersin	Gene178407	1	FALSE	1	0	FALSE	FALSE	0.474061		YC_1_vs_YJ_1	0	ABC transporter for dispersin	Mixed/Inconsistent
ABC transporter for dispersin	Gene1803216	1	FALSE	0	1	FALSE	FALSE	-0.311715		YC_1_vs_YJ_1	0	ABC transporter for dispersin	Mixed/Inconsistent
ABC transporter for dispersin	Gene1810503	1	FALSE	0	1	FALSE	FALSE	-0.00168668		YC_1_vs_XM_1	0	ABC transporter for dispersin	Mixed/Inconsistent
ABC transporter for dispersin	Gene1815356	3	FALSE	1	2	FALSE	FALSE	-1.38393	0.00267817	MHT_1_vs_LD_1; SD_1_vs_YJ_1; YC_1_vs_YJ_1	0	ABC transporter for dispersin	Mixed/Inconsistent
ABC transporter for dispersin	Gene1817804	3	FALSE	1	2	FALSE	FALSE	-0.642434	-0.159622	LD_1_vs_SD_1; MHT_1_vs_LD_1; SD_1_vs_YJ_1	0	ABC transporter for dispersin	Mixed/Inconsistent
ABC transporter for dispersin	Gene201772	1	FALSE	1	0	FALSE	FALSE	0.922762		MHT_1_vs_LD_1	0	ABC transporter for dispersin	Mixed/Inconsistent
ABC transporter for dispersin	Gene230518	2	FALSE	1	1	FALSE	FALSE	0.109593	-6.05106	MHT_1_vs_LD_1; SD_1_vs_YJ_1	0	ABC transporter for dispersin	Mixed/Inconsistent
ABC transporter for dispersin	Gene232272	1	FALSE	1	0	FALSE	FALSE	1.80189		YC_1_vs_YJ_1	0	ABC transporter for dispersin	Mixed/Inconsistent
ABC transporter for dispersin	Gene265638	1	FALSE	1	0	FALSE	FALSE	2.1901		YC_1_vs_YJ_1	0	ABC transporter for dispersin	Mixed/Inconsistent
ABC transporter for dispersin	Gene265930	1	FALSE	1	0	FALSE	FALSE	0.58602		SD_1_vs_YJ_1	0	ABC transporter for dispersin	Mixed/Inconsistent
ABC transporter for dispersin	Gene267710	1	FALSE	1	0	FALSE	FALSE	0.0164888		YC_1_vs_XM_1	0	ABC transporter for dispersin	Mixed/Inconsistent
ABC transporter for dispersin	Gene277690	2	FALSE	1	1	FALSE	FALSE	0.201931	-3.86995	MHT_1_vs_LD_1; YC_1_vs_YJ_1	0	ABC transporter for dispersin	Mixed/Inconsistent
ABC transporter for dispersin	Gene297499	2	FALSE	1	1	FALSE	FALSE	-0.179166	-4.80266	YC_1_vs_XM_1; YC_1_vs_YJ_1	0	ABC transporter for dispersin	Mixed/Inconsistent
ABC transporter for dispersin	Gene299933	1	FALSE	1	0	FALSE	FALSE	0.333374		MHT_1_vs_LD_1	0	ABC transporter for dispersin	Mixed/Inconsistent
ABC transporter for dispersin	Gene318574	2	FALSE	1	1	FALSE	FALSE	-0.136696	-0.515249	MHT_1_vs_LD_1; YC_1_vs_XM_1	0	ABC transporter for dispersin	Mixed/Inconsistent
ABC transporter for dispersin	Gene326048	2	FALSE	2	0	FALSE	FALSE	1.33847	0.546436	MHT_1_vs_LD_1; SD_1_vs_YJ_1	0	ABC transporter for dispersin	Mixed/Inconsistent
ABC transporter for dispersin	Gene330439	2	FALSE	2	0	FALSE	FALSE	0.946861	0.212418	MHT_1_vs_LD_1; YC_1_vs_YJ_1	0	ABC transporter for dispersin	Mixed/Inconsistent
ABC transporter for dispersin	Gene332372	1	FALSE	1	0	FALSE	FALSE	0.0978531		MHT_1_vs_LD_1	0	ABC transporter for dispersin	Mixed/Inconsistent
ABC transporter for dispersin	Gene358040	1	FALSE	0	1	FALSE	FALSE	-0.590496		YC_1_vs_YJ_1	0	ABC transporter for dispersin	Mixed/Inconsistent
ABC transporter for dispersin	Gene375556	1	FALSE	1	0	FALSE	FALSE	0.398998		YC_1_vs_YJ_1	0	ABC transporter for dispersin	Mixed/Inconsistent
ABC transporter for dispersin	Gene376184	1	FALSE	1	0	FALSE	FALSE	0.467817		XM_1_vs_MHT_1	0	ABC transporter for dispersin	Mixed/Inconsistent
ABC transporter for dispersin	Gene392686	2	FALSE	1	1	FALSE	FALSE	-0.521544	-0.939665	LD_1_vs_SD_1; YC_1_vs_XM_1	0	ABC transporter for dispersin	Mixed/Inconsistent
ABC transporter for dispersin	Gene397434	1	FALSE	0	1	FALSE	FALSE	-0.110485		MHT_1_vs_LD_1	0	ABC transporter for dispersin	Mixed/Inconsistent
ABC transporter for dispersin	Gene416462	1	FALSE	1	0	FALSE	FALSE	0.477133		XM_1_vs_MHT_1	0	ABC transporter for dispersin	Mixed/Inconsistent
ABC transporter for dispersin	Gene434431	1	FALSE	0	1	FALSE	FALSE	-0.00454221		MHT_1_vs_LD_1	0	ABC transporter for dispersin	Mixed/Inconsistent
ABC transporter for dispersin	Gene438250	2	FALSE	0	2	FALSE	FALSE	-0.546845	0.344841	SD_1_vs_YJ_1; YC_1_vs_XM_1	0	ABC transporter for dispersin	Mixed/Inconsistent
ABC transporter for dispersin	Gene449134	2	FALSE	2	0	FALSE	FALSE	0.255224	-0.237208	SD_1_vs_YJ_1; YC_1_vs_XM_1	0	ABC transporter for dispersin	Mixed/Inconsistent
ABC transporter for dispersin	Gene453952	2	FALSE	1	1	FALSE	FALSE	0.388763	-0.882681	YC_1_vs_XM_1; YC_1_vs_YJ_1	0	ABC transporter for dispersin	Mixed/Inconsistent
ABC transporter for dispersin	Gene467463	2	FALSE	1	1	FALSE	FALSE	0.315974	-3.46878	MHT_1_vs_LD_1; YC_1_vs_XM_1	0	ABC transporter for dispersin	Mixed/Inconsistent
ABC transporter for dispersin	Gene481264	2	FALSE	2	0	FALSE	FALSE	0.391741	0.463802	SD_1_vs_YJ_1; XM_1_vs_MHT_1	0	ABC transporter for dispersin	Mixed/Inconsistent
ABC transporter for dispersin	Gene487057	1	FALSE	1	0	FALSE	FALSE	0.685676		XM_1_vs_MHT_1	0	ABC transporter for dispersin	Mixed/Inconsistent
ABC transporter for dispersin	Gene488605	1	FALSE	1	0	FALSE	FALSE	1.2414		XM_1_vs_MHT_1	0	ABC transporter for dispersin	Mixed/Inconsistent
ABC transporter for dispersin	Gene528478	2	FALSE	1	1	FALSE	FALSE	-0.138748	-1.61843	XM_1_vs_MHT_1; YC_1_vs_YJ_1	0	ABC transporter for dispersin	Mixed/Inconsistent
ABC transporter for dispersin	Gene538008	2	FALSE	1	1	FALSE	FALSE	-0.102572	-5.98369	LD_1_vs_SD_1; YC_1_vs_YJ_1	0	ABC transporter for dispersin	Mixed/Inconsistent
ABC transporter for dispersin	Gene581797	1	FALSE	1	0	FALSE	FALSE	0.565199		YC_1_vs_XM_1	0	ABC transporter for dispersin	Mixed/Inconsistent
ABC transporter for dispersin	Gene588268	2	FALSE	1	1	FALSE	FALSE	-0.617024	-1.52178	LD_1_vs_SD_1; XM_1_vs_MHT_1	0	ABC transporter for dispersin	Mixed/Inconsistent
ABC transporter for dispersin	Gene590487	1	FALSE	1	0	FALSE	FALSE	1.64971		MHT_1_vs_LD_1	0	ABC transporter for dispersin	Mixed/Inconsistent
ABC transporter for dispersin	Gene592274	1	FALSE	1	0	FALSE	FALSE	0.627156		YC_1_vs_XM_1	0	ABC transporter for dispersin	Mixed/Inconsistent
ABC transporter for dispersin	Gene602603	1	FALSE	1	0	FALSE	FALSE	0.245044		SD_1_vs_YJ_1	0	ABC transporter for dispersin	Mixed/Inconsistent
ABC transporter for dispersin	Gene614595	1	FALSE	1	0	FALSE	FALSE	1.15081		XM_1_vs_MHT_1	0	ABC transporter for dispersin	Mixed/Inconsistent
ABC transporter for dispersin	Gene616768	1	FALSE	0	1	FALSE	FALSE	-0.0364181		YC_1_vs_XM_1	0	ABC transporter for dispersin	Mixed/Inconsistent
ABC transporter for dispersin	Gene618448	3	FALSE	2	1	FALSE	FALSE	0.208835	-1.1392	XM_1_vs_MHT_1; YC_1_vs_XM_1; YC_1_vs_YJ_1	0	ABC transporter for dispersin	Mixed/Inconsistent
ABC transporter for dispersin	Gene640731	1	FALSE	0	1	FALSE	FALSE	-0.382042		XM_1_vs_MHT_1	0	ABC transporter for dispersin	Mixed/Inconsistent
ABC transporter for dispersin	Gene651441	3	FALSE	2	1	FALSE	FALSE	0.111164	-1.3404	MHT_1_vs_LD_1; YC_1_vs_XM_1; YC_1_vs_YJ_1	0	ABC transporter for dispersin	Mixed/Inconsistent
ABC transporter for dispersin	Gene657217	1	FALSE	1	0	FALSE	FALSE	1.11392		XM_1_vs_MHT_1	0	ABC transporter for dispersin	Mixed/Inconsistent
ABC transporter for dispersin	Gene661007	1	FALSE	1	0	FALSE	FALSE	0.741051		YC_1_vs_XM_1	0	ABC transporter for dispersin	Mixed/Inconsistent
ABC transporter for dispersin	Gene668414	2	FALSE	1	1	FALSE	FALSE	-0.372828	-1.24386	SD_1_vs_YJ_1; XM_1_vs_MHT_1	0	ABC transporter for dispersin	Mixed/Inconsistent
ABC transporter for dispersin	Gene679299	1	FALSE	1	0	FALSE	FALSE	0.290198		MHT_1_vs_LD_1	0	ABC transporter for dispersin	Mixed/Inconsistent
ABC transporter for dispersin	Gene697907	1	FALSE	0	1	FALSE	FALSE	-0.0792577		YC_1_vs_YJ_1	0	ABC transporter for dispersin	Mixed/Inconsistent
ABC transporter for dispersin	Gene727349	2	FALSE	1	1	FALSE	FALSE	-1.21614	-1.55512	XM_1_vs_MHT_1; YC_1_vs_YJ_1	0	ABC transporter for dispersin	Mixed/Inconsistent
ABC transporter for dispersin	Gene728774	1	FALSE	1	0	FALSE	FALSE	2.17295		LD_1_vs_SD_1	0	ABC transporter for dispersin	Mixed/Inconsistent
ABC transporter for dispersin	Gene733982	1	FALSE	0	1	FALSE	FALSE	-1.30581		XM_1_vs_MHT_1	0	ABC transporter for dispersin	Mixed/Inconsistent
ABC transporter for dispersin	Gene736804	1	FALSE	1	0	FALSE	FALSE	0.500512		YC_1_vs_YJ_1	0	ABC transporter for dispersin	Mixed/Inconsistent
ABC transporter for dispersin	Gene737840	2	FALSE	2	0	FALSE	FALSE	1.59498	0.96595	MHT_1_vs_LD_1; YC_1_vs_YJ_1	0	ABC transporter for dispersin	Mixed/Inconsistent
ABC transporter for dispersin	Gene741018	1	FALSE	0	1	FALSE	FALSE	-0.0808864		YC_1_vs_XM_1	0	ABC transporter for dispersin	Mixed/Inconsistent
ABC transporter for dispersin	Gene758827	1	FALSE	1	0	FALSE	FALSE	0.329302		MHT_1_vs_LD_1	0	ABC transporter for dispersin	Mixed/Inconsistent
ABC transporter for dispersin	Gene767288	1	FALSE	1	0	FALSE	FALSE	1.72103		LD_1_vs_SD_1	0	ABC transporter for dispersin	Mixed/Inconsistent
ABC transporter for dispersin	Gene776895	1	FALSE	1	0	FALSE	FALSE	0.530978		SD_1_vs_YJ_1	0	ABC transporter for dispersin	Mixed/Inconsistent
ABC transporter for dispersin	Gene779249	1	FALSE	1	0	FALSE	FALSE	0.144554		SD_1_vs_YJ_1	0	ABC transporter for dispersin	Mixed/Inconsistent
ABC transporter for dispersin	Gene795367	2	FALSE	2	0	FALSE	FALSE	0.283585	0.825658	MHT_1_vs_LD_1; YC_1_vs_YJ_1	0	ABC transporter for dispersin	Mixed/Inconsistent
ABC transporter for dispersin	Gene797267	2	FALSE	0	2	FALSE	FALSE	-1.36919	0.0410697	MHT_1_vs_LD_1; XM_1_vs_MHT_1	0	ABC transporter for dispersin	Mixed/Inconsistent
ABC transporter for dispersin	Gene801905	1	FALSE	1	0	FALSE	FALSE	0.107217		YC_1_vs_YJ_1	0	ABC transporter for dispersin	Mixed/Inconsistent
ABC transporter for dispersin	Gene815663	2	FALSE	1	1	FALSE	FALSE	-0.258385	-3.18731	MHT_1_vs_LD_1; XM_1_vs_MHT_1	0	ABC transporter for dispersin	Mixed/Inconsistent
ABC transporter for dispersin	Gene826177	1	FALSE	1	0	FALSE	FALSE	0.371664		SD_1_vs_YJ_1	0	ABC transporter for dispersin	Mixed/Inconsistent
ABC transporter for dispersin	Gene840883	1	FALSE	0	1	FALSE	FALSE	-0.165073		YC_1_vs_YJ_1	0	ABC transporter for dispersin	Mixed/Inconsistent
ABC transporter for dispersin	Gene848101	2	FALSE	2	0	FALSE	FALSE	0.590661	0.346505	LD_1_vs_SD_1; SD_1_vs_YJ_1	0	ABC transporter for dispersin	Mixed/Inconsistent
ABC transporter for dispersin	Gene852167	1	FALSE	1	0	FALSE	FALSE	0.332023		XM_1_vs_MHT_1	0	ABC transporter for dispersin	Mixed/Inconsistent
ABC transporter for dispersin	Gene862573	3	FALSE	1	2	FALSE	FALSE	0.23303	-3.16803	MHT_1_vs_LD_1; XM_1_vs_MHT_1; YC_1_vs_YJ_1	0	ABC transporter for dispersin	Mixed/Inconsistent
ABC transporter for dispersin	Gene868830	1	FALSE	0	1	FALSE	FALSE	-0.437737		LD_1_vs_SD_1	0	ABC transporter for dispersin	Mixed/Inconsistent
ABC transporter for dispersin	Gene876274	1	FALSE	1	0	FALSE	FALSE	1.7492		SD_1_vs_YJ_1	0	ABC transporter for dispersin	Mixed/Inconsistent
ABC transporter for dispersin	Gene876558	1	FALSE	1	0	FALSE	FALSE	1.09023		YC_1_vs_XM_1	0	ABC transporter for dispersin	Mixed/Inconsistent
ABC transporter for dispersin	Gene887225	1	FALSE	0	1	FALSE	FALSE	-0.698624		XM_1_vs_MHT_1	0	ABC transporter for dispersin	Mixed/Inconsistent
ABC transporter for dispersin	Gene890301	1	FALSE	0	1	FALSE	FALSE	-1.99201		XM_1_vs_MHT_1	0	ABC transporter for dispersin	Mixed/Inconsistent
ABC transporter for dispersin	Gene910410	1	FALSE	0	1	FALSE	FALSE	-0.211093		YC_1_vs_XM_1	0	ABC transporter for dispersin	Mixed/Inconsistent
ABC transporter for dispersin	Gene920840	2	FALSE	1	1	FALSE	FALSE	0.24206	-2.32281	LD_1_vs_SD_1; SD_1_vs_YJ_1	0	ABC transporter for dispersin	Mixed/Inconsistent
ABC transporter for dispersin	Gene939221	2	FALSE	1	1	FALSE	FALSE	-0.252836	-0.954637	LD_1_vs_SD_1; MHT_1_vs_LD_1	0	ABC transporter for dispersin	Mixed/Inconsistent
ABC transporter for dispersin	Gene954779	2	FALSE	1	1	FALSE	FALSE	-0.0400193	-3.99249	LD_1_vs_SD_1; YC_1_vs_YJ_1	0	ABC transporter for dispersin	Mixed/Inconsistent
ABC transporter for dispersin	Gene966191	2	FALSE	1	1	FALSE	FALSE	0.293961	-1.77881	XM_1_vs_MHT_1; YC_1_vs_YJ_1	0	ABC transporter for dispersin	Mixed/Inconsistent
ABC transporter for dispersin	Gene975532	1	FALSE	0	1	FALSE	FALSE	-0.0285013		YC_1_vs_XM_1	0	ABC transporter for dispersin	Mixed/Inconsistent
ABC transporter for dispersin	Gene977717	2	FALSE	2	0	FALSE	FALSE	1.11252	0.239682	LD_1_vs_SD_1; SD_1_vs_YJ_1	0	ABC transporter for dispersin	Mixed/Inconsistent
ABC transporter for dispersin	Gene987100	3	FALSE	1	2	FALSE	FALSE	0.0011692	-977.193	LD_1_vs_SD_1; SD_1_vs_YJ_1; YC_1_vs_YJ_1	0	ABC transporter for dispersin	Mixed/Inconsistent
ACE T6SS	Gene276383	1	FALSE	1	0	FALSE	FALSE	0.152533		XM_1_vs_MHT_1	0	ACE T6SS	Mixed/Inconsistent
Bsa T3SS	Gene004668	2	FALSE	2	0	FALSE	FALSE	0.780666	0.908487	LD_1_vs_SD_1; YC_1_vs_YJ_1	0	Bsa T3SS	Mixed/Inconsistent
Bsa T3SS	Gene016003	1	FALSE	0	1	FALSE	FALSE	-1.16127		XM_1_vs_MHT_1	0	Bsa T3SS	Mixed/Inconsistent
Bsa T3SS	Gene035057	1	FALSE	0	1	FALSE	FALSE	-1.70872		XM_1_vs_MHT_1	0	Bsa T3SS	Mixed/Inconsistent
Bsa T3SS	Gene041630	3	FALSE	2	1	FALSE	FALSE	-0.340609	-1.56802	LD_1_vs_SD_1; SD_1_vs_YJ_1; YC_1_vs_YJ_1	0	Bsa T3SS	Mixed/Inconsistent
Bsa T3SS	Gene046890	1	FALSE	0	1	FALSE	FALSE	-0.426095		SD_1_vs_YJ_1	0	Bsa T3SS	Mixed/Inconsistent
Bsa T3SS	Gene055402	2	FALSE	1	1	FALSE	FALSE	0.539487	-1.2523	LD_1_vs_SD_1; MHT_1_vs_LD_1	0	Bsa T3SS	Mixed/Inconsistent
Bsa T3SS	Gene059301	3	FALSE	3	0	FALSE	FALSE	0.649521	0.300579	LD_1_vs_SD_1; SD_1_vs_YJ_1; XM_1_vs_MHT_1	0	Bsa T3SS	Mixed/Inconsistent
Bsa T3SS	Gene094675	1	FALSE	1	0	FALSE	FALSE	1.22973		SD_1_vs_YJ_1	0	Bsa T3SS	Mixed/Inconsistent
Bsa T3SS	Gene1017048	1	FALSE	1	0	FALSE	FALSE	1.98665		LD_1_vs_SD_1	0	Bsa T3SS	Mixed/Inconsistent
Bsa T3SS	Gene1021220	1	FALSE	1	0	FALSE	FALSE	0.0665998		YC_1_vs_XM_1	0	Bsa T3SS	Mixed/Inconsistent
Bsa T3SS	Gene1033109	2	FALSE	1	1	FALSE	FALSE	-1.0656	-0.957204	MHT_1_vs_LD_1; XM_1_vs_MHT_1	0	Bsa T3SS	Mixed/Inconsistent
Bsa T3SS	Gene1056686	1	FALSE	0	1	FALSE	FALSE	-0.573936		MHT_1_vs_LD_1	0	Bsa T3SS	Mixed/Inconsistent
Bsa T3SS	Gene1068517	2	FALSE	1	1	FALSE	FALSE	0.209828	-4.51327	MHT_1_vs_LD_1; XM_1_vs_MHT_1	0	Bsa T3SS	Mixed/Inconsistent
Bsa T3SS	Gene1083836	1	FALSE	1	0	FALSE	FALSE	0.378321		MHT_1_vs_LD_1	0	Bsa T3SS	Mixed/Inconsistent
Bsa T3SS	Gene1106167	1	FALSE	1	0	FALSE	FALSE	1.6285		YC_1_vs_YJ_1	0	Bsa T3SS	Mixed/Inconsistent
Bsa T3SS	Gene1106339	1	FALSE	1	0	FALSE	FALSE	0.253237		XM_1_vs_MHT_1	0	Bsa T3SS	Mixed/Inconsistent
Bsa T3SS	Gene1113827	1	FALSE	0	1	FALSE	FALSE	-0.00537976		MHT_1_vs_LD_1	0	Bsa T3SS	Mixed/Inconsistent
Bsa T3SS	Gene1122395	1	FALSE	0	1	FALSE	FALSE	-0.572205		YC_1_vs_XM_1	0	Bsa T3SS	Mixed/Inconsistent
Bsa T3SS	Gene1131473	1	FALSE	1	0	FALSE	FALSE	0.439437		YC_1_vs_XM_1	0	Bsa T3SS	Mixed/Inconsistent
Bsa T3SS	Gene1132743	1	FALSE	0	1	FALSE	FALSE	-1.746		MHT_1_vs_LD_1	0	Bsa T3SS	Mixed/Inconsistent
Bsa T3SS	Gene1142052	1	FALSE	0	1	FALSE	FALSE	-0.949598		MHT_1_vs_LD_1	0	Bsa T3SS	Mixed/Inconsistent
Bsa T3SS	Gene1151878	2	FALSE	2	0	FALSE	FALSE	1.53791	-0.357037	LD_1_vs_SD_1; YC_1_vs_YJ_1	0	Bsa T3SS	Mixed/Inconsistent
Bsa T3SS	Gene1163471	1	FALSE	0	1	FALSE	FALSE	-1.29122		MHT_1_vs_LD_1	0	Bsa T3SS	Mixed/Inconsistent
Bsa T3SS	Gene1167961	1	FALSE	1	0	FALSE	FALSE	0.679311		YC_1_vs_XM_1	0	Bsa T3SS	Mixed/Inconsistent
Bsa T3SS	Gene1176983	1	FALSE	1	0	FALSE	FALSE	0.468079		LD_1_vs_SD_1	0	Bsa T3SS	Mixed/Inconsistent
Bsa T3SS	Gene1177224	1	FALSE	1	0	FALSE	FALSE	0.296725		MHT_1_vs_LD_1	0	Bsa T3SS	Mixed/Inconsistent
Bsa T3SS	Gene1203192	3	FALSE	3	0	FALSE	FALSE	0.88564	0.833829	LD_1_vs_SD_1; MHT_1_vs_LD_1; YC_1_vs_YJ_1	0	Bsa T3SS	Mixed/Inconsistent
Bsa T3SS	Gene1214026	1	FALSE	1	0	FALSE	FALSE	0.295963		YC_1_vs_YJ_1	0	Bsa T3SS	Mixed/Inconsistent
Bsa T3SS	Gene1228525	2	FALSE	2	0	FALSE	FALSE	1.48376	0.706674	YC_1_vs_XM_1; YC_1_vs_YJ_1	0	Bsa T3SS	Mixed/Inconsistent
Bsa T3SS	Gene1235334	1	FALSE	1	0	FALSE	FALSE	0.718325		YC_1_vs_YJ_1	0	Bsa T3SS	Mixed/Inconsistent
Bsa T3SS	Gene124302	2	FALSE	1	1	FALSE	FALSE	0.01155	-93.3618	XM_1_vs_MHT_1; YC_1_vs_XM_1	0	Bsa T3SS	Mixed/Inconsistent
Bsa T3SS	Gene1264655	3	FALSE	3	0	FALSE	FALSE	0.805838	0.761164	SD_1_vs_YJ_1; XM_1_vs_MHT_1; YC_1_vs_YJ_1	0	Bsa T3SS	Mixed/Inconsistent
Bsa T3SS	Gene1287150	2	FALSE	1	1	FALSE	FALSE	0.0212876	-58.2459	LD_1_vs_SD_1; XM_1_vs_MHT_1	0	Bsa T3SS	Mixed/Inconsistent
Bsa T3SS	Gene1292439	1	FALSE	0	1	FALSE	FALSE	-0.248047		XM_1_vs_MHT_1	0	Bsa T3SS	Mixed/Inconsistent
Bsa T3SS	Gene1342032	1	FALSE	0	1	FALSE	FALSE	-4.47608		LD_1_vs_SD_1	0	Bsa T3SS	Mixed/Inconsistent
Bsa T3SS	Gene1345505	1	FALSE	0	1	FALSE	FALSE	-2.1723		LD_1_vs_SD_1	0	Bsa T3SS	Mixed/Inconsistent
Bsa T3SS	Gene138042	1	FALSE	1	0	FALSE	FALSE	0.90292		MHT_1_vs_LD_1	0	Bsa T3SS	Mixed/Inconsistent
Bsa T3SS	Gene1401245	2	FALSE	0	2	FALSE	FALSE	-1.11002	0.943324	LD_1_vs_SD_1; YC_1_vs_YJ_1	0	Bsa T3SS	Mixed/Inconsistent
Bsa T3SS	Gene1423211	1	FALSE	0	1	FALSE	FALSE	-0.0673904		YC_1_vs_YJ_1	0	Bsa T3SS	Mixed/Inconsistent
Bsa T3SS	Gene1431896	1	FALSE	0	1	FALSE	FALSE	-0.619824		XM_1_vs_MHT_1	0	Bsa T3SS	Mixed/Inconsistent
Bsa T3SS	Gene1436450	1	FALSE	0	1	FALSE	FALSE	-1.47536		XM_1_vs_MHT_1	0	Bsa T3SS	Mixed/Inconsistent
Bsa T3SS	Gene1459930	1	FALSE	1	0	FALSE	FALSE	2.75687		SD_1_vs_YJ_1	0	Bsa T3SS	Mixed/Inconsistent
Bsa T3SS	Gene146728	2	FALSE	2	0	FALSE	FALSE	0.412707	0.739001	LD_1_vs_SD_1; SD_1_vs_YJ_1	0	Bsa T3SS	Mixed/Inconsistent
Bsa T3SS	Gene1470101	1	FALSE	1	0	FALSE	FALSE	2.67921		SD_1_vs_YJ_1	0	Bsa T3SS	Mixed/Inconsistent
Bsa T3SS	Gene1482304	1	FALSE	0	1	FALSE	FALSE	-0.290981		MHT_1_vs_LD_1	0	Bsa T3SS	Mixed/Inconsistent
Bsa T3SS	Gene1496022	1	FALSE	0	1	FALSE	FALSE	-0.614815		YC_1_vs_XM_1	0	Bsa T3SS	Mixed/Inconsistent
Bsa T3SS	Gene1499758	1	FALSE	1	0	FALSE	FALSE	1.54164		SD_1_vs_YJ_1	0	Bsa T3SS	Mixed/Inconsistent
Bsa T3SS	Gene1533063	2	FALSE	1	1	FALSE	FALSE	-0.159029	-1.49242	LD_1_vs_SD_1; MHT_1_vs_LD_1	0	Bsa T3SS	Mixed/Inconsistent
Bsa T3SS	Gene156663	2	FALSE	2	0	FALSE	FALSE	1.80383	0.181994	LD_1_vs_SD_1; YC_1_vs_XM_1	0	Bsa T3SS	Mixed/Inconsistent
Bsa T3SS	Gene1596634	3	FALSE	0	3	FALSE	FALSE	-0.342989	0.367282	MHT_1_vs_LD_1; SD_1_vs_YJ_1; YC_1_vs_YJ_1	0	Bsa T3SS	Mixed/Inconsistent
Bsa T3SS	Gene1665593	1	FALSE	0	1	FALSE	FALSE	-5.11488		SD_1_vs_YJ_1	0	Bsa T3SS	Mixed/Inconsistent
Bsa T3SS	Gene1681458	1	FALSE	1	0	FALSE	FALSE	0.188625		XM_1_vs_MHT_1	0	Bsa T3SS	Mixed/Inconsistent
Bsa T3SS	Gene1729212	1	FALSE	1	0	FALSE	FALSE	0.130791		XM_1_vs_MHT_1	0	Bsa T3SS	Mixed/Inconsistent
Bsa T3SS	Gene1740852	1	FALSE	0	1	FALSE	FALSE	-0.375369		LD_1_vs_SD_1	0	Bsa T3SS	Mixed/Inconsistent
Bsa T3SS	Gene1758114	1	FALSE	1	0	FALSE	FALSE	1.1963		MHT_1_vs_LD_1	0	Bsa T3SS	Mixed/Inconsistent
Bsa T3SS	Gene176294	1	FALSE	0	1	FALSE	FALSE	-1.52036		XM_1_vs_MHT_1	0	Bsa T3SS	Mixed/Inconsistent
Bsa T3SS	Gene1794789	2	FALSE	1	1	FALSE	FALSE	0.311794	-4.35344	MHT_1_vs_LD_1; SD_1_vs_YJ_1	0	Bsa T3SS	Mixed/Inconsistent
Bsa T3SS	Gene1818348	1	FALSE	1	0	FALSE	FALSE	1.35228		MHT_1_vs_LD_1	0	Bsa T3SS	Mixed/Inconsistent
Bsa T3SS	Gene186707	1	FALSE	0	1	FALSE	FALSE	-0.678372		MHT_1_vs_LD_1	0	Bsa T3SS	Mixed/Inconsistent
Bsa T3SS	Gene225211	1	FALSE	1	0	FALSE	FALSE	0.610456		MHT_1_vs_LD_1	0	Bsa T3SS	Mixed/Inconsistent
Bsa T3SS	Gene230029	1	FALSE	1	0	FALSE	FALSE	0.463873		YC_1_vs_XM_1	0	Bsa T3SS	Mixed/Inconsistent
Bsa T3SS	Gene235111	1	FALSE	0	1	FALSE	FALSE	-0.656573		XM_1_vs_MHT_1	0	Bsa T3SS	Mixed/Inconsistent
Bsa T3SS	Gene250657	1	FALSE	1	0	FALSE	FALSE	1.29379		SD_1_vs_YJ_1	0	Bsa T3SS	Mixed/Inconsistent
Bsa T3SS	Gene281323	2	FALSE	1	1	FALSE	FALSE	-0.678283	-0.482801	MHT_1_vs_LD_1; SD_1_vs_YJ_1	0	Bsa T3SS	Mixed/Inconsistent
Bsa T3SS	Gene282183	1	FALSE	1	0	FALSE	FALSE	0.918219		XM_1_vs_MHT_1	0	Bsa T3SS	Mixed/Inconsistent
Bsa T3SS	Gene329104	1	FALSE	0	1	FALSE	FALSE	-0.720785		LD_1_vs_SD_1	0	Bsa T3SS	Mixed/Inconsistent
Bsa T3SS	Gene333461	1	FALSE	0	1	FALSE	FALSE	-0.37223		YC_1_vs_YJ_1	0	Bsa T3SS	Mixed/Inconsistent
Bsa T3SS	Gene367450	1	FALSE	1	0	FALSE	FALSE	4.44928		MHT_1_vs_LD_1	0	Bsa T3SS	Mixed/Inconsistent
Bsa T3SS	Gene378930	1	FALSE	0	1	FALSE	FALSE	-10.0886		SD_1_vs_YJ_1	0	Bsa T3SS	Mixed/Inconsistent
Bsa T3SS	Gene382982	2	FALSE	1	1	FALSE	FALSE	0.266687	-4.26281	XM_1_vs_MHT_1; YC_1_vs_XM_1	0	Bsa T3SS	Mixed/Inconsistent
Bsa T3SS	Gene434829	1	FALSE	1	0	FALSE	FALSE	2.71454		YC_1_vs_YJ_1	0	Bsa T3SS	Mixed/Inconsistent
Bsa T3SS	Gene435505	1	FALSE	1	0	FALSE	FALSE	1.21991		LD_1_vs_SD_1	0	Bsa T3SS	Mixed/Inconsistent
Bsa T3SS	Gene435841	1	FALSE	0	1	FALSE	FALSE	-2.34026		MHT_1_vs_LD_1	0	Bsa T3SS	Mixed/Inconsistent
Bsa T3SS	Gene491018	1	FALSE	0	1	FALSE	FALSE	-0.395156		SD_1_vs_YJ_1	0	Bsa T3SS	Mixed/Inconsistent
Bsa T3SS	Gene500282	1	FALSE	0	1	FALSE	FALSE	-0.488621		SD_1_vs_YJ_1	0	Bsa T3SS	Mixed/Inconsistent
Bsa T3SS	Gene504957	1	FALSE	1	0	FALSE	FALSE	1.84179		YC_1_vs_YJ_1	0	Bsa T3SS	Mixed/Inconsistent
Bsa T3SS	Gene580310	2	FALSE	0	2	FALSE	FALSE	-0.994377	0.643709	MHT_1_vs_LD_1; XM_1_vs_MHT_1	0	Bsa T3SS	Mixed/Inconsistent
Bsa T3SS	Gene608475	1	FALSE	1	0	FALSE	FALSE	0.206737		LD_1_vs_SD_1	0	Bsa T3SS	Mixed/Inconsistent
Bsa T3SS	Gene657656	3	FALSE	2	1	FALSE	FALSE	0.848479	-1.35131	MHT_1_vs_LD_1; SD_1_vs_YJ_1; XM_1_vs_MHT_1	0	Bsa T3SS	Mixed/Inconsistent
Bsa T3SS	Gene685002	2	FALSE	1	1	FALSE	FALSE	0.0657403	-2.28576	YC_1_vs_XM_1; YC_1_vs_YJ_1	0	Bsa T3SS	Mixed/Inconsistent
Bsa T3SS	Gene685584	1	FALSE	1	0	FALSE	FALSE	2.91114		LD_1_vs_SD_1	0	Bsa T3SS	Mixed/Inconsistent
Bsa T3SS	Gene715815	1	FALSE	1	0	FALSE	FALSE	1.76574		MHT_1_vs_LD_1	0	Bsa T3SS	Mixed/Inconsistent
Bsa T3SS	Gene727643	2	FALSE	1	1	FALSE	FALSE	0.523063	-1.66842	LD_1_vs_SD_1; MHT_1_vs_LD_1	0	Bsa T3SS	Mixed/Inconsistent
Bsa T3SS	Gene773883	1	FALSE	1	0	FALSE	FALSE	1.63243		LD_1_vs_SD_1	0	Bsa T3SS	Mixed/Inconsistent
Bsa T3SS	Gene777782	2	FALSE	1	1	FALSE	FALSE	0.819183	-0.513907	MHT_1_vs_LD_1; SD_1_vs_YJ_1	0	Bsa T3SS	Mixed/Inconsistent
Bsa T3SS	Gene784534	1	FALSE	1	0	FALSE	FALSE	1.52367		YC_1_vs_YJ_1	0	Bsa T3SS	Mixed/Inconsistent
Bsa T3SS	Gene829852	3	FALSE	3	0	FALSE	FALSE	0.559705	-0.43725	MHT_1_vs_LD_1; SD_1_vs_YJ_1; YC_1_vs_YJ_1	0	Bsa T3SS	Mixed/Inconsistent
Bsa T3SS	Gene833784	1	FALSE	1	0	FALSE	FALSE	0.350681		SD_1_vs_YJ_1	0	Bsa T3SS	Mixed/Inconsistent
Bsa T3SS	Gene866052	1	FALSE	1	0	FALSE	FALSE	0.266731		YC_1_vs_XM_1	0	Bsa T3SS	Mixed/Inconsistent
Bsa T3SS	Gene881508	1	FALSE	0	1	FALSE	FALSE	-0.319869		LD_1_vs_SD_1	0	Bsa T3SS	Mixed/Inconsistent
Bsa T3SS	Gene885603	1	FALSE	0	1	FALSE	FALSE	-0.109852		MHT_1_vs_LD_1	0	Bsa T3SS	Mixed/Inconsistent
Bsa T3SS	Gene885649	1	FALSE	1	0	FALSE	FALSE	0.333429		SD_1_vs_YJ_1	0	Bsa T3SS	Mixed/Inconsistent
Bsa T3SS	Gene895763	2	FALSE	1	1	FALSE	FALSE	0.987253	-0.99164	SD_1_vs_YJ_1; YC_1_vs_XM_1	0	Bsa T3SS	Mixed/Inconsistent
Bsa T3SS	Gene948397	1	FALSE	0	1	FALSE	FALSE	-1.58206		MHT_1_vs_LD_1	0	Bsa T3SS	Mixed/Inconsistent
Bsa T3SS	Gene971457	1	FALSE	1	0	FALSE	FALSE	0.634161		XM_1_vs_MHT_1	0	Bsa T3SS	Mixed/Inconsistent
Bsa T3SS	Gene981281	1	FALSE	0	1	FALSE	FALSE	-1.1614		SD_1_vs_YJ_1	0	Bsa T3SS	Mixed/Inconsistent
Bsa T3SS	Gene982083	1	FALSE	1	0	FALSE	FALSE	1.36829		LD_1_vs_SD_1	0	Bsa T3SS	Mixed/Inconsistent
Catalase	Gene019281	1	FALSE	1	0	FALSE	FALSE	0.992149		MHT_1_vs_LD_1	0	Catalase	Mixed/Inconsistent
Catalase	Gene1001889	1	FALSE	1	0	FALSE	FALSE	0.866798		LD_1_vs_SD_1	0	Catalase	Mixed/Inconsistent
Catalase	Gene1012727	1	FALSE	0	1	FALSE	FALSE	-1.64819		XM_1_vs_MHT_1	0	Catalase	Mixed/Inconsistent
Catalase	Gene1021085	2	FALSE	2	0	FALSE	FALSE	0.468639	-0.360778	SD_1_vs_YJ_1; YC_1_vs_YJ_1	0	Catalase	Mixed/Inconsistent
Catalase	Gene1035182	2	FALSE	2	0	FALSE	FALSE	0.125518	-0.102902	MHT_1_vs_LD_1; SD_1_vs_YJ_1	0	Catalase	Mixed/Inconsistent
Catalase	Gene1138379	1	FALSE	1	0	FALSE	FALSE	0.435008		SD_1_vs_YJ_1	0	Catalase	Mixed/Inconsistent
Catalase	Gene1213979	1	FALSE	1	0	FALSE	FALSE	0.0242236		YC_1_vs_YJ_1	0	Catalase	Mixed/Inconsistent
Catalase	Gene1347614	1	FALSE	0	1	FALSE	FALSE	-1.97612		LD_1_vs_SD_1	0	Catalase	Mixed/Inconsistent
Catalase	Gene1396901	1	FALSE	0	1	FALSE	FALSE	-0.0162326		XM_1_vs_MHT_1	0	Catalase	Mixed/Inconsistent
Catalase	Gene1481686	1	FALSE	0	1	FALSE	FALSE	-5.54116		LD_1_vs_SD_1	0	Catalase	Mixed/Inconsistent
Catalase	Gene1545987	1	FALSE	0	1	FALSE	FALSE	-1.14053		YC_1_vs_YJ_1	0	Catalase	Mixed/Inconsistent
Catalase	Gene1628454	1	FALSE	0	1	FALSE	FALSE	-0.452742		XM_1_vs_MHT_1	0	Catalase	Mixed/Inconsistent
Catalase	Gene1648399	1	FALSE	0	1	FALSE	FALSE	-0.24714		SD_1_vs_YJ_1	0	Catalase	Mixed/Inconsistent
Catalase	Gene1824761	1	FALSE	0	1	FALSE	FALSE	-0.311136		XM_1_vs_MHT_1	0	Catalase	Mixed/Inconsistent
Catalase	Gene466109	3	FALSE	2	1	FALSE	FALSE	-0.0345427	-7.20412	LD_1_vs_SD_1; SD_1_vs_YJ_1; YC_1_vs_XM_1	0	Catalase	Mixed/Inconsistent
Catalase	Gene689150	1	FALSE	1	0	FALSE	FALSE	1.12337		MHT_1_vs_LD_1	0	Catalase	Mixed/Inconsistent
Catalase	Gene732277	1	FALSE	1	0	FALSE	FALSE	1.05863		MHT_1_vs_LD_1	0	Catalase	Mixed/Inconsistent
Catalase	Gene885585	1	FALSE	1	0	FALSE	FALSE	0.310196		SD_1_vs_YJ_1	0	Catalase	Mixed/Inconsistent
Catalase-peroxidase	Gene001496	1	FALSE	0	1	FALSE	FALSE	-1.03159		SD_1_vs_YJ_1	0	Catalase-peroxidase	Mixed/Inconsistent
Catalase-peroxidase	Gene013602	2	FALSE	2	0	FALSE	FALSE	0.639875	0.956499	LD_1_vs_SD_1; YC_1_vs_XM_1	0	Catalase-peroxidase	Mixed/Inconsistent
Catalase-peroxidase	Gene051886	1	FALSE	0	1	FALSE	FALSE	-0.371034		XM_1_vs_MHT_1	0	Catalase-peroxidase	Mixed/Inconsistent
Catalase-peroxidase	Gene082600	1	FALSE	0	1	FALSE	FALSE	-0.0573609		LD_1_vs_SD_1	0	Catalase-peroxidase	Mixed/Inconsistent
Catalase-peroxidase	Gene1010569	1	FALSE	0	1	FALSE	FALSE	-0.434673		LD_1_vs_SD_1	0	Catalase-peroxidase	Mixed/Inconsistent
Catalase-peroxidase	Gene1015563	2	FALSE	0	2	FALSE	FALSE	-0.951915	0.682064	MHT_1_vs_LD_1; YC_1_vs_YJ_1	0	Catalase-peroxidase	Mixed/Inconsistent
Catalase-peroxidase	Gene1032690	2	FALSE	1	1	FALSE	FALSE	-0.00705509	-85.1444	LD_1_vs_SD_1; MHT_1_vs_LD_1	0	Catalase-peroxidase	Mixed/Inconsistent
Catalase-peroxidase	Gene1086368	2	FALSE	0	2	FALSE	FALSE	-0.600784	-0.00337897	LD_1_vs_SD_1; XM_1_vs_MHT_1	0	Catalase-peroxidase	Mixed/Inconsistent
Catalase-peroxidase	Gene1105619	1	FALSE	0	1	FALSE	FALSE	-1.11412		XM_1_vs_MHT_1	0	Catalase-peroxidase	Mixed/Inconsistent
Catalase-peroxidase	Gene1241789	1	FALSE	0	1	FALSE	FALSE	-0.477535		XM_1_vs_MHT_1	0	Catalase-peroxidase	Mixed/Inconsistent
Catalase-peroxidase	Gene1294827	1	FALSE	1	0	FALSE	FALSE	0.325105		YC_1_vs_YJ_1	0	Catalase-peroxidase	Mixed/Inconsistent
Catalase-peroxidase	Gene1306801	2	FALSE	0	2	FALSE	FALSE	-0.85803	0.90347	XM_1_vs_MHT_1; YC_1_vs_YJ_1	0	Catalase-peroxidase	Mixed/Inconsistent
Catalase-peroxidase	Gene1316482	2	FALSE	1	1	FALSE	FALSE	0.135459	-6.96453	SD_1_vs_YJ_1; YC_1_vs_YJ_1	0	Catalase-peroxidase	Mixed/Inconsistent
Catalase-peroxidase	Gene1317189	1	FALSE	0	1	FALSE	FALSE	-0.483029		MHT_1_vs_LD_1	0	Catalase-peroxidase	Mixed/Inconsistent
Catalase-peroxidase	Gene1319372	1	FALSE	1	0	FALSE	FALSE	0.184638		YC_1_vs_YJ_1	0	Catalase-peroxidase	Mixed/Inconsistent
Catalase-peroxidase	Gene1323351	1	FALSE	0	1	FALSE	FALSE	-0.229225		MHT_1_vs_LD_1	0	Catalase-peroxidase	Mixed/Inconsistent
Catalase-peroxidase	Gene1328940	1	FALSE	0	1	FALSE	FALSE	-1.02649		LD_1_vs_SD_1	0	Catalase-peroxidase	Mixed/Inconsistent
Catalase-peroxidase	Gene136695	1	FALSE	0	1	FALSE	FALSE	-1.37155		SD_1_vs_YJ_1	0	Catalase-peroxidase	Mixed/Inconsistent
Catalase-peroxidase	Gene1371833	1	FALSE	0	1	FALSE	FALSE	-0.00442647		YC_1_vs_YJ_1	0	Catalase-peroxidase	Mixed/Inconsistent
Catalase-peroxidase	Gene1392528	2	FALSE	2	0	FALSE	FALSE	0.451832	0.941006	YC_1_vs_XM_1; YC_1_vs_YJ_1	0	Catalase-peroxidase	Mixed/Inconsistent
Catalase-peroxidase	Gene1408915	1	FALSE	0	1	FALSE	FALSE	-0.00519022		YC_1_vs_XM_1	0	Catalase-peroxidase	Mixed/Inconsistent
Catalase-peroxidase	Gene1417516	1	FALSE	0	1	FALSE	FALSE	-0.284088		YC_1_vs_XM_1	0	Catalase-peroxidase	Mixed/Inconsistent
Catalase-peroxidase	Gene1421853	3	FALSE	1	2	FALSE	FALSE	0.160302	-4.86105	MHT_1_vs_LD_1; YC_1_vs_XM_1; YC_1_vs_YJ_1	0	Catalase-peroxidase	Mixed/Inconsistent
Catalase-peroxidase	Gene1423496	1	FALSE	0	1	FALSE	FALSE	-1.07038		LD_1_vs_SD_1	0	Catalase-peroxidase	Mixed/Inconsistent
Catalase-peroxidase	Gene1426379	2	FALSE	1	1	FALSE	FALSE	0.00671144	-157.92	SD_1_vs_YJ_1; XM_1_vs_MHT_1	0	Catalase-peroxidase	Mixed/Inconsistent
Catalase-peroxidase	Gene1445500	1	FALSE	0	1	FALSE	FALSE	-0.745814		YC_1_vs_YJ_1	0	Catalase-peroxidase	Mixed/Inconsistent
Catalase-peroxidase	Gene1463233	1	FALSE	0	1	FALSE	FALSE	-0.0107094		YC_1_vs_XM_1	0	Catalase-peroxidase	Mixed/Inconsistent
Catalase-peroxidase	Gene1516650	3	FALSE	1	2	FALSE	FALSE	-0.345321	-2.55851	LD_1_vs_SD_1; XM_1_vs_MHT_1; YC_1_vs_YJ_1	0	Catalase-peroxidase	Mixed/Inconsistent
Catalase-peroxidase	Gene152397	3	FALSE	2	1	FALSE	FALSE	-0.0668961	-17.2706	SD_1_vs_YJ_1; XM_1_vs_MHT_1; YC_1_vs_YJ_1	0	Catalase-peroxidase	Mixed/Inconsistent
Catalase-peroxidase	Gene1530673	1	FALSE	0	1	FALSE	FALSE	-0.244161		YC_1_vs_YJ_1	0	Catalase-peroxidase	Mixed/Inconsistent
Catalase-peroxidase	Gene1549336	1	FALSE	1	0	FALSE	FALSE	1.02352		SD_1_vs_YJ_1	0	Catalase-peroxidase	Mixed/Inconsistent
Catalase-peroxidase	Gene1555701	1	FALSE	0	1	FALSE	FALSE	-0.0665047		LD_1_vs_SD_1	0	Catalase-peroxidase	Mixed/Inconsistent
Catalase-peroxidase	Gene159398	2	FALSE	2	0	FALSE	FALSE	1.09327	0.986507	SD_1_vs_YJ_1; YC_1_vs_YJ_1	0	Catalase-peroxidase	Mixed/Inconsistent
Catalase-peroxidase	Gene1675109	1	FALSE	0	1	FALSE	FALSE	-0.654967		XM_1_vs_MHT_1	0	Catalase-peroxidase	Mixed/Inconsistent
Catalase-peroxidase	Gene1690495	1	FALSE	0	1	FALSE	FALSE	-1.30075		YC_1_vs_YJ_1	0	Catalase-peroxidase	Mixed/Inconsistent
Catalase-peroxidase	Gene1707313	2	FALSE	0	2	FALSE	FALSE	-0.531045	0.536674	MHT_1_vs_LD_1; SD_1_vs_YJ_1	0	Catalase-peroxidase	Mixed/Inconsistent
Catalase-peroxidase	Gene1714623	2	FALSE	1	1	FALSE	FALSE	0.127601	-0.985619	MHT_1_vs_LD_1; YC_1_vs_XM_1	0	Catalase-peroxidase	Mixed/Inconsistent
Catalase-peroxidase	Gene1738273	1	FALSE	1	0	FALSE	FALSE	1.00885		SD_1_vs_YJ_1	0	Catalase-peroxidase	Mixed/Inconsistent
Catalase-peroxidase	Gene1739361	2	FALSE	0	2	FALSE	FALSE	-1.284	0.455259	MHT_1_vs_LD_1; SD_1_vs_YJ_1	0	Catalase-peroxidase	Mixed/Inconsistent
Catalase-peroxidase	Gene1741319	1	FALSE	0	1	FALSE	FALSE	-2.07783		YC_1_vs_YJ_1	0	Catalase-peroxidase	Mixed/Inconsistent
Catalase-peroxidase	Gene1767536	1	FALSE	0	1	FALSE	FALSE	-0.084743		LD_1_vs_SD_1	0	Catalase-peroxidase	Mixed/Inconsistent
Catalase-peroxidase	Gene178876	1	FALSE	1	0	FALSE	FALSE	1.53331		YC_1_vs_XM_1	0	Catalase-peroxidase	Mixed/Inconsistent
Catalase-peroxidase	Gene1803168	2	FALSE	1	1	FALSE	FALSE	-0.0300494	-22.3383	LD_1_vs_SD_1; YC_1_vs_XM_1	0	Catalase-peroxidase	Mixed/Inconsistent
Catalase-peroxidase	Gene188529	1	FALSE	1	0	FALSE	FALSE	1.73916		MHT_1_vs_LD_1	0	Catalase-peroxidase	Mixed/Inconsistent
Catalase-peroxidase	Gene283050	1	FALSE	1	0	FALSE	FALSE	1.54978		XM_1_vs_MHT_1	0	Catalase-peroxidase	Mixed/Inconsistent
Catalase-peroxidase	Gene283765	1	FALSE	0	1	FALSE	FALSE	-1.1833		MHT_1_vs_LD_1	0	Catalase-peroxidase	Mixed/Inconsistent
Catalase-peroxidase	Gene319976	1	FALSE	0	1	FALSE	FALSE	-1.85815		YC_1_vs_XM_1	0	Catalase-peroxidase	Mixed/Inconsistent
Catalase-peroxidase	Gene325945	1	FALSE	1	0	FALSE	FALSE	0.942923		YC_1_vs_YJ_1	0	Catalase-peroxidase	Mixed/Inconsistent
Catalase-peroxidase	Gene362943	1	FALSE	0	1	FALSE	FALSE	-0.205608		YC_1_vs_YJ_1	0	Catalase-peroxidase	Mixed/Inconsistent
Catalase-peroxidase	Gene383130	2	FALSE	1	1	FALSE	FALSE	0.0949988	-7.74859	MHT_1_vs_LD_1; YC_1_vs_XM_1	0	Catalase-peroxidase	Mixed/Inconsistent
Catalase-peroxidase	Gene403463	1	FALSE	1	0	FALSE	FALSE	0.508888		YC_1_vs_YJ_1	0	Catalase-peroxidase	Mixed/Inconsistent
Catalase-peroxidase	Gene407692	2	FALSE	2	0	FALSE	FALSE	0.420409	0.135336	MHT_1_vs_LD_1; SD_1_vs_YJ_1	0	Catalase-peroxidase	Mixed/Inconsistent
Catalase-peroxidase	Gene467710	1	FALSE	0	1	FALSE	FALSE	-0.351264		YC_1_vs_YJ_1	0	Catalase-peroxidase	Mixed/Inconsistent
Catalase-peroxidase	Gene516273	1	FALSE	1	0	FALSE	FALSE	1.31756		XM_1_vs_MHT_1	0	Catalase-peroxidase	Mixed/Inconsistent
Catalase-peroxidase	Gene561839	1	FALSE	0	1	FALSE	FALSE	-0.248059		YC_1_vs_XM_1	0	Catalase-peroxidase	Mixed/Inconsistent
Catalase-peroxidase	Gene583059	2	FALSE	2	0	FALSE	FALSE	1.99407	0.760961	SD_1_vs_YJ_1; YC_1_vs_YJ_1	0	Catalase-peroxidase	Mixed/Inconsistent
Catalase-peroxidase	Gene593595	1	FALSE	0	1	FALSE	FALSE	-1.49973		XM_1_vs_MHT_1	0	Catalase-peroxidase	Mixed/Inconsistent
Catalase-peroxidase	Gene603320	1	FALSE	0	1	FALSE	FALSE	-1.31785		LD_1_vs_SD_1	0	Catalase-peroxidase	Mixed/Inconsistent
Catalase-peroxidase	Gene644661	1	FALSE	1	0	FALSE	FALSE	1.02934		LD_1_vs_SD_1	0	Catalase-peroxidase	Mixed/Inconsistent
Catalase-peroxidase	Gene661071	2	FALSE	2	0	FALSE	FALSE	0.879064	0.965958	MHT_1_vs_LD_1; YC_1_vs_YJ_1	0	Catalase-peroxidase	Mixed/Inconsistent
Catalase-peroxidase	Gene666145	1	FALSE	1	0	FALSE	FALSE	0.266701		MHT_1_vs_LD_1	0	Catalase-peroxidase	Mixed/Inconsistent
Catalase-peroxidase	Gene720801	2	FALSE	1	1	FALSE	FALSE	-0.0722468	-0.627345	LD_1_vs_SD_1; YC_1_vs_YJ_1	0	Catalase-peroxidase	Mixed/Inconsistent
Catalase-peroxidase	Gene750909	1	FALSE	0	1	FALSE	FALSE	-0.701268		XM_1_vs_MHT_1	0	Catalase-peroxidase	Mixed/Inconsistent
Catalase-peroxidase	Gene770502	1	FALSE	1	0	FALSE	FALSE	1.48186		SD_1_vs_YJ_1	0	Catalase-peroxidase	Mixed/Inconsistent
Catalase-peroxidase	Gene778073	1	FALSE	1	0	FALSE	FALSE	0.365455		MHT_1_vs_LD_1	0	Catalase-peroxidase	Mixed/Inconsistent
Catalase-peroxidase	Gene781838	1	FALSE	0	1	FALSE	FALSE	-0.618809		YC_1_vs_YJ_1	0	Catalase-peroxidase	Mixed/Inconsistent
Catalase-peroxidase	Gene806881	1	FALSE	1	0	FALSE	FALSE	0.168841		MHT_1_vs_LD_1	0	Catalase-peroxidase	Mixed/Inconsistent
Catalase-peroxidase	Gene815304	1	FALSE	0	1	FALSE	FALSE	-0.367704		XM_1_vs_MHT_1	0	Catalase-peroxidase	Mixed/Inconsistent
Catalase-peroxidase	Gene895157	1	FALSE	1	0	FALSE	FALSE	0.0357333		LD_1_vs_SD_1	0	Catalase-peroxidase	Mixed/Inconsistent
Catalase-peroxidase	Gene943203	2	FALSE	1	1	FALSE	FALSE	0.136853	-6.81231	XM_1_vs_MHT_1; YC_1_vs_XM_1	0	Catalase-peroxidase	Mixed/Inconsistent
Catalase-peroxidase	Gene957924	2	FALSE	1	1	FALSE	FALSE	-0.127859	-0.833738	SD_1_vs_YJ_1; YC_1_vs_YJ_1	0	Catalase-peroxidase	Mixed/Inconsistent
Catalase-peroxidase	Gene980062	1	FALSE	1	0	FALSE	FALSE	0.381508		YC_1_vs_YJ_1	0	Catalase-peroxidase	Mixed/Inconsistent
Catalase-peroxidase	Gene984384	1	FALSE	1	0	FALSE	FALSE	1.55403		LD_1_vs_SD_1	0	Catalase-peroxidase	Mixed/Inconsistent
Catalase-peroxidase	Gene997223	2	FALSE	1	1	FALSE	FALSE	-0.661341	-0.677187	LD_1_vs_SD_1; MHT_1_vs_LD_1	0	Catalase-peroxidase	Mixed/Inconsistent
Cell wall hydrolase	Gene1269207	1	FALSE	1	0	FALSE	FALSE	0.789097		YC_1_vs_YJ_1	0	Cell wall hydrolase	Mixed/Inconsistent
Cell wall hydrolase	Gene1662851	3	FALSE	3	0	FALSE	FALSE	0.914034	-0.160447	LD_1_vs_SD_1; XM_1_vs_MHT_1; YC_1_vs_XM_1	0	Cell wall hydrolase	Mixed/Inconsistent
Cell wall hydrolase	Gene849478	1	FALSE	1	0	FALSE	FALSE	0.287936		SD_1_vs_YJ_1	0	Cell wall hydrolase	Mixed/Inconsistent
Cpi-2 encoded T3SS (SPI-2 like)	Gene002508	2	FALSE	1	1	FALSE	FALSE	0.419378	-0.496754	SD_1_vs_YJ_1; YC_1_vs_XM_1	0	Cpi-2 encoded T3SS (SPI-2 like)	Mixed/Inconsistent
Cpi-2 encoded T3SS (SPI-2 like)	Gene012862	1	FALSE	0	1	FALSE	FALSE	-7.40803		SD_1_vs_YJ_1	0	Cpi-2 encoded T3SS (SPI-2 like)	Mixed/Inconsistent
Cpi-2 encoded T3SS (SPI-2 like)	Gene017435	1	FALSE	0	1	FALSE	FALSE	-2.04596		SD_1_vs_YJ_1	0	Cpi-2 encoded T3SS (SPI-2 like)	Mixed/Inconsistent
Cpi-2 encoded T3SS (SPI-2 like)	Gene020178	1	FALSE	1	0	FALSE	FALSE	0.226065		SD_1_vs_YJ_1	0	Cpi-2 encoded T3SS (SPI-2 like)	Mixed/Inconsistent
Cpi-2 encoded T3SS (SPI-2 like)	Gene023285	1	FALSE	1	0	FALSE	FALSE	1.88022		MHT_1_vs_LD_1	0	Cpi-2 encoded T3SS (SPI-2 like)	Mixed/Inconsistent
Cpi-2 encoded T3SS (SPI-2 like)	Gene028244	1	FALSE	0	1	FALSE	FALSE	-0.0144693		MHT_1_vs_LD_1	0	Cpi-2 encoded T3SS (SPI-2 like)	Mixed/Inconsistent
Cpi-2 encoded T3SS (SPI-2 like)	Gene031809	2	FALSE	0	2	FALSE	FALSE	-0.3564	-0.160162	LD_1_vs_SD_1; YC_1_vs_XM_1	0	Cpi-2 encoded T3SS (SPI-2 like)	Mixed/Inconsistent
Cpi-2 encoded T3SS (SPI-2 like)	Gene053143	1	FALSE	1	0	FALSE	FALSE	1.3606		YC_1_vs_YJ_1	0	Cpi-2 encoded T3SS (SPI-2 like)	Mixed/Inconsistent
Cpi-2 encoded T3SS (SPI-2 like)	Gene067120	1	FALSE	0	1	FALSE	FALSE	-0.628193		XM_1_vs_MHT_1	0	Cpi-2 encoded T3SS (SPI-2 like)	Mixed/Inconsistent
Cpi-2 encoded T3SS (SPI-2 like)	Gene071748	1	FALSE	0	1	FALSE	FALSE	-0.36437		XM_1_vs_MHT_1	0	Cpi-2 encoded T3SS (SPI-2 like)	Mixed/Inconsistent
Cpi-2 encoded T3SS (SPI-2 like)	Gene072950	1	FALSE	1	0	FALSE	FALSE	0.39263		MHT_1_vs_LD_1	0	Cpi-2 encoded T3SS (SPI-2 like)	Mixed/Inconsistent
Cpi-2 encoded T3SS (SPI-2 like)	Gene083788	1	FALSE	1	0	FALSE	FALSE	2.29872		YC_1_vs_YJ_1	0	Cpi-2 encoded T3SS (SPI-2 like)	Mixed/Inconsistent
Cpi-2 encoded T3SS (SPI-2 like)	Gene1003986	1	FALSE	1	0	FALSE	FALSE	0.6149		SD_1_vs_YJ_1	0	Cpi-2 encoded T3SS (SPI-2 like)	Mixed/Inconsistent
Cpi-2 encoded T3SS (SPI-2 like)	Gene1005133	1	FALSE	1	0	FALSE	FALSE	1.98396		SD_1_vs_YJ_1	0	Cpi-2 encoded T3SS (SPI-2 like)	Mixed/Inconsistent
Cpi-2 encoded T3SS (SPI-2 like)	Gene1007470	1	FALSE	1	0	FALSE	FALSE	0.431865		MHT_1_vs_LD_1	0	Cpi-2 encoded T3SS (SPI-2 like)	Mixed/Inconsistent
Cpi-2 encoded T3SS (SPI-2 like)	Gene1009105	1	FALSE	1	0	FALSE	FALSE	0.426456		YC_1_vs_XM_1	0	Cpi-2 encoded T3SS (SPI-2 like)	Mixed/Inconsistent
Cpi-2 encoded T3SS (SPI-2 like)	Gene1013185	1	FALSE	0	1	FALSE	FALSE	-0.615808		MHT_1_vs_LD_1	0	Cpi-2 encoded T3SS (SPI-2 like)	Mixed/Inconsistent
Cpi-2 encoded T3SS (SPI-2 like)	Gene1021930	1	FALSE	0	1	FALSE	FALSE	-0.831507		SD_1_vs_YJ_1	0	Cpi-2 encoded T3SS (SPI-2 like)	Mixed/Inconsistent
Cpi-2 encoded T3SS (SPI-2 like)	Gene1063352	1	FALSE	0	1	FALSE	FALSE	-0.155164		MHT_1_vs_LD_1	0	Cpi-2 encoded T3SS (SPI-2 like)	Mixed/Inconsistent
Cpi-2 encoded T3SS (SPI-2 like)	Gene107319	1	FALSE	1	0	FALSE	FALSE	0.509833		SD_1_vs_YJ_1	0	Cpi-2 encoded T3SS (SPI-2 like)	Mixed/Inconsistent
Cpi-2 encoded T3SS (SPI-2 like)	Gene1085594	1	FALSE	0	1	FALSE	FALSE	-1.09756		XM_1_vs_MHT_1	0	Cpi-2 encoded T3SS (SPI-2 like)	Mixed/Inconsistent
Cpi-2 encoded T3SS (SPI-2 like)	Gene110614	1	FALSE	1	0	FALSE	FALSE	0.770126		YC_1_vs_XM_1	0	Cpi-2 encoded T3SS (SPI-2 like)	Mixed/Inconsistent
Cpi-2 encoded T3SS (SPI-2 like)	Gene1108685	3	FALSE	1	2	FALSE	FALSE	-0.329813	-1.5289	LD_1_vs_SD_1; XM_1_vs_MHT_1; YC_1_vs_YJ_1	0	Cpi-2 encoded T3SS (SPI-2 like)	Mixed/Inconsistent
Cpi-2 encoded T3SS (SPI-2 like)	Gene1110973	1	FALSE	0	1	FALSE	FALSE	-0.377195		SD_1_vs_YJ_1	0	Cpi-2 encoded T3SS (SPI-2 like)	Mixed/Inconsistent
Cpi-2 encoded T3SS (SPI-2 like)	Gene1121473	1	FALSE	1	0	FALSE	FALSE	0.520689		YC_1_vs_YJ_1	0	Cpi-2 encoded T3SS (SPI-2 like)	Mixed/Inconsistent
Cpi-2 encoded T3SS (SPI-2 like)	Gene1125509	1	FALSE	1	0	FALSE	FALSE	0.323601		YC_1_vs_XM_1	0	Cpi-2 encoded T3SS (SPI-2 like)	Mixed/Inconsistent
Cpi-2 encoded T3SS (SPI-2 like)	Gene1144260	2	FALSE	2	0	FALSE	FALSE	0.740787	-0.0483303	LD_1_vs_SD_1; YC_1_vs_YJ_1	0	Cpi-2 encoded T3SS (SPI-2 like)	Mixed/Inconsistent
Cpi-2 encoded T3SS (SPI-2 like)	Gene1145381	2	FALSE	1	1	FALSE	FALSE	0.332689	-1.43405	MHT_1_vs_LD_1; YC_1_vs_YJ_1	0	Cpi-2 encoded T3SS (SPI-2 like)	Mixed/Inconsistent
Cpi-2 encoded T3SS (SPI-2 like)	Gene1156723	1	FALSE	1	0	FALSE	FALSE	0.811941		XM_1_vs_MHT_1	0	Cpi-2 encoded T3SS (SPI-2 like)	Mixed/Inconsistent
Cpi-2 encoded T3SS (SPI-2 like)	Gene1157972	1	FALSE	0	1	FALSE	FALSE	-2.67568		MHT_1_vs_LD_1	0	Cpi-2 encoded T3SS (SPI-2 like)	Mixed/Inconsistent
Cpi-2 encoded T3SS (SPI-2 like)	Gene1157973	2	FALSE	0	2	FALSE	FALSE	-1.81512	0.1841	MHT_1_vs_LD_1; SD_1_vs_YJ_1	0	Cpi-2 encoded T3SS (SPI-2 like)	Mixed/Inconsistent
Cpi-2 encoded T3SS (SPI-2 like)	Gene1166549	1	FALSE	1	0	FALSE	FALSE	0.377042		XM_1_vs_MHT_1	0	Cpi-2 encoded T3SS (SPI-2 like)	Mixed/Inconsistent
Cpi-2 encoded T3SS (SPI-2 like)	Gene1170702	1	FALSE	1	0	FALSE	FALSE	0.35791		YC_1_vs_XM_1	0	Cpi-2 encoded T3SS (SPI-2 like)	Mixed/Inconsistent
Cpi-2 encoded T3SS (SPI-2 like)	Gene1175951	1	FALSE	0	1	FALSE	FALSE	-0.614853		YC_1_vs_XM_1	0	Cpi-2 encoded T3SS (SPI-2 like)	Mixed/Inconsistent
Cpi-2 encoded T3SS (SPI-2 like)	Gene1180877	3	FALSE	3	0	FALSE	FALSE	0.284012	0.0631022	SD_1_vs_YJ_1; XM_1_vs_MHT_1; YC_1_vs_YJ_1	0	Cpi-2 encoded T3SS (SPI-2 like)	Mixed/Inconsistent
Cpi-2 encoded T3SS (SPI-2 like)	Gene1180914	1	FALSE	1	0	FALSE	FALSE	1.05457		LD_1_vs_SD_1	0	Cpi-2 encoded T3SS (SPI-2 like)	Mixed/Inconsistent
Cpi-2 encoded T3SS (SPI-2 like)	Gene1185350	2	FALSE	1	1	FALSE	FALSE	0.0150605	-134.724	LD_1_vs_SD_1; MHT_1_vs_LD_1	0	Cpi-2 encoded T3SS (SPI-2 like)	Mixed/Inconsistent
Cpi-2 encoded T3SS (SPI-2 like)	Gene1185611	1	FALSE	0	1	FALSE	FALSE	-0.384066		XM_1_vs_MHT_1	0	Cpi-2 encoded T3SS (SPI-2 like)	Mixed/Inconsistent
Cpi-2 encoded T3SS (SPI-2 like)	Gene1188580	2	FALSE	1	1	FALSE	FALSE	0.0464872	-16.7816	MHT_1_vs_LD_1; YC_1_vs_XM_1	0	Cpi-2 encoded T3SS (SPI-2 like)	Mixed/Inconsistent
Cpi-2 encoded T3SS (SPI-2 like)	Gene119136	1	FALSE	0	1	FALSE	FALSE	-2.90757		SD_1_vs_YJ_1	0	Cpi-2 encoded T3SS (SPI-2 like)	Mixed/Inconsistent
Cpi-2 encoded T3SS (SPI-2 like)	Gene1195701	1	FALSE	1	0	FALSE	FALSE	1.36083		LD_1_vs_SD_1	0	Cpi-2 encoded T3SS (SPI-2 like)	Mixed/Inconsistent
Cpi-2 encoded T3SS (SPI-2 like)	Gene1197862	2	FALSE	1	1	FALSE	FALSE	0.874817	-1.72434	LD_1_vs_SD_1; SD_1_vs_YJ_1	0	Cpi-2 encoded T3SS (SPI-2 like)	Mixed/Inconsistent
Cpi-2 encoded T3SS (SPI-2 like)	Gene1204634	1	FALSE	0	1	FALSE	FALSE	-1.10415		XM_1_vs_MHT_1	0	Cpi-2 encoded T3SS (SPI-2 like)	Mixed/Inconsistent
Cpi-2 encoded T3SS (SPI-2 like)	Gene1212101	1	FALSE	0	1	FALSE	FALSE	-0.557636		MHT_1_vs_LD_1	0	Cpi-2 encoded T3SS (SPI-2 like)	Mixed/Inconsistent
Cpi-2 encoded T3SS (SPI-2 like)	Gene121437	1	FALSE	0	1	FALSE	FALSE	-0.00683539		MHT_1_vs_LD_1	0	Cpi-2 encoded T3SS (SPI-2 like)	Mixed/Inconsistent
Cpi-2 encoded T3SS (SPI-2 like)	Gene1216584	2	FALSE	1	1	FALSE	FALSE	0.0471635	-16.8562	LD_1_vs_SD_1; SD_1_vs_YJ_1	0	Cpi-2 encoded T3SS (SPI-2 like)	Mixed/Inconsistent
Cpi-2 encoded T3SS (SPI-2 like)	Gene1221378	1	FALSE	0	1	FALSE	FALSE	-0.276122		XM_1_vs_MHT_1	0	Cpi-2 encoded T3SS (SPI-2 like)	Mixed/Inconsistent
Cpi-2 encoded T3SS (SPI-2 like)	Gene1245552	2	FALSE	2	0	FALSE	FALSE	1.70016	0.623953	LD_1_vs_SD_1; YC_1_vs_YJ_1	0	Cpi-2 encoded T3SS (SPI-2 like)	Mixed/Inconsistent
Cpi-2 encoded T3SS (SPI-2 like)	Gene1246597	1	FALSE	0	1	FALSE	FALSE	-0.659635		XM_1_vs_MHT_1	0	Cpi-2 encoded T3SS (SPI-2 like)	Mixed/Inconsistent
Cpi-2 encoded T3SS (SPI-2 like)	Gene1251059	2	FALSE	0	2	FALSE	FALSE	-1.30733	-0.396046	SD_1_vs_YJ_1; XM_1_vs_MHT_1	0	Cpi-2 encoded T3SS (SPI-2 like)	Mixed/Inconsistent
Cpi-2 encoded T3SS (SPI-2 like)	Gene1256621	1	FALSE	1	0	FALSE	FALSE	1.30776		YC_1_vs_XM_1	0	Cpi-2 encoded T3SS (SPI-2 like)	Mixed/Inconsistent
Cpi-2 encoded T3SS (SPI-2 like)	Gene1260549	1	FALSE	0	1	FALSE	FALSE	-0.77905		MHT_1_vs_LD_1	0	Cpi-2 encoded T3SS (SPI-2 like)	Mixed/Inconsistent
Cpi-2 encoded T3SS (SPI-2 like)	Gene1272153	2	FALSE	2	0	FALSE	FALSE	0.903231	0.730188	XM_1_vs_MHT_1; YC_1_vs_XM_1	0	Cpi-2 encoded T3SS (SPI-2 like)	Mixed/Inconsistent
Cpi-2 encoded T3SS (SPI-2 like)	Gene1284924	1	FALSE	1	0	FALSE	FALSE	2.58005		LD_1_vs_SD_1	0	Cpi-2 encoded T3SS (SPI-2 like)	Mixed/Inconsistent
Cpi-2 encoded T3SS (SPI-2 like)	Gene1292417	1	FALSE	0	1	FALSE	FALSE	-0.300299		YC_1_vs_XM_1	0	Cpi-2 encoded T3SS (SPI-2 like)	Mixed/Inconsistent
Cpi-2 encoded T3SS (SPI-2 like)	Gene1300398	1	FALSE	0	1	FALSE	FALSE	-1.90391		MHT_1_vs_LD_1	0	Cpi-2 encoded T3SS (SPI-2 like)	Mixed/Inconsistent
Cpi-2 encoded T3SS (SPI-2 like)	Gene130577	1	FALSE	1	0	FALSE	FALSE	1.09681		YC_1_vs_XM_1	0	Cpi-2 encoded T3SS (SPI-2 like)	Mixed/Inconsistent
Cpi-2 encoded T3SS (SPI-2 like)	Gene132315	2	FALSE	0	2	FALSE	FALSE	-0.230485	0.792405	SD_1_vs_YJ_1; XM_1_vs_MHT_1	0	Cpi-2 encoded T3SS (SPI-2 like)	Mixed/Inconsistent
Cpi-2 encoded T3SS (SPI-2 like)	Gene1327032	2	FALSE	1	1	FALSE	FALSE	-0.139227	-22.0815	LD_1_vs_SD_1; SD_1_vs_YJ_1	0	Cpi-2 encoded T3SS (SPI-2 like)	Mixed/Inconsistent
Cpi-2 encoded T3SS (SPI-2 like)	Gene1328617	1	FALSE	1	0	FALSE	FALSE	0.613635		SD_1_vs_YJ_1	0	Cpi-2 encoded T3SS (SPI-2 like)	Mixed/Inconsistent
Cpi-2 encoded T3SS (SPI-2 like)	Gene1330545	1	FALSE	0	1	FALSE	FALSE	-0.266441		YC_1_vs_YJ_1	0	Cpi-2 encoded T3SS (SPI-2 like)	Mixed/Inconsistent
Cpi-2 encoded T3SS (SPI-2 like)	Gene1331660	2	FALSE	0	2	FALSE	FALSE	-1.78555	0.60446	LD_1_vs_SD_1; YC_1_vs_YJ_1	0	Cpi-2 encoded T3SS (SPI-2 like)	Mixed/Inconsistent
Cpi-2 encoded T3SS (SPI-2 like)	Gene1338841	1	FALSE	0	1	FALSE	FALSE	-1.13635		LD_1_vs_SD_1	0	Cpi-2 encoded T3SS (SPI-2 like)	Mixed/Inconsistent
Cpi-2 encoded T3SS (SPI-2 like)	Gene1360565	2	FALSE	2	0	FALSE	FALSE	1.88096	0.498316	MHT_1_vs_LD_1; SD_1_vs_YJ_1	0	Cpi-2 encoded T3SS (SPI-2 like)	Mixed/Inconsistent
Cpi-2 encoded T3SS (SPI-2 like)	Gene1360940	1	FALSE	1	0	FALSE	FALSE	1.11569		SD_1_vs_YJ_1	0	Cpi-2 encoded T3SS (SPI-2 like)	Mixed/Inconsistent
Cpi-2 encoded T3SS (SPI-2 like)	Gene1369206	2	FALSE	0	2	FALSE	FALSE	-0.196285	0.314781	YC_1_vs_XM_1; YC_1_vs_YJ_1	0	Cpi-2 encoded T3SS (SPI-2 like)	Mixed/Inconsistent
Cpi-2 encoded T3SS (SPI-2 like)	Gene1374033	1	FALSE	1	0	FALSE	FALSE	0.02972		MHT_1_vs_LD_1	0	Cpi-2 encoded T3SS (SPI-2 like)	Mixed/Inconsistent
Cpi-2 encoded T3SS (SPI-2 like)	Gene1374493	1	FALSE	1	0	FALSE	FALSE	0.394949		MHT_1_vs_LD_1	0	Cpi-2 encoded T3SS (SPI-2 like)	Mixed/Inconsistent
Cpi-2 encoded T3SS (SPI-2 like)	Gene1399929	2	FALSE	1	1	FALSE	FALSE	-0.0434173	-27.9222	XM_1_vs_MHT_1; YC_1_vs_YJ_1	0	Cpi-2 encoded T3SS (SPI-2 like)	Mixed/Inconsistent
Cpi-2 encoded T3SS (SPI-2 like)	Gene1421781	1	FALSE	0	1	FALSE	FALSE	-1.08713		YC_1_vs_XM_1	0	Cpi-2 encoded T3SS (SPI-2 like)	Mixed/Inconsistent
Cpi-2 encoded T3SS (SPI-2 like)	Gene1423126	2	FALSE	0	2	FALSE	FALSE	-1.69438	0.41786	LD_1_vs_SD_1; YC_1_vs_YJ_1	0	Cpi-2 encoded T3SS (SPI-2 like)	Mixed/Inconsistent
Cpi-2 encoded T3SS (SPI-2 like)	Gene1425068	2	FALSE	1	1	FALSE	FALSE	1.19322	-0.416694	MHT_1_vs_LD_1; SD_1_vs_YJ_1	0	Cpi-2 encoded T3SS (SPI-2 like)	Mixed/Inconsistent
Cpi-2 encoded T3SS (SPI-2 like)	Gene143562	2	FALSE	1	1	FALSE	FALSE	1.39383	-0.655025	SD_1_vs_YJ_1; XM_1_vs_MHT_1	0	Cpi-2 encoded T3SS (SPI-2 like)	Mixed/Inconsistent
Cpi-2 encoded T3SS (SPI-2 like)	Gene1435731	1	FALSE	1	0	FALSE	FALSE	2.20726		SD_1_vs_YJ_1	0	Cpi-2 encoded T3SS (SPI-2 like)	Mixed/Inconsistent
Cpi-2 encoded T3SS (SPI-2 like)	Gene1440395	2	FALSE	1	1	FALSE	FALSE	-1.88959	-1.56886	MHT_1_vs_LD_1; XM_1_vs_MHT_1	0	Cpi-2 encoded T3SS (SPI-2 like)	Mixed/Inconsistent
Cpi-2 encoded T3SS (SPI-2 like)	Gene1461906	2	FALSE	1	1	FALSE	FALSE	0.821586	-1.01503	SD_1_vs_YJ_1; XM_1_vs_MHT_1	0	Cpi-2 encoded T3SS (SPI-2 like)	Mixed/Inconsistent
Cpi-2 encoded T3SS (SPI-2 like)	Gene1463991	2	FALSE	2	0	FALSE	FALSE	0.493209	0.555289	MHT_1_vs_LD_1; YC_1_vs_XM_1	0	Cpi-2 encoded T3SS (SPI-2 like)	Mixed/Inconsistent
Cpi-2 encoded T3SS (SPI-2 like)	Gene1467144	1	FALSE	1	0	FALSE	FALSE	0.435713		XM_1_vs_MHT_1	0	Cpi-2 encoded T3SS (SPI-2 like)	Mixed/Inconsistent
Cpi-2 encoded T3SS (SPI-2 like)	Gene1481479	1	FALSE	1	0	FALSE	FALSE	1.25567		SD_1_vs_YJ_1	0	Cpi-2 encoded T3SS (SPI-2 like)	Mixed/Inconsistent
Cpi-2 encoded T3SS (SPI-2 like)	Gene1481890	3	FALSE	2	1	FALSE	FALSE	0.543168	-1.03959	MHT_1_vs_LD_1; SD_1_vs_YJ_1; XM_1_vs_MHT_1	0	Cpi-2 encoded T3SS (SPI-2 like)	Mixed/Inconsistent
Cpi-2 encoded T3SS (SPI-2 like)	Gene1484921	1	FALSE	1	0	FALSE	FALSE	2.53149		SD_1_vs_YJ_1	0	Cpi-2 encoded T3SS (SPI-2 like)	Mixed/Inconsistent
Cpi-2 encoded T3SS (SPI-2 like)	Gene1517423	1	FALSE	1	0	FALSE	FALSE	0.568543		MHT_1_vs_LD_1	0	Cpi-2 encoded T3SS (SPI-2 like)	Mixed/Inconsistent
Cpi-2 encoded T3SS (SPI-2 like)	Gene1520077	1	FALSE	0	1	FALSE	FALSE	-0.18152		MHT_1_vs_LD_1	0	Cpi-2 encoded T3SS (SPI-2 like)	Mixed/Inconsistent
Cpi-2 encoded T3SS (SPI-2 like)	Gene1533218	1	FALSE	1	0	FALSE	FALSE	0.149241		XM_1_vs_MHT_1	0	Cpi-2 encoded T3SS (SPI-2 like)	Mixed/Inconsistent
Cpi-2 encoded T3SS (SPI-2 like)	Gene1536270	1	FALSE	1	0	FALSE	FALSE	1.14929		MHT_1_vs_LD_1	0	Cpi-2 encoded T3SS (SPI-2 like)	Mixed/Inconsistent
Cpi-2 encoded T3SS (SPI-2 like)	Gene154563	1	FALSE	1	0	FALSE	FALSE	2.18591		MHT_1_vs_LD_1	0	Cpi-2 encoded T3SS (SPI-2 like)	Mixed/Inconsistent
Cpi-2 encoded T3SS (SPI-2 like)	Gene1547025	2	FALSE	0	2	FALSE	FALSE	-0.752259	-0.116869	SD_1_vs_YJ_1; YC_1_vs_XM_1	0	Cpi-2 encoded T3SS (SPI-2 like)	Mixed/Inconsistent
Cpi-2 encoded T3SS (SPI-2 like)	Gene1547913	2	FALSE	1	1	FALSE	FALSE	-0.307774	-1.6383	MHT_1_vs_LD_1; YC_1_vs_XM_1	0	Cpi-2 encoded T3SS (SPI-2 like)	Mixed/Inconsistent
Cpi-2 encoded T3SS (SPI-2 like)	Gene1556161	1	FALSE	0	1	FALSE	FALSE	-2.07287		YC_1_vs_YJ_1	0	Cpi-2 encoded T3SS (SPI-2 like)	Mixed/Inconsistent
Cpi-2 encoded T3SS (SPI-2 like)	Gene1565205	1	FALSE	1	0	FALSE	FALSE	0.27269		YC_1_vs_XM_1	0	Cpi-2 encoded T3SS (SPI-2 like)	Mixed/Inconsistent
Cpi-2 encoded T3SS (SPI-2 like)	Gene1573241	1	FALSE	0	1	FALSE	FALSE	-6.71891		MHT_1_vs_LD_1	0	Cpi-2 encoded T3SS (SPI-2 like)	Mixed/Inconsistent
Cpi-2 encoded T3SS (SPI-2 like)	Gene1575564	1	FALSE	0	1	FALSE	FALSE	-0.528896		LD_1_vs_SD_1	0	Cpi-2 encoded T3SS (SPI-2 like)	Mixed/Inconsistent
Cpi-2 encoded T3SS (SPI-2 like)	Gene1575713	1	FALSE	0	1	FALSE	FALSE	-0.425719		MHT_1_vs_LD_1	0	Cpi-2 encoded T3SS (SPI-2 like)	Mixed/Inconsistent
Cpi-2 encoded T3SS (SPI-2 like)	Gene1589691	2	FALSE	0	2	FALSE	FALSE	-1.70965	0.168567	LD_1_vs_SD_1; SD_1_vs_YJ_1	0	Cpi-2 encoded T3SS (SPI-2 like)	Mixed/Inconsistent
Cpi-2 encoded T3SS (SPI-2 like)	Gene1593496	1	FALSE	1	0	FALSE	FALSE	0.0668482		MHT_1_vs_LD_1	0	Cpi-2 encoded T3SS (SPI-2 like)	Mixed/Inconsistent
Cpi-2 encoded T3SS (SPI-2 like)	Gene1599755	1	FALSE	0	1	FALSE	FALSE	-3.69327		YC_1_vs_YJ_1	0	Cpi-2 encoded T3SS (SPI-2 like)	Mixed/Inconsistent
Cpi-2 encoded T3SS (SPI-2 like)	Gene1607529	1	FALSE	0	1	FALSE	FALSE	-0.117484		MHT_1_vs_LD_1	0	Cpi-2 encoded T3SS (SPI-2 like)	Mixed/Inconsistent
Cpi-2 encoded T3SS (SPI-2 like)	Gene161199	2	FALSE	1	1	FALSE	FALSE	0.187346	-5.23934	LD_1_vs_SD_1; YC_1_vs_XM_1	0	Cpi-2 encoded T3SS (SPI-2 like)	Mixed/Inconsistent
Cpi-2 encoded T3SS (SPI-2 like)	Gene1621000	2	FALSE	1	1	FALSE	FALSE	-0.281414	-0.568439	LD_1_vs_SD_1; SD_1_vs_YJ_1	0	Cpi-2 encoded T3SS (SPI-2 like)	Mixed/Inconsistent
Cpi-2 encoded T3SS (SPI-2 like)	Gene1629469	1	FALSE	1	0	FALSE	FALSE	1.09404		XM_1_vs_MHT_1	0	Cpi-2 encoded T3SS (SPI-2 like)	Mixed/Inconsistent
Cpi-2 encoded T3SS (SPI-2 like)	Gene1642915	1	FALSE	0	1	FALSE	FALSE	-0.506932		MHT_1_vs_LD_1	0	Cpi-2 encoded T3SS (SPI-2 like)	Mixed/Inconsistent
Cpi-2 encoded T3SS (SPI-2 like)	Gene1659171	2	FALSE	1	1	FALSE	FALSE	-0.557102	-1.43763	XM_1_vs_MHT_1; YC_1_vs_XM_1	0	Cpi-2 encoded T3SS (SPI-2 like)	Mixed/Inconsistent
Cpi-2 encoded T3SS (SPI-2 like)	Gene1659423	1	FALSE	0	1	FALSE	FALSE	-0.784124		LD_1_vs_SD_1	0	Cpi-2 encoded T3SS (SPI-2 like)	Mixed/Inconsistent
Cpi-2 encoded T3SS (SPI-2 like)	Gene1662055	1	FALSE	1	0	FALSE	FALSE	0.711589		YC_1_vs_XM_1	0	Cpi-2 encoded T3SS (SPI-2 like)	Mixed/Inconsistent
Cpi-2 encoded T3SS (SPI-2 like)	Gene1682002	1	FALSE	1	0	FALSE	FALSE	0.355094		MHT_1_vs_LD_1	0	Cpi-2 encoded T3SS (SPI-2 like)	Mixed/Inconsistent
Cpi-2 encoded T3SS (SPI-2 like)	Gene1690955	2	FALSE	0	2	FALSE	FALSE	-0.408622	0.632022	LD_1_vs_SD_1; XM_1_vs_MHT_1	0	Cpi-2 encoded T3SS (SPI-2 like)	Mixed/Inconsistent
Cpi-2 encoded T3SS (SPI-2 like)	Gene1698103	1	FALSE	1	0	FALSE	FALSE	1.18386		XM_1_vs_MHT_1	0	Cpi-2 encoded T3SS (SPI-2 like)	Mixed/Inconsistent
Cpi-2 encoded T3SS (SPI-2 like)	Gene1714832	1	FALSE	1	0	FALSE	FALSE	0.0478397		MHT_1_vs_LD_1	0	Cpi-2 encoded T3SS (SPI-2 like)	Mixed/Inconsistent
Cpi-2 encoded T3SS (SPI-2 like)	Gene1717032	1	FALSE	0	1	FALSE	FALSE	-1.51784		YC_1_vs_XM_1	0	Cpi-2 encoded T3SS (SPI-2 like)	Mixed/Inconsistent
Cpi-2 encoded T3SS (SPI-2 like)	Gene1726932	1	FALSE	0	1	FALSE	FALSE	-1.82846		LD_1_vs_SD_1	0	Cpi-2 encoded T3SS (SPI-2 like)	Mixed/Inconsistent
Cpi-2 encoded T3SS (SPI-2 like)	Gene1733590	2	FALSE	0	2	FALSE	FALSE	-1.1917	-0.313988	SD_1_vs_YJ_1; YC_1_vs_XM_1	0	Cpi-2 encoded T3SS (SPI-2 like)	Mixed/Inconsistent
Cpi-2 encoded T3SS (SPI-2 like)	Gene1750685	1	FALSE	0	1	FALSE	FALSE	-0.94737		LD_1_vs_SD_1	0	Cpi-2 encoded T3SS (SPI-2 like)	Mixed/Inconsistent
Cpi-2 encoded T3SS (SPI-2 like)	Gene1754290	2	FALSE	1	1	FALSE	FALSE	0.164331	-0.841846	LD_1_vs_SD_1; XM_1_vs_MHT_1	0	Cpi-2 encoded T3SS (SPI-2 like)	Mixed/Inconsistent
Cpi-2 encoded T3SS (SPI-2 like)	Gene1762239	2	FALSE	2	0	FALSE	FALSE	0.62743	-0.338415	XM_1_vs_MHT_1; YC_1_vs_XM_1	0	Cpi-2 encoded T3SS (SPI-2 like)	Mixed/Inconsistent
Cpi-2 encoded T3SS (SPI-2 like)	Gene1777168	1	FALSE	0	1	FALSE	FALSE	-1.72045		YC_1_vs_YJ_1	0	Cpi-2 encoded T3SS (SPI-2 like)	Mixed/Inconsistent
Cpi-2 encoded T3SS (SPI-2 like)	Gene1777464	1	FALSE	0	1	FALSE	FALSE	-0.373566		LD_1_vs_SD_1	0	Cpi-2 encoded T3SS (SPI-2 like)	Mixed/Inconsistent
Cpi-2 encoded T3SS (SPI-2 like)	Gene1784484	1	FALSE	0	1	FALSE	FALSE	-0.754751		LD_1_vs_SD_1	0	Cpi-2 encoded T3SS (SPI-2 like)	Mixed/Inconsistent
Cpi-2 encoded T3SS (SPI-2 like)	Gene1791101	2	FALSE	0	2	FALSE	FALSE	-0.919978	-0.1807	YC_1_vs_XM_1; YC_1_vs_YJ_1	0	Cpi-2 encoded T3SS (SPI-2 like)	Mixed/Inconsistent
Cpi-2 encoded T3SS (SPI-2 like)	Gene1800140	1	FALSE	0	1	FALSE	FALSE	-0.218339		LD_1_vs_SD_1	0	Cpi-2 encoded T3SS (SPI-2 like)	Mixed/Inconsistent
Cpi-2 encoded T3SS (SPI-2 like)	Gene1808626	2	FALSE	1	1	FALSE	FALSE	0.426087	-2.77092	XM_1_vs_MHT_1; YC_1_vs_YJ_1	0	Cpi-2 encoded T3SS (SPI-2 like)	Mixed/Inconsistent
Cpi-2 encoded T3SS (SPI-2 like)	Gene1810160	2	FALSE	1	1	FALSE	FALSE	0.0125053	-18.652	LD_1_vs_SD_1; YC_1_vs_XM_1	0	Cpi-2 encoded T3SS (SPI-2 like)	Mixed/Inconsistent
Cpi-2 encoded T3SS (SPI-2 like)	Gene1815521	1	FALSE	0	1	FALSE	FALSE	-0.262303		LD_1_vs_SD_1	0	Cpi-2 encoded T3SS (SPI-2 like)	Mixed/Inconsistent
Cpi-2 encoded T3SS (SPI-2 like)	Gene1815956	1	FALSE	1	0	FALSE	FALSE	1.80759		MHT_1_vs_LD_1	0	Cpi-2 encoded T3SS (SPI-2 like)	Mixed/Inconsistent
Cpi-2 encoded T3SS (SPI-2 like)	Gene1818429	1	FALSE	1	0	FALSE	FALSE	0.198272		MHT_1_vs_LD_1	0	Cpi-2 encoded T3SS (SPI-2 like)	Mixed/Inconsistent
Cpi-2 encoded T3SS (SPI-2 like)	Gene183491	1	FALSE	0	1	FALSE	FALSE	-0.73556		LD_1_vs_SD_1	0	Cpi-2 encoded T3SS (SPI-2 like)	Mixed/Inconsistent
Cpi-2 encoded T3SS (SPI-2 like)	Gene187161	1	FALSE	1	0	FALSE	FALSE	0.611709		MHT_1_vs_LD_1	0	Cpi-2 encoded T3SS (SPI-2 like)	Mixed/Inconsistent
Cpi-2 encoded T3SS (SPI-2 like)	Gene209010	1	FALSE	1	0	FALSE	FALSE	1.34976		YC_1_vs_YJ_1	0	Cpi-2 encoded T3SS (SPI-2 like)	Mixed/Inconsistent
Cpi-2 encoded T3SS (SPI-2 like)	Gene224833	2	FALSE	2	0	FALSE	FALSE	1.59059	0.681234	YC_1_vs_XM_1; YC_1_vs_YJ_1	0	Cpi-2 encoded T3SS (SPI-2 like)	Mixed/Inconsistent
Cpi-2 encoded T3SS (SPI-2 like)	Gene239452	2	FALSE	2	0	FALSE	FALSE	2.26782	0.758504	LD_1_vs_SD_1; YC_1_vs_YJ_1	0	Cpi-2 encoded T3SS (SPI-2 like)	Mixed/Inconsistent
Cpi-2 encoded T3SS (SPI-2 like)	Gene249119	1	FALSE	1	0	FALSE	FALSE	0.187815		XM_1_vs_MHT_1	0	Cpi-2 encoded T3SS (SPI-2 like)	Mixed/Inconsistent
Cpi-2 encoded T3SS (SPI-2 like)	Gene262808	1	FALSE	0	1	FALSE	FALSE	-0.153938		LD_1_vs_SD_1	0	Cpi-2 encoded T3SS (SPI-2 like)	Mixed/Inconsistent
Cpi-2 encoded T3SS (SPI-2 like)	Gene277349	1	FALSE	0	1	FALSE	FALSE	-0.483187		YC_1_vs_YJ_1	0	Cpi-2 encoded T3SS (SPI-2 like)	Mixed/Inconsistent
Cpi-2 encoded T3SS (SPI-2 like)	Gene279611	1	FALSE	1	0	FALSE	FALSE	0.366232		MHT_1_vs_LD_1	0	Cpi-2 encoded T3SS (SPI-2 like)	Mixed/Inconsistent
Cpi-2 encoded T3SS (SPI-2 like)	Gene283876	1	FALSE	0	1	FALSE	FALSE	-1.76222		YC_1_vs_XM_1	0	Cpi-2 encoded T3SS (SPI-2 like)	Mixed/Inconsistent
Cpi-2 encoded T3SS (SPI-2 like)	Gene306201	3	FALSE	0	3	FALSE	FALSE	-0.638786	0.586176	LD_1_vs_SD_1; MHT_1_vs_LD_1; YC_1_vs_XM_1	0	Cpi-2 encoded T3SS (SPI-2 like)	Mixed/Inconsistent
Cpi-2 encoded T3SS (SPI-2 like)	Gene307692	1	FALSE	0	1	FALSE	FALSE	-0.153909		MHT_1_vs_LD_1	0	Cpi-2 encoded T3SS (SPI-2 like)	Mixed/Inconsistent
Cpi-2 encoded T3SS (SPI-2 like)	Gene311942	1	FALSE	1	0	FALSE	FALSE	1.72041		SD_1_vs_YJ_1	0	Cpi-2 encoded T3SS (SPI-2 like)	Mixed/Inconsistent
Cpi-2 encoded T3SS (SPI-2 like)	Gene329472	1	FALSE	1	0	FALSE	FALSE	0.292307		XM_1_vs_MHT_1	0	Cpi-2 encoded T3SS (SPI-2 like)	Mixed/Inconsistent
Cpi-2 encoded T3SS (SPI-2 like)	Gene332858	1	FALSE	0	1	FALSE	FALSE	-0.917902		SD_1_vs_YJ_1	0	Cpi-2 encoded T3SS (SPI-2 like)	Mixed/Inconsistent
Cpi-2 encoded T3SS (SPI-2 like)	Gene358942	2	FALSE	2	0	FALSE	FALSE	1.15423	-0.197898	SD_1_vs_YJ_1; YC_1_vs_XM_1	0	Cpi-2 encoded T3SS (SPI-2 like)	Mixed/Inconsistent
Cpi-2 encoded T3SS (SPI-2 like)	Gene366811	2	FALSE	0	2	FALSE	FALSE	-1.25546	-0.409422	SD_1_vs_YJ_1; YC_1_vs_XM_1	0	Cpi-2 encoded T3SS (SPI-2 like)	Mixed/Inconsistent
Cpi-2 encoded T3SS (SPI-2 like)	Gene381626	1	FALSE	1	0	FALSE	FALSE	1.4088		XM_1_vs_MHT_1	0	Cpi-2 encoded T3SS (SPI-2 like)	Mixed/Inconsistent
Cpi-2 encoded T3SS (SPI-2 like)	Gene396509	1	FALSE	0	1	FALSE	FALSE	-0.40245		LD_1_vs_SD_1	0	Cpi-2 encoded T3SS (SPI-2 like)	Mixed/Inconsistent
Cpi-2 encoded T3SS (SPI-2 like)	Gene399924	1	FALSE	0	1	FALSE	FALSE	-0.521484		SD_1_vs_YJ_1	0	Cpi-2 encoded T3SS (SPI-2 like)	Mixed/Inconsistent
Cpi-2 encoded T3SS (SPI-2 like)	Gene402080	1	FALSE	0	1	FALSE	FALSE	-0.219592		YC_1_vs_XM_1	0	Cpi-2 encoded T3SS (SPI-2 like)	Mixed/Inconsistent
Cpi-2 encoded T3SS (SPI-2 like)	Gene413840	2	FALSE	2	0	FALSE	FALSE	0.167856	-0.109214	MHT_1_vs_LD_1; XM_1_vs_MHT_1	0	Cpi-2 encoded T3SS (SPI-2 like)	Mixed/Inconsistent
Cpi-2 encoded T3SS (SPI-2 like)	Gene414152	1	FALSE	1	0	FALSE	FALSE	1.18775		XM_1_vs_MHT_1	0	Cpi-2 encoded T3SS (SPI-2 like)	Mixed/Inconsistent
Cpi-2 encoded T3SS (SPI-2 like)	Gene439774	1	FALSE	1	0	FALSE	FALSE	0.0122938		MHT_1_vs_LD_1	0	Cpi-2 encoded T3SS (SPI-2 like)	Mixed/Inconsistent
Cpi-2 encoded T3SS (SPI-2 like)	Gene443922	1	FALSE	1	0	FALSE	FALSE	2.82019		XM_1_vs_MHT_1	0	Cpi-2 encoded T3SS (SPI-2 like)	Mixed/Inconsistent
Cpi-2 encoded T3SS (SPI-2 like)	Gene448100	1	FALSE	0	1	FALSE	FALSE	-1.4451		SD_1_vs_YJ_1	0	Cpi-2 encoded T3SS (SPI-2 like)	Mixed/Inconsistent
Cpi-2 encoded T3SS (SPI-2 like)	Gene451136	1	FALSE	0	1	FALSE	FALSE	-0.53929		YC_1_vs_XM_1	0	Cpi-2 encoded T3SS (SPI-2 like)	Mixed/Inconsistent
Cpi-2 encoded T3SS (SPI-2 like)	Gene454864	1	FALSE	1	0	FALSE	FALSE	1.56363		XM_1_vs_MHT_1	0	Cpi-2 encoded T3SS (SPI-2 like)	Mixed/Inconsistent
Cpi-2 encoded T3SS (SPI-2 like)	Gene468623	2	FALSE	1	1	FALSE	FALSE	0.02071	-46.2572	XM_1_vs_MHT_1; YC_1_vs_YJ_1	0	Cpi-2 encoded T3SS (SPI-2 like)	Mixed/Inconsistent
Cpi-2 encoded T3SS (SPI-2 like)	Gene484178	3	FALSE	2	1	FALSE	FALSE	0.140754	-7.71565	MHT_1_vs_LD_1; XM_1_vs_MHT_1; YC_1_vs_XM_1	0	Cpi-2 encoded T3SS (SPI-2 like)	Mixed/Inconsistent
Cpi-2 encoded T3SS (SPI-2 like)	Gene487616	1	FALSE	0	1	FALSE	FALSE	-0.247093		YC_1_vs_YJ_1	0	Cpi-2 encoded T3SS (SPI-2 like)	Mixed/Inconsistent
Cpi-2 encoded T3SS (SPI-2 like)	Gene490968	1	FALSE	0	1	FALSE	FALSE	-0.159396		LD_1_vs_SD_1	0	Cpi-2 encoded T3SS (SPI-2 like)	Mixed/Inconsistent
Cpi-2 encoded T3SS (SPI-2 like)	Gene499279	1	FALSE	1	0	FALSE	FALSE	1.04259		XM_1_vs_MHT_1	0	Cpi-2 encoded T3SS (SPI-2 like)	Mixed/Inconsistent
Cpi-2 encoded T3SS (SPI-2 like)	Gene500256	2	FALSE	2	0	FALSE	FALSE	0.830021	0.53111	MHT_1_vs_LD_1; XM_1_vs_MHT_1	0	Cpi-2 encoded T3SS (SPI-2 like)	Mixed/Inconsistent
Cpi-2 encoded T3SS (SPI-2 like)	Gene504207	1	FALSE	0	1	FALSE	FALSE	-0.0513203		MHT_1_vs_LD_1	0	Cpi-2 encoded T3SS (SPI-2 like)	Mixed/Inconsistent
Cpi-2 encoded T3SS (SPI-2 like)	Gene540067	2	FALSE	1	1	FALSE	FALSE	-0.870333	-0.505132	YC_1_vs_XM_1; YC_1_vs_YJ_1	0	Cpi-2 encoded T3SS (SPI-2 like)	Mixed/Inconsistent
Cpi-2 encoded T3SS (SPI-2 like)	Gene547364	3	FALSE	2	1	FALSE	FALSE	0.12707	-3.59566	MHT_1_vs_LD_1; XM_1_vs_MHT_1; YC_1_vs_XM_1	0	Cpi-2 encoded T3SS (SPI-2 like)	Mixed/Inconsistent
Cpi-2 encoded T3SS (SPI-2 like)	Gene552192	1	FALSE	0	1	FALSE	FALSE	-0.278279		XM_1_vs_MHT_1	0	Cpi-2 encoded T3SS (SPI-2 like)	Mixed/Inconsistent
Cpi-2 encoded T3SS (SPI-2 like)	Gene556678	1	FALSE	0	1	FALSE	FALSE	-2.99025		XM_1_vs_MHT_1	0	Cpi-2 encoded T3SS (SPI-2 like)	Mixed/Inconsistent
Cpi-2 encoded T3SS (SPI-2 like)	Gene556989	1	FALSE	1	0	FALSE	FALSE	0.893694		LD_1_vs_SD_1	0	Cpi-2 encoded T3SS (SPI-2 like)	Mixed/Inconsistent
Cpi-2 encoded T3SS (SPI-2 like)	Gene598519	1	FALSE	1	0	FALSE	FALSE	0.66721		SD_1_vs_YJ_1	0	Cpi-2 encoded T3SS (SPI-2 like)	Mixed/Inconsistent
Cpi-2 encoded T3SS (SPI-2 like)	Gene598611	1	FALSE	0	1	FALSE	FALSE	-2.84778		XM_1_vs_MHT_1	0	Cpi-2 encoded T3SS (SPI-2 like)	Mixed/Inconsistent
Cpi-2 encoded T3SS (SPI-2 like)	Gene602698	1	FALSE	1	0	FALSE	FALSE	1.47544		YC_1_vs_XM_1	0	Cpi-2 encoded T3SS (SPI-2 like)	Mixed/Inconsistent
Cpi-2 encoded T3SS (SPI-2 like)	Gene609440	1	FALSE	1	0	FALSE	FALSE	0.279775		YC_1_vs_YJ_1	0	Cpi-2 encoded T3SS (SPI-2 like)	Mixed/Inconsistent
Cpi-2 encoded T3SS (SPI-2 like)	Gene621256	1	FALSE	0	1	FALSE	FALSE	-0.608309		YC_1_vs_XM_1	0	Cpi-2 encoded T3SS (SPI-2 like)	Mixed/Inconsistent
Cpi-2 encoded T3SS (SPI-2 like)	Gene629525	1	FALSE	1	0	FALSE	FALSE	1.35464		YC_1_vs_YJ_1	0	Cpi-2 encoded T3SS (SPI-2 like)	Mixed/Inconsistent
Cpi-2 encoded T3SS (SPI-2 like)	Gene643921	1	FALSE	1	0	FALSE	FALSE	1.45564		SD_1_vs_YJ_1	0	Cpi-2 encoded T3SS (SPI-2 like)	Mixed/Inconsistent
Cpi-2 encoded T3SS (SPI-2 like)	Gene646863	1	FALSE	1	0	FALSE	FALSE	5.10046		MHT_1_vs_LD_1	0	Cpi-2 encoded T3SS (SPI-2 like)	Mixed/Inconsistent
Cpi-2 encoded T3SS (SPI-2 like)	Gene660017	3	FALSE	2	1	FALSE	FALSE	0.357935	-1.86644	LD_1_vs_SD_1; MHT_1_vs_LD_1; SD_1_vs_YJ_1	0	Cpi-2 encoded T3SS (SPI-2 like)	Mixed/Inconsistent
Cpi-2 encoded T3SS (SPI-2 like)	Gene686303	3	FALSE	2	1	FALSE	FALSE	0.208513	-1.0834	LD_1_vs_SD_1; SD_1_vs_YJ_1; YC_1_vs_XM_1	0	Cpi-2 encoded T3SS (SPI-2 like)	Mixed/Inconsistent
Cpi-2 encoded T3SS (SPI-2 like)	Gene690991	2	FALSE	1	1	FALSE	FALSE	0.47279	-1.92537	LD_1_vs_SD_1; SD_1_vs_YJ_1	0	Cpi-2 encoded T3SS (SPI-2 like)	Mixed/Inconsistent
Cpi-2 encoded T3SS (SPI-2 like)	Gene706273	1	FALSE	1	0	FALSE	FALSE	0.744074		YC_1_vs_YJ_1	0	Cpi-2 encoded T3SS (SPI-2 like)	Mixed/Inconsistent
Cpi-2 encoded T3SS (SPI-2 like)	Gene718969	1	FALSE	0	1	FALSE	FALSE	-3.98248		XM_1_vs_MHT_1	0	Cpi-2 encoded T3SS (SPI-2 like)	Mixed/Inconsistent
Cpi-2 encoded T3SS (SPI-2 like)	Gene725606	1	FALSE	1	0	FALSE	FALSE	0.585899		LD_1_vs_SD_1	0	Cpi-2 encoded T3SS (SPI-2 like)	Mixed/Inconsistent
Cpi-2 encoded T3SS (SPI-2 like)	Gene731159	1	FALSE	0	1	FALSE	FALSE	-2.1648		XM_1_vs_MHT_1	0	Cpi-2 encoded T3SS (SPI-2 like)	Mixed/Inconsistent
Cpi-2 encoded T3SS (SPI-2 like)	Gene738285	1	FALSE	1	0	FALSE	FALSE	0.452051		YC_1_vs_XM_1	0	Cpi-2 encoded T3SS (SPI-2 like)	Mixed/Inconsistent
Cpi-2 encoded T3SS (SPI-2 like)	Gene742877	1	FALSE	1	0	FALSE	FALSE	2.58437		MHT_1_vs_LD_1	0	Cpi-2 encoded T3SS (SPI-2 like)	Mixed/Inconsistent
Cpi-2 encoded T3SS (SPI-2 like)	Gene757386	1	FALSE	1	0	FALSE	FALSE	0.512128		YC_1_vs_XM_1	0	Cpi-2 encoded T3SS (SPI-2 like)	Mixed/Inconsistent
Cpi-2 encoded T3SS (SPI-2 like)	Gene770614	1	FALSE	1	0	FALSE	FALSE	0.767368		YC_1_vs_XM_1	0	Cpi-2 encoded T3SS (SPI-2 like)	Mixed/Inconsistent
Cpi-2 encoded T3SS (SPI-2 like)	Gene771580	1	FALSE	1	0	FALSE	FALSE	0.240343		XM_1_vs_MHT_1	0	Cpi-2 encoded T3SS (SPI-2 like)	Mixed/Inconsistent
Cpi-2 encoded T3SS (SPI-2 like)	Gene774405	3	FALSE	3	0	FALSE	FALSE	1.03185	0.781218	LD_1_vs_SD_1; YC_1_vs_XM_1; YC_1_vs_YJ_1	0	Cpi-2 encoded T3SS (SPI-2 like)	Mixed/Inconsistent
Cpi-2 encoded T3SS (SPI-2 like)	Gene775468	1	FALSE	0	1	FALSE	FALSE	-0.520833		XM_1_vs_MHT_1	0	Cpi-2 encoded T3SS (SPI-2 like)	Mixed/Inconsistent
Cpi-2 encoded T3SS (SPI-2 like)	Gene808202	1	FALSE	1	0	FALSE	FALSE	0.547632		YC_1_vs_YJ_1	0	Cpi-2 encoded T3SS (SPI-2 like)	Mixed/Inconsistent
Cpi-2 encoded T3SS (SPI-2 like)	Gene808713	1	FALSE	1	0	FALSE	FALSE	0.547118		YC_1_vs_XM_1	0	Cpi-2 encoded T3SS (SPI-2 like)	Mixed/Inconsistent
Cpi-2 encoded T3SS (SPI-2 like)	Gene809484	1	FALSE	0	1	FALSE	FALSE	-0.233599		YC_1_vs_XM_1	0	Cpi-2 encoded T3SS (SPI-2 like)	Mixed/Inconsistent
Cpi-2 encoded T3SS (SPI-2 like)	Gene811699	1	FALSE	0	1	FALSE	FALSE	-0.00171481		SD_1_vs_YJ_1	0	Cpi-2 encoded T3SS (SPI-2 like)	Mixed/Inconsistent
Cpi-2 encoded T3SS (SPI-2 like)	Gene811911	1	FALSE	0	1	FALSE	FALSE	-1.08427		SD_1_vs_YJ_1	0	Cpi-2 encoded T3SS (SPI-2 like)	Mixed/Inconsistent
Cpi-2 encoded T3SS (SPI-2 like)	Gene828536	1	FALSE	1	0	FALSE	FALSE	0.472929		YC_1_vs_XM_1	0	Cpi-2 encoded T3SS (SPI-2 like)	Mixed/Inconsistent
Cpi-2 encoded T3SS (SPI-2 like)	Gene832805	1	FALSE	1	0	FALSE	FALSE	0.207397		SD_1_vs_YJ_1	0	Cpi-2 encoded T3SS (SPI-2 like)	Mixed/Inconsistent
Cpi-2 encoded T3SS (SPI-2 like)	Gene834911	1	FALSE	1	0	FALSE	FALSE	0.271444		YC_1_vs_XM_1	0	Cpi-2 encoded T3SS (SPI-2 like)	Mixed/Inconsistent
Cpi-2 encoded T3SS (SPI-2 like)	Gene839349	1	FALSE	1	0	FALSE	FALSE	0.909406		YC_1_vs_XM_1	0	Cpi-2 encoded T3SS (SPI-2 like)	Mixed/Inconsistent
Cpi-2 encoded T3SS (SPI-2 like)	Gene839870	1	FALSE	1	0	FALSE	FALSE	0.471581		YC_1_vs_YJ_1	0	Cpi-2 encoded T3SS (SPI-2 like)	Mixed/Inconsistent
Cpi-2 encoded T3SS (SPI-2 like)	Gene841980	1	FALSE	1	0	FALSE	FALSE	1.38647		LD_1_vs_SD_1	0	Cpi-2 encoded T3SS (SPI-2 like)	Mixed/Inconsistent
Cpi-2 encoded T3SS (SPI-2 like)	Gene847587	1	FALSE	0	1	FALSE	FALSE	-0.991641		XM_1_vs_MHT_1	0	Cpi-2 encoded T3SS (SPI-2 like)	Mixed/Inconsistent
Cpi-2 encoded T3SS (SPI-2 like)	Gene876137	1	FALSE	0	1	FALSE	FALSE	-1.53019		XM_1_vs_MHT_1	0	Cpi-2 encoded T3SS (SPI-2 like)	Mixed/Inconsistent
Cpi-2 encoded T3SS (SPI-2 like)	Gene876588	1	FALSE	1	0	FALSE	FALSE	1.31348		LD_1_vs_SD_1	0	Cpi-2 encoded T3SS (SPI-2 like)	Mixed/Inconsistent
Cpi-2 encoded T3SS (SPI-2 like)	Gene882757	1	FALSE	1	0	FALSE	FALSE	2.84553		YC_1_vs_YJ_1	0	Cpi-2 encoded T3SS (SPI-2 like)	Mixed/Inconsistent
Cpi-2 encoded T3SS (SPI-2 like)	Gene884297	2	FALSE	2	0	FALSE	FALSE	0.648809	0.280162	LD_1_vs_SD_1; YC_1_vs_XM_1	0	Cpi-2 encoded T3SS (SPI-2 like)	Mixed/Inconsistent
Cpi-2 encoded T3SS (SPI-2 like)	Gene891984	1	FALSE	1	0	FALSE	FALSE	10.8702		LD_1_vs_SD_1	0	Cpi-2 encoded T3SS (SPI-2 like)	Mixed/Inconsistent
Cpi-2 encoded T3SS (SPI-2 like)	Gene909517	2	FALSE	2	0	FALSE	FALSE	1.96235	0.852401	LD_1_vs_SD_1; YC_1_vs_YJ_1	0	Cpi-2 encoded T3SS (SPI-2 like)	Mixed/Inconsistent
Cpi-2 encoded T3SS (SPI-2 like)	Gene915066	2	FALSE	1	1	FALSE	FALSE	0.344235	-6.03142	MHT_1_vs_LD_1; YC_1_vs_YJ_1	0	Cpi-2 encoded T3SS (SPI-2 like)	Mixed/Inconsistent
Cpi-2 encoded T3SS (SPI-2 like)	Gene920440	1	FALSE	0	1	FALSE	FALSE	-0.127163		YC_1_vs_XM_1	0	Cpi-2 encoded T3SS (SPI-2 like)	Mixed/Inconsistent
Cpi-2 encoded T3SS (SPI-2 like)	Gene922118	1	FALSE	0	1	FALSE	FALSE	-0.326956		XM_1_vs_MHT_1	0	Cpi-2 encoded T3SS (SPI-2 like)	Mixed/Inconsistent
Cpi-2 encoded T3SS (SPI-2 like)	Gene930264	1	FALSE	0	1	FALSE	FALSE	-0.237227		MHT_1_vs_LD_1	0	Cpi-2 encoded T3SS (SPI-2 like)	Mixed/Inconsistent
Cpi-2 encoded T3SS (SPI-2 like)	Gene947522	1	FALSE	0	1	FALSE	FALSE	-0.418474		XM_1_vs_MHT_1	0	Cpi-2 encoded T3SS (SPI-2 like)	Mixed/Inconsistent
Cpi-2 encoded T3SS (SPI-2 like)	Gene978248	2	FALSE	2	0	FALSE	FALSE	1.63716	0.0731561	LD_1_vs_SD_1; YC_1_vs_XM_1	0	Cpi-2 encoded T3SS (SPI-2 like)	Mixed/Inconsistent
Cpi-2 encoded T3SS (SPI-2 like)	Gene988143	1	FALSE	0	1	FALSE	FALSE	-1.88558		SD_1_vs_YJ_1	0	Cpi-2 encoded T3SS (SPI-2 like)	Mixed/Inconsistent
Cpi-2 encoded T3SS (SPI-2 like)	Gene989057	2	FALSE	1	1	FALSE	FALSE	0.299854	-0.842725	YC_1_vs_XM_1; YC_1_vs_YJ_1	0	Cpi-2 encoded T3SS (SPI-2 like)	Mixed/Inconsistent
Cpi-2 encoded T3SS (SPI-2 like)	Gene995648	1	FALSE	1	0	FALSE	FALSE	0.885643		SD_1_vs_YJ_1	0	Cpi-2 encoded T3SS (SPI-2 like)	Mixed/Inconsistent
Cu,Zn superoxide dismutase	Gene066255	2	FALSE	2	0	FALSE	FALSE	1.49075	0.0598444	LD_1_vs_SD_1; YC_1_vs_YJ_1	0	Cu,Zn superoxide dismutase	Mixed/Inconsistent
Cu,Zn superoxide dismutase	Gene1052137	1	FALSE	1	0	FALSE	FALSE	0.164593		XM_1_vs_MHT_1	0	Cu,Zn superoxide dismutase	Mixed/Inconsistent
Cu,Zn superoxide dismutase	Gene1176380	1	FALSE	1	0	FALSE	FALSE	3.80296		LD_1_vs_SD_1	0	Cu,Zn superoxide dismutase	Mixed/Inconsistent
Cu,Zn superoxide dismutase	Gene1200988	1	FALSE	1	0	FALSE	FALSE	0.413063		SD_1_vs_YJ_1	0	Cu,Zn superoxide dismutase	Mixed/Inconsistent
Cu,Zn superoxide dismutase	Gene1422258	1	FALSE	0	1	FALSE	FALSE	-1.17414		MHT_1_vs_LD_1	0	Cu,Zn superoxide dismutase	Mixed/Inconsistent
Cu,Zn superoxide dismutase	Gene1459405	1	FALSE	1	0	FALSE	FALSE	2.45		SD_1_vs_YJ_1	0	Cu,Zn superoxide dismutase	Mixed/Inconsistent
Cu,Zn superoxide dismutase	Gene1477181	1	FALSE	0	1	FALSE	FALSE	-1.30431		LD_1_vs_SD_1	0	Cu,Zn superoxide dismutase	Mixed/Inconsistent
Cu,Zn superoxide dismutase	Gene1551005	2	FALSE	0	2	FALSE	FALSE	-1.92349	0.573703	SD_1_vs_YJ_1; YC_1_vs_YJ_1	0	Cu,Zn superoxide dismutase	Mixed/Inconsistent
Cu,Zn superoxide dismutase	Gene1590581	2	FALSE	1	1	FALSE	FALSE	0.14758	-0.769262	XM_1_vs_MHT_1; YC_1_vs_XM_1	0	Cu,Zn superoxide dismutase	Mixed/Inconsistent
Cu,Zn superoxide dismutase	Gene1676735	1	FALSE	0	1	FALSE	FALSE	-0.179425		LD_1_vs_SD_1	0	Cu,Zn superoxide dismutase	Mixed/Inconsistent
Cu,Zn superoxide dismutase	Gene1710357	1	FALSE	1	0	FALSE	FALSE	1.38802		XM_1_vs_MHT_1	0	Cu,Zn superoxide dismutase	Mixed/Inconsistent
Cu,Zn superoxide dismutase	Gene1738200	1	FALSE	1	0	FALSE	FALSE	0.521393		YC_1_vs_XM_1	0	Cu,Zn superoxide dismutase	Mixed/Inconsistent
Cu,Zn superoxide dismutase	Gene1747085	1	FALSE	1	0	FALSE	FALSE	0.0159247		MHT_1_vs_LD_1	0	Cu,Zn superoxide dismutase	Mixed/Inconsistent
Cu,Zn superoxide dismutase	Gene207692	1	FALSE	1	0	FALSE	FALSE	0.650361		YC_1_vs_XM_1	0	Cu,Zn superoxide dismutase	Mixed/Inconsistent
Cu,Zn superoxide dismutase	Gene225252	1	FALSE	0	1	FALSE	FALSE	-0.0348346		LD_1_vs_SD_1	0	Cu,Zn superoxide dismutase	Mixed/Inconsistent
Cu,Zn superoxide dismutase	Gene538701	1	FALSE	0	1	FALSE	FALSE	-0.564701		SD_1_vs_YJ_1	0	Cu,Zn superoxide dismutase	Mixed/Inconsistent
Cu,Zn superoxide dismutase	Gene601836	3	FALSE	2	1	FALSE	FALSE	0.0472123	-5.11462	SD_1_vs_YJ_1; YC_1_vs_XM_1; YC_1_vs_YJ_1	0	Cu,Zn superoxide dismutase	Mixed/Inconsistent
Cu,Zn superoxide dismutase	Gene695090	2	FALSE	1	1	FALSE	FALSE	0.0800054	-4.52449	YC_1_vs_XM_1; YC_1_vs_YJ_1	0	Cu,Zn superoxide dismutase	Mixed/Inconsistent
Cu,Zn superoxide dismutase	Gene699393	2	FALSE	0	2	FALSE	FALSE	-0.395177	0.176661	SD_1_vs_YJ_1; YC_1_vs_XM_1	0	Cu,Zn superoxide dismutase	Mixed/Inconsistent
Cu,Zn superoxide dismutase	Gene782982	1	FALSE	1	0	FALSE	FALSE	0.208526		LD_1_vs_SD_1	0	Cu,Zn superoxide dismutase	Mixed/Inconsistent
Cu,Zn superoxide dismutase	Gene859136	1	FALSE	0	1	FALSE	FALSE	-1.76907		MHT_1_vs_LD_1	0	Cu,Zn superoxide dismutase	Mixed/Inconsistent
Cu,Zn superoxide dismutase	Gene896792	1	FALSE	1	0	FALSE	FALSE	1.19539		YC_1_vs_YJ_1	0	Cu,Zn superoxide dismutase	Mixed/Inconsistent
Cu,Zn superoxide dismutase	Gene971832	3	FALSE	1	2	FALSE	FALSE	-0.143937	-3.86173	LD_1_vs_SD_1; MHT_1_vs_LD_1; YC_1_vs_XM_1	0	Cu,Zn superoxide dismutase	Mixed/Inconsistent
EPS type II secretion system	Gene073369	1	FALSE	1	0	FALSE	FALSE	1.07396		LD_1_vs_SD_1	0	EPS type II secretion system	Mixed/Inconsistent
EPS type II secretion system	Gene101708	1	FALSE	1	0	FALSE	FALSE	0.0139955		LD_1_vs_SD_1	0	EPS type II secretion system	Mixed/Inconsistent
EPS type II secretion system	Gene1068704	1	FALSE	1	0	FALSE	FALSE	0.1681		LD_1_vs_SD_1	0	EPS type II secretion system	Mixed/Inconsistent
EPS type II secretion system	Gene1098818	2	FALSE	1	1	FALSE	FALSE	0.748177	-1.15778	LD_1_vs_SD_1; XM_1_vs_MHT_1	0	EPS type II secretion system	Mixed/Inconsistent
EPS type II secretion system	Gene1105061	3	FALSE	3	0	FALSE	FALSE	1.37552	0.700172	LD_1_vs_SD_1; YC_1_vs_XM_1; YC_1_vs_YJ_1	0	EPS type II secretion system	Mixed/Inconsistent
EPS type II secretion system	Gene1116228	2	FALSE	2	0	FALSE	FALSE	0.560233	0.0142803	LD_1_vs_SD_1; SD_1_vs_YJ_1	0	EPS type II secretion system	Mixed/Inconsistent
EPS type II secretion system	Gene1134209	1	FALSE	0	1	FALSE	FALSE	-1.22356		MHT_1_vs_LD_1	0	EPS type II secretion system	Mixed/Inconsistent
EPS type II secretion system	Gene1143700	1	FALSE	1	0	FALSE	FALSE	0.744848		XM_1_vs_MHT_1	0	EPS type II secretion system	Mixed/Inconsistent
EPS type II secretion system	Gene1148003	2	FALSE	2	0	FALSE	FALSE	1.03156	0.0456541	YC_1_vs_XM_1; YC_1_vs_YJ_1	0	EPS type II secretion system	Mixed/Inconsistent
EPS type II secretion system	Gene1152393	1	FALSE	0	1	FALSE	FALSE	-1.46759		XM_1_vs_MHT_1	0	EPS type II secretion system	Mixed/Inconsistent
EPS type II secretion system	Gene121631	1	FALSE	0	1	FALSE	FALSE	-0.995667		SD_1_vs_YJ_1	0	EPS type II secretion system	Mixed/Inconsistent
EPS type II secretion system	Gene1263671	1	FALSE	0	1	FALSE	FALSE	-0.174266		MHT_1_vs_LD_1	0	EPS type II secretion system	Mixed/Inconsistent
EPS type II secretion system	Gene1309613	1	FALSE	1	0	FALSE	FALSE	1.13253		XM_1_vs_MHT_1	0	EPS type II secretion system	Mixed/Inconsistent
EPS type II secretion system	Gene1324083	2	FALSE	2	0	FALSE	FALSE	1.22781	-0.0120998	SD_1_vs_YJ_1; XM_1_vs_MHT_1	0	EPS type II secretion system	Mixed/Inconsistent
EPS type II secretion system	Gene1328589	2	FALSE	2	0	FALSE	FALSE	0.668008	0.936994	MHT_1_vs_LD_1; YC_1_vs_XM_1	0	EPS type II secretion system	Mixed/Inconsistent
EPS type II secretion system	Gene1352145	1	FALSE	1	0	FALSE	FALSE	0.11757		MHT_1_vs_LD_1	0	EPS type II secretion system	Mixed/Inconsistent
EPS type II secretion system	Gene1356576	1	FALSE	0	1	FALSE	FALSE	-1.9889		XM_1_vs_MHT_1	0	EPS type II secretion system	Mixed/Inconsistent
EPS type II secretion system	Gene1382663	1	FALSE	1	0	FALSE	FALSE	0.628962		YC_1_vs_XM_1	0	EPS type II secretion system	Mixed/Inconsistent
EPS type II secretion system	Gene1390962	1	FALSE	0	1	FALSE	FALSE	-3.36992		LD_1_vs_SD_1	0	EPS type II secretion system	Mixed/Inconsistent
EPS type II secretion system	Gene1410282	1	FALSE	1	0	FALSE	FALSE	2.11883		SD_1_vs_YJ_1	0	EPS type II secretion system	Mixed/Inconsistent
EPS type II secretion system	Gene1421739	1	FALSE	0	1	FALSE	FALSE	-0.66414		XM_1_vs_MHT_1	0	EPS type II secretion system	Mixed/Inconsistent
EPS type II secretion system	Gene1437631	1	FALSE	1	0	FALSE	FALSE	1.07729		SD_1_vs_YJ_1	0	EPS type II secretion system	Mixed/Inconsistent
EPS type II secretion system	Gene1509224	1	FALSE	0	1	FALSE	FALSE	-0.362922		MHT_1_vs_LD_1	0	EPS type II secretion system	Mixed/Inconsistent
EPS type II secretion system	Gene1517883	2	FALSE	2	0	FALSE	FALSE	0.887605	0.613376	MHT_1_vs_LD_1; SD_1_vs_YJ_1	0	EPS type II secretion system	Mixed/Inconsistent
EPS type II secretion system	Gene1604565	2	FALSE	0	2	FALSE	FALSE	-3.83482	0.858923	SD_1_vs_YJ_1; YC_1_vs_YJ_1	0	EPS type II secretion system	Mixed/Inconsistent
EPS type II secretion system	Gene1659069	1	FALSE	0	1	FALSE	FALSE	-2.58737		SD_1_vs_YJ_1	0	EPS type II secretion system	Mixed/Inconsistent
EPS type II secretion system	Gene1693025	1	FALSE	0	1	FALSE	FALSE	-2.01092		YC_1_vs_YJ_1	0	EPS type II secretion system	Mixed/Inconsistent
EPS type II secretion system	Gene1711262	1	FALSE	0	1	FALSE	FALSE	-1.40955		YC_1_vs_YJ_1	0	EPS type II secretion system	Mixed/Inconsistent
EPS type II secretion system	Gene1714371	2	FALSE	0	2	FALSE	FALSE	-0.692003	0.964596	LD_1_vs_SD_1; MHT_1_vs_LD_1	0	EPS type II secretion system	Mixed/Inconsistent
EPS type II secretion system	Gene1746140	1	FALSE	0	1	FALSE	FALSE	-0.453616		XM_1_vs_MHT_1	0	EPS type II secretion system	Mixed/Inconsistent
EPS type II secretion system	Gene1752123	1	FALSE	1	0	FALSE	FALSE	0.41639		LD_1_vs_SD_1	0	EPS type II secretion system	Mixed/Inconsistent
EPS type II secretion system	Gene1791385	2	FALSE	0	2	FALSE	FALSE	-5.70535	0.716717	SD_1_vs_YJ_1; YC_1_vs_YJ_1	0	EPS type II secretion system	Mixed/Inconsistent
EPS type II secretion system	Gene1794134	2	FALSE	1	1	FALSE	FALSE	0.0995828	-6.03629	SD_1_vs_YJ_1; XM_1_vs_MHT_1	0	EPS type II secretion system	Mixed/Inconsistent
EPS type II secretion system	Gene1796862	2	FALSE	1	1	FALSE	FALSE	0.0139064	-12.2922	LD_1_vs_SD_1; YC_1_vs_XM_1	0	EPS type II secretion system	Mixed/Inconsistent
EPS type II secretion system	Gene1800963	1	FALSE	1	0	FALSE	FALSE	0.0537717		LD_1_vs_SD_1	0	EPS type II secretion system	Mixed/Inconsistent
EPS type II secretion system	Gene1833058	1	FALSE	1	0	FALSE	FALSE	1.27298		YC_1_vs_YJ_1	0	EPS type II secretion system	Mixed/Inconsistent
EPS type II secretion system	Gene188305	1	FALSE	1	0	FALSE	FALSE	4.37755		YC_1_vs_YJ_1	0	EPS type II secretion system	Mixed/Inconsistent
EPS type II secretion system	Gene207319	1	FALSE	1	0	FALSE	FALSE	0.709864		YC_1_vs_YJ_1	0	EPS type II secretion system	Mixed/Inconsistent
EPS type II secretion system	Gene243303	2	FALSE	1	1	FALSE	FALSE	-0.712232	-0.490419	SD_1_vs_YJ_1; XM_1_vs_MHT_1	0	EPS type II secretion system	Mixed/Inconsistent
EPS type II secretion system	Gene250229	1	FALSE	1	0	FALSE	FALSE	1.25049		YC_1_vs_XM_1	0	EPS type II secretion system	Mixed/Inconsistent
EPS type II secretion system	Gene315312	1	FALSE	1	0	FALSE	FALSE	0.0976865		LD_1_vs_SD_1	0	EPS type II secretion system	Mixed/Inconsistent
EPS type II secretion system	Gene342680	1	FALSE	0	1	FALSE	FALSE	-0.505672		MHT_1_vs_LD_1	0	EPS type II secretion system	Mixed/Inconsistent
EPS type II secretion system	Gene417336	1	FALSE	0	1	FALSE	FALSE	-0.241818		SD_1_vs_YJ_1	0	EPS type II secretion system	Mixed/Inconsistent
EPS type II secretion system	Gene496520	1	FALSE	1	0	FALSE	FALSE	1.58566		LD_1_vs_SD_1	0	EPS type II secretion system	Mixed/Inconsistent
EPS type II secretion system	Gene525781	1	FALSE	1	0	FALSE	FALSE	1.52086		MHT_1_vs_LD_1	0	EPS type II secretion system	Mixed/Inconsistent
EPS type II secretion system	Gene556525	1	FALSE	0	1	FALSE	FALSE	-1.01065		XM_1_vs_MHT_1	0	EPS type II secretion system	Mixed/Inconsistent
EPS type II secretion system	Gene557691	1	FALSE	0	1	FALSE	FALSE	-2.34674		XM_1_vs_MHT_1	0	EPS type II secretion system	Mixed/Inconsistent
EPS type II secretion system	Gene567652	2	FALSE	1	1	FALSE	FALSE	-1.88251	-2.3008	MHT_1_vs_LD_1; XM_1_vs_MHT_1	0	EPS type II secretion system	Mixed/Inconsistent
EPS type II secretion system	Gene610598	1	FALSE	1	0	FALSE	FALSE	1.52894		MHT_1_vs_LD_1	0	EPS type II secretion system	Mixed/Inconsistent
EPS type II secretion system	Gene612068	2	FALSE	0	2	FALSE	FALSE	-1.28944	-0.226678	SD_1_vs_YJ_1; XM_1_vs_MHT_1	0	EPS type II secretion system	Mixed/Inconsistent
EPS type II secretion system	Gene682110	1	FALSE	1	0	FALSE	FALSE	0.584108		MHT_1_vs_LD_1	0	EPS type II secretion system	Mixed/Inconsistent
EPS type II secretion system	Gene690812	1	FALSE	0	1	FALSE	FALSE	-0.093056		YC_1_vs_XM_1	0	EPS type II secretion system	Mixed/Inconsistent
EPS type II secretion system	Gene719418	2	FALSE	2	0	FALSE	FALSE	0.412833	-0.184258	LD_1_vs_SD_1; SD_1_vs_YJ_1	0	EPS type II secretion system	Mixed/Inconsistent
EPS type II secretion system	Gene738021	2	FALSE	1	1	FALSE	FALSE	0.287247	-2.14151	SD_1_vs_YJ_1; YC_1_vs_XM_1	0	EPS type II secretion system	Mixed/Inconsistent
EPS type II secretion system	Gene806792	1	FALSE	1	0	FALSE	FALSE	0.291877		MHT_1_vs_LD_1	0	EPS type II secretion system	Mixed/Inconsistent
EPS type II secretion system	Gene880127	2	FALSE	1	1	FALSE	FALSE	0.0281656	-43.1398	LD_1_vs_SD_1; SD_1_vs_YJ_1	0	EPS type II secretion system	Mixed/Inconsistent
EPS type II secretion system	Gene923219	1	FALSE	1	0	FALSE	FALSE	0.092954		SD_1_vs_YJ_1	0	EPS type II secretion system	Mixed/Inconsistent
EPS type II secretion system	Gene926958	3	FALSE	2	1	FALSE	FALSE	0.175346	-4.70006	LD_1_vs_SD_1; MHT_1_vs_LD_1; YC_1_vs_YJ_1	0	EPS type II secretion system	Mixed/Inconsistent
EPS type II secretion system	Gene938526	1	FALSE	1	0	FALSE	FALSE	0.486465		YC_1_vs_XM_1	0	EPS type II secretion system	Mixed/Inconsistent
EPS type II secretion system	Gene943228	3	FALSE	2	1	FALSE	FALSE	0.0405726	-21.1508	MHT_1_vs_LD_1; SD_1_vs_YJ_1; YC_1_vs_XM_1	0	EPS type II secretion system	Mixed/Inconsistent
Exe T2SS	Gene041820	1	FALSE	1	0	FALSE	FALSE	1.6758		YC_1_vs_XM_1	0	Exe T2SS	Mixed/Inconsistent
Exe T2SS	Gene1020913	2	FALSE	2	0	FALSE	FALSE	1.19407	0.575388	LD_1_vs_SD_1; YC_1_vs_XM_1	0	Exe T2SS	Mixed/Inconsistent
Exe T2SS	Gene1068068	3	FALSE	3	0	FALSE	FALSE	0.845828	0.674496	LD_1_vs_SD_1; SD_1_vs_YJ_1; YC_1_vs_YJ_1	0	Exe T2SS	Mixed/Inconsistent
Exe T2SS	Gene1094143	2	FALSE	2	0	FALSE	FALSE	0.207748	0.691959	SD_1_vs_YJ_1; YC_1_vs_XM_1	0	Exe T2SS	Mixed/Inconsistent
Exe T2SS	Gene1126788	2	FALSE	2	0	FALSE	FALSE	1.75506	0.541229	LD_1_vs_SD_1; SD_1_vs_YJ_1	0	Exe T2SS	Mixed/Inconsistent
Exe T2SS	Gene1342556	1	FALSE	0	1	FALSE	FALSE	-1.39237		LD_1_vs_SD_1	0	Exe T2SS	Mixed/Inconsistent
Exe T2SS	Gene1383183	2	FALSE	0	2	FALSE	FALSE	-0.875376	0.171975	LD_1_vs_SD_1; YC_1_vs_YJ_1	0	Exe T2SS	Mixed/Inconsistent
Exe T2SS	Gene1430490	2	FALSE	0	2	FALSE	FALSE	-1.7509	0.0216294	LD_1_vs_SD_1; XM_1_vs_MHT_1	0	Exe T2SS	Mixed/Inconsistent
Exe T2SS	Gene1478660	2	FALSE	1	1	FALSE	FALSE	0.191312	-6.85408	LD_1_vs_SD_1; XM_1_vs_MHT_1	0	Exe T2SS	Mixed/Inconsistent
Exe T2SS	Gene1646920	2	FALSE	2	0	FALSE	FALSE	0.682565	-0.264593	XM_1_vs_MHT_1; YC_1_vs_XM_1	0	Exe T2SS	Mixed/Inconsistent
Exe T2SS	Gene1655737	2	FALSE	0	2	FALSE	FALSE	-0.640616	0.785896	LD_1_vs_SD_1; YC_1_vs_YJ_1	0	Exe T2SS	Mixed/Inconsistent
Exe T2SS	Gene1675592	2	FALSE	0	2	FALSE	FALSE	-2.14527	0.43148	LD_1_vs_SD_1; YC_1_vs_YJ_1	0	Exe T2SS	Mixed/Inconsistent
Exe T2SS	Gene1686579	1	FALSE	1	0	FALSE	FALSE	0.592467		XM_1_vs_MHT_1	0	Exe T2SS	Mixed/Inconsistent
Exe T2SS	Gene1716508	2	FALSE	2	0	FALSE	FALSE	0.827086	0.944894	MHT_1_vs_LD_1; YC_1_vs_XM_1	0	Exe T2SS	Mixed/Inconsistent
Exe T2SS	Gene1734021	1	FALSE	1	0	FALSE	FALSE	0.296677		LD_1_vs_SD_1	0	Exe T2SS	Mixed/Inconsistent
Exe T2SS	Gene1824713	1	FALSE	1	0	FALSE	FALSE	0.329045		XM_1_vs_MHT_1	0	Exe T2SS	Mixed/Inconsistent
Exe T2SS	Gene260813	1	FALSE	0	1	FALSE	FALSE	-1.19194		YC_1_vs_XM_1	0	Exe T2SS	Mixed/Inconsistent
Exe T2SS	Gene440517	1	FALSE	0	1	FALSE	FALSE	-1.79663		SD_1_vs_YJ_1	0	Exe T2SS	Mixed/Inconsistent
Exe T2SS	Gene547704	1	FALSE	0	1	FALSE	FALSE	-1.31496		MHT_1_vs_LD_1	0	Exe T2SS	Mixed/Inconsistent
Exe T2SS	Gene873530	2	FALSE	1	1	FALSE	FALSE	-0.383439	-2.87121	MHT_1_vs_LD_1; YC_1_vs_YJ_1	0	Exe T2SS	Mixed/Inconsistent
Exe T2SS	Gene927966	1	FALSE	0	1	FALSE	FALSE	-1.14033		YC_1_vs_YJ_1	0	Exe T2SS	Mixed/Inconsistent
Exe T2SS	Gene931731	1	FALSE	1	0	FALSE	FALSE	0.0540623		MHT_1_vs_LD_1	0	Exe T2SS	Mixed/Inconsistent
Flagella	Gene000615	1	FALSE	1	0	FALSE	FALSE	0.276179		XM_1_vs_MHT_1	0	Flagella	Mixed/Inconsistent
Flagella	Gene002505	2	FALSE	1	1	FALSE	FALSE	1.18272	-1.20534	MHT_1_vs_LD_1; YC_1_vs_XM_1	0	Flagella	Mixed/Inconsistent
Flagella	Gene003165	1	FALSE	0	1	FALSE	FALSE	-0.0965254		XM_1_vs_MHT_1	0	Flagella	Mixed/Inconsistent
Flagella	Gene006570	2	FALSE	2	0	FALSE	FALSE	0.62574	0.562181	MHT_1_vs_LD_1; YC_1_vs_XM_1	0	Flagella	Mixed/Inconsistent
Flagella	Gene008231	2	FALSE	1	1	FALSE	FALSE	0.638752	-1.94027	LD_1_vs_SD_1; MHT_1_vs_LD_1	0	Flagella	Mixed/Inconsistent
Flagella	Gene012258	1	FALSE	1	0	FALSE	FALSE	0.372729		LD_1_vs_SD_1	0	Flagella	Mixed/Inconsistent
Flagella	Gene015151	1	FALSE	1	0	FALSE	FALSE	0.459264		MHT_1_vs_LD_1	0	Flagella	Mixed/Inconsistent
Flagella	Gene016393	1	FALSE	0	1	FALSE	FALSE	-0.627722		YC_1_vs_YJ_1	0	Flagella	Mixed/Inconsistent
Flagella	Gene018066	1	FALSE	0	1	FALSE	FALSE	-1.1796		XM_1_vs_MHT_1	0	Flagella	Mixed/Inconsistent
Flagella	Gene018541	1	FALSE	1	0	FALSE	FALSE	3.73834		YC_1_vs_YJ_1	0	Flagella	Mixed/Inconsistent
Flagella	Gene020437	1	FALSE	1	0	FALSE	FALSE	0.0057318		MHT_1_vs_LD_1	0	Flagella	Mixed/Inconsistent
Flagella	Gene021708	1	FALSE	1	0	FALSE	FALSE	1.17204		SD_1_vs_YJ_1	0	Flagella	Mixed/Inconsistent
Flagella	Gene021735	1	FALSE	1	0	FALSE	FALSE	0.473087		YC_1_vs_XM_1	0	Flagella	Mixed/Inconsistent
Flagella	Gene022425	1	FALSE	1	0	FALSE	FALSE	0.867814		XM_1_vs_MHT_1	0	Flagella	Mixed/Inconsistent
Flagella	Gene023362	1	FALSE	1	0	FALSE	FALSE	2.57286		YC_1_vs_YJ_1	0	Flagella	Mixed/Inconsistent
Flagella	Gene024141	2	FALSE	0	2	FALSE	FALSE	-0.340802	0.792337	LD_1_vs_SD_1; YC_1_vs_XM_1	0	Flagella	Mixed/Inconsistent
Flagella	Gene025432	1	FALSE	0	1	FALSE	FALSE	-0.0975345		SD_1_vs_YJ_1	0	Flagella	Mixed/Inconsistent
Flagella	Gene027711	1	FALSE	1	0	FALSE	FALSE	9.37992		MHT_1_vs_LD_1	0	Flagella	Mixed/Inconsistent
Flagella	Gene027799	1	FALSE	1	0	FALSE	FALSE	0.0922178		MHT_1_vs_LD_1	0	Flagella	Mixed/Inconsistent
Flagella	Gene029063	1	FALSE	1	0	FALSE	FALSE	3.77493		YC_1_vs_YJ_1	0	Flagella	Mixed/Inconsistent
Flagella	Gene033306	1	FALSE	1	0	FALSE	FALSE	0.623718		YC_1_vs_XM_1	0	Flagella	Mixed/Inconsistent
Flagella	Gene033601	1	FALSE	1	0	FALSE	FALSE	0.0741668		MHT_1_vs_LD_1	0	Flagella	Mixed/Inconsistent
Flagella	Gene034328	1	FALSE	1	0	FALSE	FALSE	0.695208		MHT_1_vs_LD_1	0	Flagella	Mixed/Inconsistent
Flagella	Gene036075	2	FALSE	1	1	FALSE	FALSE	-0.425291	-3.49749	LD_1_vs_SD_1; SD_1_vs_YJ_1	0	Flagella	Mixed/Inconsistent
Flagella	Gene036472	2	FALSE	1	1	FALSE	FALSE	0.252681	-4.24652	XM_1_vs_MHT_1; YC_1_vs_YJ_1	0	Flagella	Mixed/Inconsistent
Flagella	Gene036821	1	FALSE	0	1	FALSE	FALSE	-1.78836		LD_1_vs_SD_1	0	Flagella	Mixed/Inconsistent
Flagella	Gene036963	1	FALSE	1	0	FALSE	FALSE	2.32098		YC_1_vs_YJ_1	0	Flagella	Mixed/Inconsistent
Flagella	Gene037449	3	FALSE	3	0	FALSE	FALSE	0.293571	0.68144	LD_1_vs_SD_1; YC_1_vs_XM_1; YC_1_vs_YJ_1	0	Flagella	Mixed/Inconsistent
Flagella	Gene039537	2	FALSE	2	0	FALSE	FALSE	0.903563	0.996943	MHT_1_vs_LD_1; SD_1_vs_YJ_1	0	Flagella	Mixed/Inconsistent
Flagella	Gene043619	2	FALSE	2	0	FALSE	FALSE	1.40552	-0.100264	SD_1_vs_YJ_1; XM_1_vs_MHT_1	0	Flagella	Mixed/Inconsistent
Flagella	Gene043898	1	FALSE	1	0	FALSE	FALSE	0.944034		YC_1_vs_YJ_1	0	Flagella	Mixed/Inconsistent
Flagella	Gene044253	2	FALSE	1	1	FALSE	FALSE	-0.0234524	-59.9246	SD_1_vs_YJ_1; YC_1_vs_XM_1	0	Flagella	Mixed/Inconsistent
Flagella	Gene045983	2	FALSE	1	1	FALSE	FALSE	-0.240356	-3.52223	MHT_1_vs_LD_1; YC_1_vs_XM_1	0	Flagella	Mixed/Inconsistent
Flagella	Gene046522	2	FALSE	1	1	FALSE	FALSE	0.145692	-7.47161	LD_1_vs_SD_1; XM_1_vs_MHT_1	0	Flagella	Mixed/Inconsistent
Flagella	Gene046655	1	FALSE	0	1	FALSE	FALSE	-0.748757		SD_1_vs_YJ_1	0	Flagella	Mixed/Inconsistent
Flagella	Gene047197	1	FALSE	1	0	FALSE	FALSE	0.751715		XM_1_vs_MHT_1	0	Flagella	Mixed/Inconsistent
Flagella	Gene047768	1	FALSE	1	0	FALSE	FALSE	3.24767		MHT_1_vs_LD_1	0	Flagella	Mixed/Inconsistent
Flagella	Gene047883	1	FALSE	1	0	FALSE	FALSE	1.25657		YC_1_vs_YJ_1	0	Flagella	Mixed/Inconsistent
Flagella	Gene048503	1	FALSE	0	1	FALSE	FALSE	-1.00303		MHT_1_vs_LD_1	0	Flagella	Mixed/Inconsistent
Flagella	Gene048861	1	FALSE	1	0	FALSE	FALSE	0.844664		YC_1_vs_XM_1	0	Flagella	Mixed/Inconsistent
Flagella	Gene052129	1	FALSE	0	1	FALSE	FALSE	-0.146424		LD_1_vs_SD_1	0	Flagella	Mixed/Inconsistent
Flagella	Gene053754	2	FALSE	1	1	FALSE	FALSE	-0.357534	-1.14517	LD_1_vs_SD_1; SD_1_vs_YJ_1	0	Flagella	Mixed/Inconsistent
Flagella	Gene055601	2	FALSE	1	1	FALSE	FALSE	0.413014	-0.81006	MHT_1_vs_LD_1; XM_1_vs_MHT_1	0	Flagella	Mixed/Inconsistent
Flagella	Gene056486	1	FALSE	0	1	FALSE	FALSE	-2.12213		SD_1_vs_YJ_1	0	Flagella	Mixed/Inconsistent
Flagella	Gene056754	1	FALSE	1	0	FALSE	FALSE	0.0140806		MHT_1_vs_LD_1	0	Flagella	Mixed/Inconsistent
Flagella	Gene057246	2	FALSE	2	0	FALSE	FALSE	0.411163	-0.163992	MHT_1_vs_LD_1; YC_1_vs_XM_1	0	Flagella	Mixed/Inconsistent
Flagella	Gene057845	1	FALSE	1	0	FALSE	FALSE	0.49467		XM_1_vs_MHT_1	0	Flagella	Mixed/Inconsistent
Flagella	Gene059241	2	FALSE	1	1	FALSE	FALSE	0.28755	-1.11912	LD_1_vs_SD_1; YC_1_vs_XM_1	0	Flagella	Mixed/Inconsistent
Flagella	Gene062526	1	FALSE	0	1	FALSE	FALSE	-0.243385		XM_1_vs_MHT_1	0	Flagella	Mixed/Inconsistent
Flagella	Gene063813	2	FALSE	1	1	FALSE	FALSE	0.0933624	-12.0791	MHT_1_vs_LD_1; SD_1_vs_YJ_1	0	Flagella	Mixed/Inconsistent
Flagella	Gene064923	1	FALSE	0	1	FALSE	FALSE	-1.25386		LD_1_vs_SD_1	0	Flagella	Mixed/Inconsistent
Flagella	Gene066015	2	FALSE	0	2	FALSE	FALSE	-0.88908	0.757194	MHT_1_vs_LD_1; SD_1_vs_YJ_1	0	Flagella	Mixed/Inconsistent
Flagella	Gene066032	1	FALSE	0	1	FALSE	FALSE	-1.10028		XM_1_vs_MHT_1	0	Flagella	Mixed/Inconsistent
Flagella	Gene067289	2	FALSE	2	0	FALSE	FALSE	0.379254	-0.266885	SD_1_vs_YJ_1; YC_1_vs_YJ_1	0	Flagella	Mixed/Inconsistent
Flagella	Gene068894	1	FALSE	1	0	FALSE	FALSE	0.866018		MHT_1_vs_LD_1	0	Flagella	Mixed/Inconsistent
Flagella	Gene071087	1	FALSE	0	1	FALSE	FALSE	-0.174699		MHT_1_vs_LD_1	0	Flagella	Mixed/Inconsistent
Flagella	Gene071334	3	FALSE	2	1	FALSE	FALSE	-0.0339889	-8.70581	LD_1_vs_SD_1; MHT_1_vs_LD_1; XM_1_vs_MHT_1	0	Flagella	Mixed/Inconsistent
Flagella	Gene072700	1	FALSE	1	0	FALSE	FALSE	0.72514		MHT_1_vs_LD_1	0	Flagella	Mixed/Inconsistent
Flagella	Gene073217	1	FALSE	0	1	FALSE	FALSE	-0.544236		SD_1_vs_YJ_1	0	Flagella	Mixed/Inconsistent
Flagella	Gene074076	3	FALSE	1	2	FALSE	FALSE	3.41505	-1.56311	LD_1_vs_SD_1; XM_1_vs_MHT_1; YC_1_vs_YJ_1	0	Flagella	Mixed/Inconsistent
Flagella	Gene074535	1	FALSE	1	0	FALSE	FALSE	1.72126		XM_1_vs_MHT_1	0	Flagella	Mixed/Inconsistent
Flagella	Gene075696	1	FALSE	0	1	FALSE	FALSE	-0.645859		XM_1_vs_MHT_1	0	Flagella	Mixed/Inconsistent
Flagella	Gene076451	2	FALSE	0	2	FALSE	FALSE	-0.652076	0.222323	LD_1_vs_SD_1; SD_1_vs_YJ_1	0	Flagella	Mixed/Inconsistent
Flagella	Gene077023	1	FALSE	1	0	FALSE	FALSE	0.644791		SD_1_vs_YJ_1	0	Flagella	Mixed/Inconsistent
Flagella	Gene078740	1	FALSE	1	0	FALSE	FALSE	3.50295		YC_1_vs_YJ_1	0	Flagella	Mixed/Inconsistent
Flagella	Gene079087	2	FALSE	1	1	FALSE	FALSE	0.156845	-6.6764	SD_1_vs_YJ_1; YC_1_vs_YJ_1	0	Flagella	Mixed/Inconsistent
Flagella	Gene080893	1	FALSE	1	0	FALSE	FALSE	1.42991		XM_1_vs_MHT_1	0	Flagella	Mixed/Inconsistent
Flagella	Gene081058	2	FALSE	1	1	FALSE	FALSE	0.134481	-1.67209	YC_1_vs_XM_1; YC_1_vs_YJ_1	0	Flagella	Mixed/Inconsistent
Flagella	Gene081787	1	FALSE	1	0	FALSE	FALSE	2.83011		YC_1_vs_YJ_1	0	Flagella	Mixed/Inconsistent
Flagella	Gene085215	1	FALSE	1	0	FALSE	FALSE	1.61643		MHT_1_vs_LD_1	0	Flagella	Mixed/Inconsistent
Flagella	Gene085951	1	FALSE	1	0	FALSE	FALSE	0.231565		YC_1_vs_XM_1	0	Flagella	Mixed/Inconsistent
Flagella	Gene086186	1	FALSE	1	0	FALSE	FALSE	1.78241		YC_1_vs_XM_1	0	Flagella	Mixed/Inconsistent
Flagella	Gene086386	1	FALSE	1	0	FALSE	FALSE	1.82667		XM_1_vs_MHT_1	0	Flagella	Mixed/Inconsistent
Flagella	Gene090081	1	FALSE	1	0	FALSE	FALSE	1.39934		LD_1_vs_SD_1	0	Flagella	Mixed/Inconsistent
Flagella	Gene093572	1	FALSE	1	0	FALSE	FALSE	0.597786		SD_1_vs_YJ_1	0	Flagella	Mixed/Inconsistent
Flagella	Gene094175	1	FALSE	1	0	FALSE	FALSE	0.105235		YC_1_vs_XM_1	0	Flagella	Mixed/Inconsistent
Flagella	Gene094587	1	FALSE	1	0	FALSE	FALSE	1.49822		LD_1_vs_SD_1	0	Flagella	Mixed/Inconsistent
Flagella	Gene094650	1	FALSE	1	0	FALSE	FALSE	1.28444		MHT_1_vs_LD_1	0	Flagella	Mixed/Inconsistent
Flagella	Gene094765	1	FALSE	1	0	FALSE	FALSE	0.0332395		LD_1_vs_SD_1	0	Flagella	Mixed/Inconsistent
Flagella	Gene094827	1	FALSE	0	1	FALSE	FALSE	-0.757642		LD_1_vs_SD_1	0	Flagella	Mixed/Inconsistent
Flagella	Gene095477	1	FALSE	1	0	FALSE	FALSE	2.71851		LD_1_vs_SD_1	0	Flagella	Mixed/Inconsistent
Flagella	Gene096359	1	FALSE	1	0	FALSE	FALSE	0.11571		SD_1_vs_YJ_1	0	Flagella	Mixed/Inconsistent
Flagella	Gene097873	1	FALSE	0	1	FALSE	FALSE	-1.06262		LD_1_vs_SD_1	0	Flagella	Mixed/Inconsistent
Flagella	Gene098215	1	FALSE	1	0	FALSE	FALSE	0.931593		YC_1_vs_YJ_1	0	Flagella	Mixed/Inconsistent
Flagella	Gene098523	1	FALSE	0	1	FALSE	FALSE	-0.269094		XM_1_vs_MHT_1	0	Flagella	Mixed/Inconsistent
Flagella	Gene099923	1	FALSE	0	1	FALSE	FALSE	-0.000596128		YC_1_vs_XM_1	0	Flagella	Mixed/Inconsistent
Flagella	Gene1000901	1	FALSE	1	0	FALSE	FALSE	0.86069		YC_1_vs_XM_1	0	Flagella	Mixed/Inconsistent
Flagella	Gene1002843	1	FALSE	1	0	FALSE	FALSE	1.01245		YC_1_vs_YJ_1	0	Flagella	Mixed/Inconsistent
Flagella	Gene1003851	1	FALSE	0	1	FALSE	FALSE	-0.505412		YC_1_vs_YJ_1	0	Flagella	Mixed/Inconsistent
Flagella	Gene1005341	1	FALSE	1	0	FALSE	FALSE	0.45473		MHT_1_vs_LD_1	0	Flagella	Mixed/Inconsistent
Flagella	Gene1005754	1	FALSE	1	0	FALSE	FALSE	0.409072		XM_1_vs_MHT_1	0	Flagella	Mixed/Inconsistent
Flagella	Gene1006485	1	FALSE	1	0	FALSE	FALSE	0.142567		XM_1_vs_MHT_1	0	Flagella	Mixed/Inconsistent
Flagella	Gene1007163	2	FALSE	1	1	FALSE	FALSE	0.0943459	-11.1377	LD_1_vs_SD_1; YC_1_vs_XM_1	0	Flagella	Mixed/Inconsistent
Flagella	Gene1008642	1	FALSE	1	0	FALSE	FALSE	0.801852		YC_1_vs_XM_1	0	Flagella	Mixed/Inconsistent
Flagella	Gene100948	1	FALSE	1	0	FALSE	FALSE	2.50036		YC_1_vs_XM_1	0	Flagella	Mixed/Inconsistent
Flagella	Gene1010742	2	FALSE	2	0	FALSE	FALSE	1.13064	0.861187	LD_1_vs_SD_1; YC_1_vs_YJ_1	0	Flagella	Mixed/Inconsistent
Flagella	Gene1011618	1	FALSE	0	1	FALSE	FALSE	-0.75598		MHT_1_vs_LD_1	0	Flagella	Mixed/Inconsistent
Flagella	Gene1012837	1	FALSE	1	0	FALSE	FALSE	0.313537		YC_1_vs_XM_1	0	Flagella	Mixed/Inconsistent
Flagella	Gene1015711	1	FALSE	0	1	FALSE	FALSE	-0.124803		LD_1_vs_SD_1	0	Flagella	Mixed/Inconsistent
Flagella	Gene101579	1	FALSE	1	0	FALSE	FALSE	0.562135		XM_1_vs_MHT_1	0	Flagella	Mixed/Inconsistent
Flagella	Gene1016317	1	FALSE	0	1	FALSE	FALSE	-0.444724		MHT_1_vs_LD_1	0	Flagella	Mixed/Inconsistent
Flagella	Gene1017182	1	FALSE	1	0	FALSE	FALSE	0.710099		YC_1_vs_XM_1	0	Flagella	Mixed/Inconsistent
Flagella	Gene1018677	1	FALSE	1	0	FALSE	FALSE	0.15969		XM_1_vs_MHT_1	0	Flagella	Mixed/Inconsistent
Flagella	Gene1020247	1	FALSE	1	0	FALSE	FALSE	1.51829		LD_1_vs_SD_1	0	Flagella	Mixed/Inconsistent
Flagella	Gene1021316	1	FALSE	1	0	FALSE	FALSE	0.942525		SD_1_vs_YJ_1	0	Flagella	Mixed/Inconsistent
Flagella	Gene1021908	1	FALSE	1	0	FALSE	FALSE	0.208623		LD_1_vs_SD_1	0	Flagella	Mixed/Inconsistent
Flagella	Gene1022232	1	FALSE	1	0	FALSE	FALSE	1.70285		LD_1_vs_SD_1	0	Flagella	Mixed/Inconsistent
Flagella	Gene1023292	1	FALSE	0	1	FALSE	FALSE	-1.99506		XM_1_vs_MHT_1	0	Flagella	Mixed/Inconsistent
Flagella	Gene102350	1	FALSE	1	0	FALSE	FALSE	0.493052		YC_1_vs_XM_1	0	Flagella	Mixed/Inconsistent
Flagella	Gene1023520	1	FALSE	1	0	FALSE	FALSE	0.730732		YC_1_vs_YJ_1	0	Flagella	Mixed/Inconsistent
Flagella	Gene1023790	1	FALSE	0	1	FALSE	FALSE	-0.243755		YC_1_vs_YJ_1	0	Flagella	Mixed/Inconsistent
Flagella	Gene1024128	3	FALSE	0	3	FALSE	FALSE	-0.57542	-0.375211	SD_1_vs_YJ_1; XM_1_vs_MHT_1; YC_1_vs_XM_1	0	Flagella	Mixed/Inconsistent
Flagella	Gene1025258	1	FALSE	1	0	FALSE	FALSE	0.958319		LD_1_vs_SD_1	0	Flagella	Mixed/Inconsistent
Flagella	Gene1026998	2	FALSE	0	2	FALSE	FALSE	-1.01754	0.190712	LD_1_vs_SD_1; MHT_1_vs_LD_1	0	Flagella	Mixed/Inconsistent
Flagella	Gene1027882	1	FALSE	1	0	FALSE	FALSE	0.551621		YC_1_vs_YJ_1	0	Flagella	Mixed/Inconsistent
Flagella	Gene1028031	2	FALSE	1	1	FALSE	FALSE	-0.896999	-1.672	MHT_1_vs_LD_1; YC_1_vs_XM_1	0	Flagella	Mixed/Inconsistent
Flagella	Gene1029151	3	FALSE	1	2	FALSE	FALSE	-0.378231	-0.454815	MHT_1_vs_LD_1; SD_1_vs_YJ_1; XM_1_vs_MHT_1	0	Flagella	Mixed/Inconsistent
Flagella	Gene102985	2	FALSE	0	2	FALSE	FALSE	-0.251608	-0.107079	SD_1_vs_YJ_1; XM_1_vs_MHT_1	0	Flagella	Mixed/Inconsistent
Flagella	Gene1030139	1	FALSE	1	0	FALSE	FALSE	0.543753		LD_1_vs_SD_1	0	Flagella	Mixed/Inconsistent
Flagella	Gene1030938	1	FALSE	0	1	FALSE	FALSE	-1.31977		XM_1_vs_MHT_1	0	Flagella	Mixed/Inconsistent
Flagella	Gene1031224	1	FALSE	1	0	FALSE	FALSE	1.84201		LD_1_vs_SD_1	0	Flagella	Mixed/Inconsistent
Flagella	Gene1031828	1	FALSE	1	0	FALSE	FALSE	0.354965		XM_1_vs_MHT_1	0	Flagella	Mixed/Inconsistent
Flagella	Gene1033107	1	FALSE	0	1	FALSE	FALSE	-0.259876		XM_1_vs_MHT_1	0	Flagella	Mixed/Inconsistent
Flagella	Gene1033574	1	FALSE	0	1	FALSE	FALSE	-0.204892		XM_1_vs_MHT_1	0	Flagella	Mixed/Inconsistent
Flagella	Gene103381	1	FALSE	1	0	FALSE	FALSE	0.909468		LD_1_vs_SD_1	0	Flagella	Mixed/Inconsistent
Flagella	Gene1034326	2	FALSE	2	0	FALSE	FALSE	0.334583	0.717327	YC_1_vs_XM_1; YC_1_vs_YJ_1	0	Flagella	Mixed/Inconsistent
Flagella	Gene1037316	2	FALSE	1	1	FALSE	FALSE	-0.391283	-2.54621	MHT_1_vs_LD_1; XM_1_vs_MHT_1	0	Flagella	Mixed/Inconsistent
Flagella	Gene1037596	1	FALSE	0	1	FALSE	FALSE	-1.82487		YC_1_vs_YJ_1	0	Flagella	Mixed/Inconsistent
Flagella	Gene1038553	1	FALSE	0	1	FALSE	FALSE	-0.483778		MHT_1_vs_LD_1	0	Flagella	Mixed/Inconsistent
Flagella	Gene1039683	2	FALSE	1	1	FALSE	FALSE	0.638502	-0.998299	XM_1_vs_MHT_1; YC_1_vs_XM_1	0	Flagella	Mixed/Inconsistent
Flagella	Gene1039849	1	FALSE	1	0	FALSE	FALSE	0.856229		YC_1_vs_XM_1	0	Flagella	Mixed/Inconsistent
Flagella	Gene1039902	1	FALSE	1	0	FALSE	FALSE	0.306474		YC_1_vs_XM_1	0	Flagella	Mixed/Inconsistent
Flagella	Gene1040755	1	FALSE	1	0	FALSE	FALSE	0.542431		YC_1_vs_YJ_1	0	Flagella	Mixed/Inconsistent
Flagella	Gene1042232	1	FALSE	0	1	FALSE	FALSE	-0.748108		XM_1_vs_MHT_1	0	Flagella	Mixed/Inconsistent
Flagella	Gene1044098	1	FALSE	0	1	FALSE	FALSE	-0.602862		YC_1_vs_YJ_1	0	Flagella	Mixed/Inconsistent
Flagella	Gene1044349	2	FALSE	0	2	FALSE	FALSE	-0.0540242	0.602859	LD_1_vs_SD_1; YC_1_vs_XM_1	0	Flagella	Mixed/Inconsistent
Flagella	Gene1044557	1	FALSE	1	0	FALSE	FALSE	0.723491		XM_1_vs_MHT_1	0	Flagella	Mixed/Inconsistent
Flagella	Gene104556	2	FALSE	1	1	FALSE	FALSE	-0.0435379	-0.897437	MHT_1_vs_LD_1; YC_1_vs_XM_1	0	Flagella	Mixed/Inconsistent
Flagella	Gene1045808	1	FALSE	1	0	FALSE	FALSE	0.63911		SD_1_vs_YJ_1	0	Flagella	Mixed/Inconsistent
Flagella	Gene1046894	2	FALSE	1	1	FALSE	FALSE	-0.0163277	-38.2419	MHT_1_vs_LD_1; YC_1_vs_XM_1	0	Flagella	Mixed/Inconsistent
Flagella	Gene1048061	3	FALSE	2	1	FALSE	FALSE	-0.140916	-5.94934	LD_1_vs_SD_1; MHT_1_vs_LD_1; YC_1_vs_XM_1	0	Flagella	Mixed/Inconsistent
Flagella	Gene104945	1	FALSE	0	1	FALSE	FALSE	-2.10177		SD_1_vs_YJ_1	0	Flagella	Mixed/Inconsistent
Flagella	Gene1050142	1	FALSE	1	0	FALSE	FALSE	0.679061		XM_1_vs_MHT_1	0	Flagella	Mixed/Inconsistent
Flagella	Gene1050891	1	FALSE	1	0	FALSE	FALSE	2.52158		YC_1_vs_YJ_1	0	Flagella	Mixed/Inconsistent
Flagella	Gene105108	1	FALSE	1	0	FALSE	FALSE	0.123324		LD_1_vs_SD_1	0	Flagella	Mixed/Inconsistent
Flagella	Gene1051885	2	FALSE	1	1	FALSE	FALSE	-1.25799	-3.4548	MHT_1_vs_LD_1; YC_1_vs_YJ_1	0	Flagella	Mixed/Inconsistent
Flagella	Gene1052639	2	FALSE	1	1	FALSE	FALSE	0.404652	-3.66856	LD_1_vs_SD_1; SD_1_vs_YJ_1	0	Flagella	Mixed/Inconsistent
Flagella	Gene1052704	1	FALSE	0	1	FALSE	FALSE	-0.463067		YC_1_vs_YJ_1	0	Flagella	Mixed/Inconsistent
Flagella	Gene1053224	2	FALSE	0	2	FALSE	FALSE	-0.823141	0.861631	MHT_1_vs_LD_1; XM_1_vs_MHT_1	0	Flagella	Mixed/Inconsistent
Flagella	Gene1053345	1	FALSE	0	1	FALSE	FALSE	-0.79875		XM_1_vs_MHT_1	0	Flagella	Mixed/Inconsistent
Flagella	Gene1053622	3	FALSE	2	1	FALSE	FALSE	0.243129	-3.29249	LD_1_vs_SD_1; SD_1_vs_YJ_1; XM_1_vs_MHT_1	0	Flagella	Mixed/Inconsistent
Flagella	Gene1057639	1	FALSE	1	0	FALSE	FALSE	0.965323		LD_1_vs_SD_1	0	Flagella	Mixed/Inconsistent
Flagella	Gene1057668	3	FALSE	1	2	FALSE	FALSE	0.087178	-12.4492	XM_1_vs_MHT_1; YC_1_vs_XM_1; YC_1_vs_YJ_1	0	Flagella	Mixed/Inconsistent
Flagella	Gene1059041	1	FALSE	0	1	FALSE	FALSE	-0.38088		XM_1_vs_MHT_1	0	Flagella	Mixed/Inconsistent
Flagella	Gene1059285	1	FALSE	0	1	FALSE	FALSE	-0.150925		XM_1_vs_MHT_1	0	Flagella	Mixed/Inconsistent
Flagella	Gene1059735	2	FALSE	2	0	FALSE	FALSE	0.162942	-0.297003	LD_1_vs_SD_1; SD_1_vs_YJ_1	0	Flagella	Mixed/Inconsistent
Flagella	Gene1061876	1	FALSE	0	1	FALSE	FALSE	-1.777		MHT_1_vs_LD_1	0	Flagella	Mixed/Inconsistent
Flagella	Gene1063589	1	FALSE	1	0	FALSE	FALSE	1.28454		LD_1_vs_SD_1	0	Flagella	Mixed/Inconsistent
Flagella	Gene1063742	2	FALSE	1	1	FALSE	FALSE	-0.0223707	-43.3825	LD_1_vs_SD_1; MHT_1_vs_LD_1	0	Flagella	Mixed/Inconsistent
Flagella	Gene1064906	1	FALSE	1	0	FALSE	FALSE	0.762065		YC_1_vs_XM_1	0	Flagella	Mixed/Inconsistent
Flagella	Gene1066198	1	FALSE	0	1	FALSE	FALSE	-0.459567		MHT_1_vs_LD_1	0	Flagella	Mixed/Inconsistent
Flagella	Gene106747	1	FALSE	1	0	FALSE	FALSE	0.867746		XM_1_vs_MHT_1	0	Flagella	Mixed/Inconsistent
Flagella	Gene1068742	2	FALSE	0	2	FALSE	FALSE	-2.64054	0.699278	SD_1_vs_YJ_1; YC_1_vs_YJ_1	0	Flagella	Mixed/Inconsistent
Flagella	Gene1068909	2	FALSE	1	1	FALSE	FALSE	0.255919	-0.778543	LD_1_vs_SD_1; YC_1_vs_XM_1	0	Flagella	Mixed/Inconsistent
Flagella	Gene106924	1	FALSE	1	0	FALSE	FALSE	2.70175		LD_1_vs_SD_1	0	Flagella	Mixed/Inconsistent
Flagella	Gene1070509	1	FALSE	1	0	FALSE	FALSE	0.143207		YC_1_vs_YJ_1	0	Flagella	Mixed/Inconsistent
Flagella	Gene1072435	2	FALSE	1	1	FALSE	FALSE	-0.00542214	-92.3267	LD_1_vs_SD_1; YC_1_vs_XM_1	0	Flagella	Mixed/Inconsistent
Flagella	Gene1072527	1	FALSE	1	0	FALSE	FALSE	0.0301357		XM_1_vs_MHT_1	0	Flagella	Mixed/Inconsistent
Flagella	Gene1073636	2	FALSE	2	0	FALSE	FALSE	1.08624	0.923048	LD_1_vs_SD_1; SD_1_vs_YJ_1	0	Flagella	Mixed/Inconsistent
Flagella	Gene1075962	1	FALSE	1	0	FALSE	FALSE	0.589851		YC_1_vs_YJ_1	0	Flagella	Mixed/Inconsistent
Flagella	Gene1076041	1	FALSE	1	0	FALSE	FALSE	0.596479		YC_1_vs_XM_1	0	Flagella	Mixed/Inconsistent
Flagella	Gene1077387	1	FALSE	0	1	FALSE	FALSE	-0.527493		LD_1_vs_SD_1	0	Flagella	Mixed/Inconsistent
Flagella	Gene1077836	1	FALSE	0	1	FALSE	FALSE	-0.347919		YC_1_vs_YJ_1	0	Flagella	Mixed/Inconsistent
Flagella	Gene1077906	3	FALSE	0	3	FALSE	FALSE	-0.371828	0.206558	MHT_1_vs_LD_1; XM_1_vs_MHT_1; YC_1_vs_XM_1	0	Flagella	Mixed/Inconsistent
Flagella	Gene1078256	1	FALSE	0	1	FALSE	FALSE	-1.0414		MHT_1_vs_LD_1	0	Flagella	Mixed/Inconsistent
Flagella	Gene1078325	1	FALSE	1	0	FALSE	FALSE	0.373485		YC_1_vs_XM_1	0	Flagella	Mixed/Inconsistent
Flagella	Gene1079007	3	FALSE	2	1	FALSE	FALSE	-0.0934787	-30.5025	LD_1_vs_SD_1; MHT_1_vs_LD_1; SD_1_vs_YJ_1	0	Flagella	Mixed/Inconsistent
Flagella	Gene1080269	1	FALSE	1	0	FALSE	FALSE	3.1836		YC_1_vs_YJ_1	0	Flagella	Mixed/Inconsistent
Flagella	Gene1080448	2	FALSE	2	0	FALSE	FALSE	0.508659	-0.12104	XM_1_vs_MHT_1; YC_1_vs_XM_1	0	Flagella	Mixed/Inconsistent
Flagella	Gene1081760	1	FALSE	1	0	FALSE	FALSE	0.405643		YC_1_vs_XM_1	0	Flagella	Mixed/Inconsistent
Flagella	Gene1082492	1	FALSE	1	0	FALSE	FALSE	0.58071		SD_1_vs_YJ_1	0	Flagella	Mixed/Inconsistent
Flagella	Gene108374	2	FALSE	0	2	FALSE	FALSE	-4.27187	-0.378315	SD_1_vs_YJ_1; XM_1_vs_MHT_1	0	Flagella	Mixed/Inconsistent
Flagella	Gene1083785	1	FALSE	0	1	FALSE	FALSE	-0.468282		YC_1_vs_YJ_1	0	Flagella	Mixed/Inconsistent
Flagella	Gene1084829	2	FALSE	1	1	FALSE	FALSE	0.497977	-1.55654	XM_1_vs_MHT_1; YC_1_vs_YJ_1	0	Flagella	Mixed/Inconsistent
Flagella	Gene1085008	1	FALSE	1	0	FALSE	FALSE	2.06586		YC_1_vs_YJ_1	0	Flagella	Mixed/Inconsistent
Flagella	Gene1085471	1	FALSE	1	0	FALSE	FALSE	0.807929		SD_1_vs_YJ_1	0	Flagella	Mixed/Inconsistent
Flagella	Gene1086062	2	FALSE	0	2	FALSE	FALSE	-0.396657	-0.202614	XM_1_vs_MHT_1; YC_1_vs_XM_1	0	Flagella	Mixed/Inconsistent
Flagella	Gene1086596	1	FALSE	1	0	FALSE	FALSE	1.46736		YC_1_vs_YJ_1	0	Flagella	Mixed/Inconsistent
Flagella	Gene1087357	1	FALSE	0	1	FALSE	FALSE	-0.3705		YC_1_vs_XM_1	0	Flagella	Mixed/Inconsistent
Flagella	Gene1089973	1	FALSE	1	0	FALSE	FALSE	1.43326		LD_1_vs_SD_1	0	Flagella	Mixed/Inconsistent
Flagella	Gene1090395	2	FALSE	1	1	FALSE	FALSE	0.134317	-1.07308	YC_1_vs_XM_1; YC_1_vs_YJ_1	0	Flagella	Mixed/Inconsistent
Flagella	Gene1090680	1	FALSE	1	0	FALSE	FALSE	0.209867		SD_1_vs_YJ_1	0	Flagella	Mixed/Inconsistent
Flagella	Gene109333	3	FALSE	3	0	FALSE	FALSE	1.78511	0.125092	LD_1_vs_SD_1; SD_1_vs_YJ_1; YC_1_vs_YJ_1	0	Flagella	Mixed/Inconsistent
Flagella	Gene1093783	1	FALSE	1	0	FALSE	FALSE	0.924353		YC_1_vs_YJ_1	0	Flagella	Mixed/Inconsistent
Flagella	Gene1094663	2	FALSE	1	1	FALSE	FALSE	-0.550796	-1.9775	LD_1_vs_SD_1; MHT_1_vs_LD_1	0	Flagella	Mixed/Inconsistent
Flagella	Gene1096120	1	FALSE	0	1	FALSE	FALSE	-0.905947		MHT_1_vs_LD_1	0	Flagella	Mixed/Inconsistent
Flagella	Gene1096255	1	FALSE	0	1	FALSE	FALSE	-0.465756		MHT_1_vs_LD_1	0	Flagella	Mixed/Inconsistent
Flagella	Gene109653	1	FALSE	1	0	FALSE	FALSE	3.84568		YC_1_vs_YJ_1	0	Flagella	Mixed/Inconsistent
Flagella	Gene1096810	1	FALSE	0	1	FALSE	FALSE	-0.231195		YC_1_vs_XM_1	0	Flagella	Mixed/Inconsistent
Flagella	Gene1096862	1	FALSE	1	0	FALSE	FALSE	0.607452		LD_1_vs_SD_1	0	Flagella	Mixed/Inconsistent
Flagella	Gene1097375	2	FALSE	0	2	FALSE	FALSE	-0.398944	0.198274	SD_1_vs_YJ_1; YC_1_vs_YJ_1	0	Flagella	Mixed/Inconsistent
Flagella	Gene1099498	2	FALSE	1	1	FALSE	FALSE	-1.13741	-0.4543	MHT_1_vs_LD_1; SD_1_vs_YJ_1	0	Flagella	Mixed/Inconsistent
Flagella	Gene1099766	2	FALSE	1	1	FALSE	FALSE	0.0509639	-11.1586	SD_1_vs_YJ_1; YC_1_vs_XM_1	0	Flagella	Mixed/Inconsistent
Flagella	Gene1100908	1	FALSE	0	1	FALSE	FALSE	-1.53425		SD_1_vs_YJ_1	0	Flagella	Mixed/Inconsistent
Flagella	Gene1103498	3	FALSE	1	2	FALSE	FALSE	-0.243156	-0.0804369	LD_1_vs_SD_1; MHT_1_vs_LD_1; XM_1_vs_MHT_1	0	Flagella	Mixed/Inconsistent
Flagella	Gene1104178	1	FALSE	1	0	FALSE	FALSE	3.14599		LD_1_vs_SD_1	0	Flagella	Mixed/Inconsistent
Flagella	Gene1104580	3	FALSE	2	1	FALSE	FALSE	-0.0201774	-44.9963	LD_1_vs_SD_1; MHT_1_vs_LD_1; XM_1_vs_MHT_1	0	Flagella	Mixed/Inconsistent
Flagella	Gene1104603	1	FALSE	1	0	FALSE	FALSE	0.228788		LD_1_vs_SD_1	0	Flagella	Mixed/Inconsistent
Flagella	Gene1106272	1	FALSE	0	1	FALSE	FALSE	-0.820852		YC_1_vs_XM_1	0	Flagella	Mixed/Inconsistent
Flagella	Gene1107731	1	FALSE	1	0	FALSE	FALSE	0.701672		LD_1_vs_SD_1	0	Flagella	Mixed/Inconsistent
Flagella	Gene1107760	2	FALSE	1	1	FALSE	FALSE	-0.155914	-3.62776	XM_1_vs_MHT_1; YC_1_vs_XM_1	0	Flagella	Mixed/Inconsistent
Flagella	Gene1108815	1	FALSE	1	0	FALSE	FALSE	0.469763		YC_1_vs_XM_1	0	Flagella	Mixed/Inconsistent
Flagella	Gene1108940	2	FALSE	0	2	FALSE	FALSE	-0.603419	0.932438	MHT_1_vs_LD_1; XM_1_vs_MHT_1	0	Flagella	Mixed/Inconsistent
Flagella	Gene1110012	1	FALSE	0	1	FALSE	FALSE	-1.10472		MHT_1_vs_LD_1	0	Flagella	Mixed/Inconsistent
Flagella	Gene1110308	2	FALSE	2	0	FALSE	FALSE	0.924951	0.560217	MHT_1_vs_LD_1; SD_1_vs_YJ_1	0	Flagella	Mixed/Inconsistent
Flagella	Gene1113237	1	FALSE	1	0	FALSE	FALSE	1.02096		SD_1_vs_YJ_1	0	Flagella	Mixed/Inconsistent
Flagella	Gene1113530	2	FALSE	2	0	FALSE	FALSE	1.14411	0.473456	SD_1_vs_YJ_1; YC_1_vs_XM_1	0	Flagella	Mixed/Inconsistent
Flagella	Gene1113789	2	FALSE	2	0	FALSE	FALSE	0.718882	0.945497	LD_1_vs_SD_1; XM_1_vs_MHT_1	0	Flagella	Mixed/Inconsistent
Flagella	Gene1116398	1	FALSE	0	1	FALSE	FALSE	-0.951729		MHT_1_vs_LD_1	0	Flagella	Mixed/Inconsistent
Flagella	Gene1116913	1	FALSE	1	0	FALSE	FALSE	0.765804		YC_1_vs_XM_1	0	Flagella	Mixed/Inconsistent
Flagella	Gene1119445	1	FALSE	1	0	FALSE	FALSE	0.741539		SD_1_vs_YJ_1	0	Flagella	Mixed/Inconsistent
Flagella	Gene1122206	2	FALSE	2	0	FALSE	FALSE	1.50855	0.0689229	MHT_1_vs_LD_1; YC_1_vs_YJ_1	0	Flagella	Mixed/Inconsistent
Flagella	Gene1124500	3	FALSE	1	2	FALSE	FALSE	0.165184	-5.00742	LD_1_vs_SD_1; SD_1_vs_YJ_1; XM_1_vs_MHT_1	0	Flagella	Mixed/Inconsistent
Flagella	Gene1124994	2	FALSE	0	2	FALSE	FALSE	-2.04725	0.834714	SD_1_vs_YJ_1; XM_1_vs_MHT_1	0	Flagella	Mixed/Inconsistent
Flagella	Gene1125462	1	FALSE	1	0	FALSE	FALSE	0.0321945		MHT_1_vs_LD_1	0	Flagella	Mixed/Inconsistent
Flagella	Gene1125757	1	FALSE	0	1	FALSE	FALSE	-1.63498		MHT_1_vs_LD_1	0	Flagella	Mixed/Inconsistent
Flagella	Gene1126810	1	FALSE	0	1	FALSE	FALSE	-3.53329		XM_1_vs_MHT_1	0	Flagella	Mixed/Inconsistent
Flagella	Gene1127074	3	FALSE	1	2	FALSE	FALSE	-0.257688	-2.38428	LD_1_vs_SD_1; SD_1_vs_YJ_1; YC_1_vs_YJ_1	0	Flagella	Mixed/Inconsistent
Flagella	Gene1127139	2	FALSE	2	0	FALSE	FALSE	0.440769	0.568997	XM_1_vs_MHT_1; YC_1_vs_XM_1	0	Flagella	Mixed/Inconsistent
Flagella	Gene1131354	2	FALSE	1	1	FALSE	FALSE	0.0189831	-69.0886	YC_1_vs_XM_1; YC_1_vs_YJ_1	0	Flagella	Mixed/Inconsistent
Flagella	Gene1131735	1	FALSE	1	0	FALSE	FALSE	1.14087		YC_1_vs_YJ_1	0	Flagella	Mixed/Inconsistent
Flagella	Gene1132824	1	FALSE	0	1	FALSE	FALSE	-0.236757		YC_1_vs_XM_1	0	Flagella	Mixed/Inconsistent
Flagella	Gene1133459	1	FALSE	1	0	FALSE	FALSE	0.272484		YC_1_vs_YJ_1	0	Flagella	Mixed/Inconsistent
Flagella	Gene1134341	1	FALSE	0	1	FALSE	FALSE	-1.89833		MHT_1_vs_LD_1	0	Flagella	Mixed/Inconsistent
Flagella	Gene1134715	1	FALSE	0	1	FALSE	FALSE	-3.98728		MHT_1_vs_LD_1	0	Flagella	Mixed/Inconsistent
Flagella	Gene1134772	3	FALSE	2	1	FALSE	FALSE	0.351682	-1.36855	LD_1_vs_SD_1; MHT_1_vs_LD_1; YC_1_vs_XM_1	0	Flagella	Mixed/Inconsistent
Flagella	Gene1135419	1	FALSE	0	1	FALSE	FALSE	-1.14566		MHT_1_vs_LD_1	0	Flagella	Mixed/Inconsistent
Flagella	Gene113801	2	FALSE	2	0	FALSE	FALSE	0.433236	-0.0215161	SD_1_vs_YJ_1; YC_1_vs_XM_1	0	Flagella	Mixed/Inconsistent
Flagella	Gene1140293	2	FALSE	2	0	FALSE	FALSE	0.705829	0.648684	LD_1_vs_SD_1; YC_1_vs_XM_1	0	Flagella	Mixed/Inconsistent
Flagella	Gene1142289	1	FALSE	0	1	FALSE	FALSE	-0.474277		YC_1_vs_YJ_1	0	Flagella	Mixed/Inconsistent
Flagella	Gene1143434	1	FALSE	1	0	FALSE	FALSE	0.784916		XM_1_vs_MHT_1	0	Flagella	Mixed/Inconsistent
Flagella	Gene1144299	2	FALSE	1	1	FALSE	FALSE	-0.0102323	-122.171	XM_1_vs_MHT_1; YC_1_vs_XM_1	0	Flagella	Mixed/Inconsistent
Flagella	Gene1144511	2	FALSE	2	0	FALSE	FALSE	0.21179	0.994851	YC_1_vs_XM_1; YC_1_vs_YJ_1	0	Flagella	Mixed/Inconsistent
Flagella	Gene1145783	2	FALSE	1	1	FALSE	FALSE	0.343569	-1.90098	LD_1_vs_SD_1; YC_1_vs_XM_1	0	Flagella	Mixed/Inconsistent
Flagella	Gene1148388	1	FALSE	0	1	FALSE	FALSE	-1.33116		XM_1_vs_MHT_1	0	Flagella	Mixed/Inconsistent
Flagella	Gene1149000	2	FALSE	1	1	FALSE	FALSE	0.116972	-0.981218	SD_1_vs_YJ_1; YC_1_vs_XM_1	0	Flagella	Mixed/Inconsistent
Flagella	Gene1149962	2	FALSE	2	0	FALSE	FALSE	1.51173	0.922433	SD_1_vs_YJ_1; YC_1_vs_YJ_1	0	Flagella	Mixed/Inconsistent
Flagella	Gene1151892	2	FALSE	1	1	FALSE	FALSE	0.157165	-1.46441	SD_1_vs_YJ_1; YC_1_vs_YJ_1	0	Flagella	Mixed/Inconsistent
Flagella	Gene1152558	3	FALSE	0	3	FALSE	FALSE	-0.741758	0.198787	MHT_1_vs_LD_1; SD_1_vs_YJ_1; XM_1_vs_MHT_1	0	Flagella	Mixed/Inconsistent
Flagella	Gene1153179	1	FALSE	0	1	FALSE	FALSE	-0.156911		MHT_1_vs_LD_1	0	Flagella	Mixed/Inconsistent
Flagella	Gene1154207	1	FALSE	0	1	FALSE	FALSE	-0.228523		SD_1_vs_YJ_1	0	Flagella	Mixed/Inconsistent
Flagella	Gene1154334	1	FALSE	1	0	FALSE	FALSE	0.268045		YC_1_vs_XM_1	0	Flagella	Mixed/Inconsistent
Flagella	Gene1157418	1	FALSE	1	0	FALSE	FALSE	0.709467		YC_1_vs_YJ_1	0	Flagella	Mixed/Inconsistent
Flagella	Gene1158021	2	FALSE	2	0	FALSE	FALSE	0.591124	0.949205	LD_1_vs_SD_1; XM_1_vs_MHT_1	0	Flagella	Mixed/Inconsistent
Flagella	Gene1158221	1	FALSE	0	1	FALSE	FALSE	-0.63517		MHT_1_vs_LD_1	0	Flagella	Mixed/Inconsistent
Flagella	Gene1159052	1	FALSE	1	0	FALSE	FALSE	1.04075		XM_1_vs_MHT_1	0	Flagella	Mixed/Inconsistent
Flagella	Gene1160071	1	FALSE	1	0	FALSE	FALSE	0.258052		YC_1_vs_YJ_1	0	Flagella	Mixed/Inconsistent
Flagella	Gene1160684	1	FALSE	1	0	FALSE	FALSE	0.475761		MHT_1_vs_LD_1	0	Flagella	Mixed/Inconsistent
Flagella	Gene1161064	1	FALSE	1	0	FALSE	FALSE	0.632593		SD_1_vs_YJ_1	0	Flagella	Mixed/Inconsistent
Flagella	Gene1161073	1	FALSE	0	1	FALSE	FALSE	-0.615086		XM_1_vs_MHT_1	0	Flagella	Mixed/Inconsistent
Flagella	Gene1162050	1	FALSE	0	1	FALSE	FALSE	-1.0935		XM_1_vs_MHT_1	0	Flagella	Mixed/Inconsistent
Flagella	Gene1162560	2	FALSE	0	2	FALSE	FALSE	-0.809389	0.889987	MHT_1_vs_LD_1; XM_1_vs_MHT_1	0	Flagella	Mixed/Inconsistent
Flagella	Gene1162956	1	FALSE	0	1	FALSE	FALSE	-0.860643		XM_1_vs_MHT_1	0	Flagella	Mixed/Inconsistent
Flagella	Gene116302	1	FALSE	1	0	FALSE	FALSE	0.361015		SD_1_vs_YJ_1	0	Flagella	Mixed/Inconsistent
Flagella	Gene1167978	3	FALSE	1	2	FALSE	FALSE	-0.795222	-0.692631	MHT_1_vs_LD_1; SD_1_vs_YJ_1; YC_1_vs_XM_1	0	Flagella	Mixed/Inconsistent
Flagella	Gene1170939	1	FALSE	0	1	FALSE	FALSE	-0.138191		YC_1_vs_XM_1	0	Flagella	Mixed/Inconsistent
Flagella	Gene1171322	1	FALSE	1	0	FALSE	FALSE	0.686207		LD_1_vs_SD_1	0	Flagella	Mixed/Inconsistent
Flagella	Gene1172654	1	FALSE	1	0	FALSE	FALSE	0.316376		YC_1_vs_XM_1	0	Flagella	Mixed/Inconsistent
Flagella	Gene1173852	1	FALSE	0	1	FALSE	FALSE	-0.075136		LD_1_vs_SD_1	0	Flagella	Mixed/Inconsistent
Flagella	Gene1176077	1	FALSE	1	0	FALSE	FALSE	0.930638		LD_1_vs_SD_1	0	Flagella	Mixed/Inconsistent
Flagella	Gene1176333	1	FALSE	0	1	FALSE	FALSE	-1.13758		XM_1_vs_MHT_1	0	Flagella	Mixed/Inconsistent
Flagella	Gene1177600	2	FALSE	1	1	FALSE	FALSE	-0.0174394	-27.9555	LD_1_vs_SD_1; YC_1_vs_XM_1	0	Flagella	Mixed/Inconsistent
Flagella	Gene1177789	1	FALSE	1	0	FALSE	FALSE	1.28257		LD_1_vs_SD_1	0	Flagella	Mixed/Inconsistent
Flagella	Gene1177932	1	FALSE	1	0	FALSE	FALSE	1.66556		XM_1_vs_MHT_1	0	Flagella	Mixed/Inconsistent
Flagella	Gene1179615	1	FALSE	0	1	FALSE	FALSE	-1.60291		XM_1_vs_MHT_1	0	Flagella	Mixed/Inconsistent
Flagella	Gene1180449	1	FALSE	1	0	FALSE	FALSE	0.91527		LD_1_vs_SD_1	0	Flagella	Mixed/Inconsistent
Flagella	Gene1180738	3	FALSE	2	1	FALSE	FALSE	0.665558	-0.211833	LD_1_vs_SD_1; XM_1_vs_MHT_1; YC_1_vs_YJ_1	0	Flagella	Mixed/Inconsistent
Flagella	Gene1180801	1	FALSE	1	0	FALSE	FALSE	0.449405		SD_1_vs_YJ_1	0	Flagella	Mixed/Inconsistent
Flagella	Gene1182066	1	FALSE	0	1	FALSE	FALSE	-0.283185		LD_1_vs_SD_1	0	Flagella	Mixed/Inconsistent
Flagella	Gene1183132	2	FALSE	1	1	FALSE	FALSE	0.438001	-4.52702	XM_1_vs_MHT_1; YC_1_vs_YJ_1	0	Flagella	Mixed/Inconsistent
Flagella	Gene1183321	1	FALSE	0	1	FALSE	FALSE	-0.305579		MHT_1_vs_LD_1	0	Flagella	Mixed/Inconsistent
Flagella	Gene1183777	1	FALSE	1	0	FALSE	FALSE	2.69595		SD_1_vs_YJ_1	0	Flagella	Mixed/Inconsistent
Flagella	Gene1184370	3	FALSE	3	0	FALSE	FALSE	0.73529	0.670287	LD_1_vs_SD_1; SD_1_vs_YJ_1; YC_1_vs_XM_1	0	Flagella	Mixed/Inconsistent
Flagella	Gene1184998	1	FALSE	0	1	FALSE	FALSE	-0.711233		MHT_1_vs_LD_1	0	Flagella	Mixed/Inconsistent
Flagella	Gene1185321	1	FALSE	1	0	FALSE	FALSE	2.21311		LD_1_vs_SD_1	0	Flagella	Mixed/Inconsistent
Flagella	Gene1186073	2	FALSE	0	2	FALSE	FALSE	-1.74485	0.839769	YC_1_vs_XM_1; YC_1_vs_YJ_1	0	Flagella	Mixed/Inconsistent
Flagella	Gene118702	1	FALSE	1	0	FALSE	FALSE	0.435144		MHT_1_vs_LD_1	0	Flagella	Mixed/Inconsistent
Flagella	Gene1191065	1	FALSE	0	1	FALSE	FALSE	-0.791004		MHT_1_vs_LD_1	0	Flagella	Mixed/Inconsistent
Flagella	Gene1191331	1	FALSE	1	0	FALSE	FALSE	0.122371		LD_1_vs_SD_1	0	Flagella	Mixed/Inconsistent
Flagella	Gene1193264	1	FALSE	1	0	FALSE	FALSE	0.229651		YC_1_vs_XM_1	0	Flagella	Mixed/Inconsistent
Flagella	Gene1193511	1	FALSE	0	1	FALSE	FALSE	-0.453975		SD_1_vs_YJ_1	0	Flagella	Mixed/Inconsistent
Flagella	Gene119378	2	FALSE	2	0	FALSE	FALSE	0.515698	0.177116	MHT_1_vs_LD_1; YC_1_vs_XM_1	0	Flagella	Mixed/Inconsistent
Flagella	Gene1196885	1	FALSE	1	0	FALSE	FALSE	1.69415		XM_1_vs_MHT_1	0	Flagella	Mixed/Inconsistent
Flagella	Gene1197333	1	FALSE	1	0	FALSE	FALSE	1.08609		LD_1_vs_SD_1	0	Flagella	Mixed/Inconsistent
Flagella	Gene1198226	1	FALSE	0	1	FALSE	FALSE	-0.0497927		XM_1_vs_MHT_1	0	Flagella	Mixed/Inconsistent
Flagella	Gene1199155	1	FALSE	1	0	FALSE	FALSE	0.983844		YC_1_vs_XM_1	0	Flagella	Mixed/Inconsistent
Flagella	Gene1199423	1	FALSE	0	1	FALSE	FALSE	-0.000504573		SD_1_vs_YJ_1	0	Flagella	Mixed/Inconsistent
Flagella	Gene1200155	1	FALSE	0	1	FALSE	FALSE	-0.0592305		XM_1_vs_MHT_1	0	Flagella	Mixed/Inconsistent
Flagella	Gene120068	1	FALSE	0	1	FALSE	FALSE	-0.453946		XM_1_vs_MHT_1	0	Flagella	Mixed/Inconsistent
Flagella	Gene1201768	1	FALSE	1	0	FALSE	FALSE	0.792012		XM_1_vs_MHT_1	0	Flagella	Mixed/Inconsistent
Flagella	Gene1204075	2	FALSE	1	1	FALSE	FALSE	-0.796541	-2.77446	XM_1_vs_MHT_1; YC_1_vs_XM_1	0	Flagella	Mixed/Inconsistent
Flagella	Gene1204920	1	FALSE	0	1	FALSE	FALSE	-0.723428		XM_1_vs_MHT_1	0	Flagella	Mixed/Inconsistent
Flagella	Gene1208257	1	FALSE	1	0	FALSE	FALSE	0.628871		LD_1_vs_SD_1	0	Flagella	Mixed/Inconsistent
Flagella	Gene120913	2	FALSE	1	1	FALSE	FALSE	-0.316739	-2.47076	SD_1_vs_YJ_1; YC_1_vs_XM_1	0	Flagella	Mixed/Inconsistent
Flagella	Gene1209544	1	FALSE	1	0	FALSE	FALSE	1.01585		LD_1_vs_SD_1	0	Flagella	Mixed/Inconsistent
Flagella	Gene1209644	2	FALSE	0	2	FALSE	FALSE	-0.961413	0.584003	YC_1_vs_XM_1; YC_1_vs_YJ_1	0	Flagella	Mixed/Inconsistent
Flagella	Gene1210884	1	FALSE	1	0	FALSE	FALSE	2.73789		SD_1_vs_YJ_1	0	Flagella	Mixed/Inconsistent
Flagella	Gene1213898	3	FALSE	1	2	FALSE	FALSE	0.0185851	-23.2418	LD_1_vs_SD_1; YC_1_vs_XM_1; YC_1_vs_YJ_1	0	Flagella	Mixed/Inconsistent
Flagella	Gene1213995	2	FALSE	0	2	FALSE	FALSE	-0.803682	0.969597	YC_1_vs_XM_1; YC_1_vs_YJ_1	0	Flagella	Mixed/Inconsistent
Flagella	Gene1214828	1	FALSE	0	1	FALSE	FALSE	-0.201636		MHT_1_vs_LD_1	0	Flagella	Mixed/Inconsistent
Flagella	Gene1215283	1	FALSE	1	0	FALSE	FALSE	1.88995		LD_1_vs_SD_1	0	Flagella	Mixed/Inconsistent
Flagella	Gene1218051	1	FALSE	1	0	FALSE	FALSE	2.07322		SD_1_vs_YJ_1	0	Flagella	Mixed/Inconsistent
Flagella	Gene1219672	2	FALSE	1	1	FALSE	FALSE	0.102457	-2.18314	SD_1_vs_YJ_1; XM_1_vs_MHT_1	0	Flagella	Mixed/Inconsistent
Flagella	Gene1219907	1	FALSE	0	1	FALSE	FALSE	-0.299281		SD_1_vs_YJ_1	0	Flagella	Mixed/Inconsistent
Flagella	Gene1221845	3	FALSE	1	2	FALSE	FALSE	-0.0615867	-20.2347	MHT_1_vs_LD_1; SD_1_vs_YJ_1; YC_1_vs_YJ_1	0	Flagella	Mixed/Inconsistent
Flagella	Gene1222844	3	FALSE	2	1	FALSE	FALSE	0.0202361	-55.1752	MHT_1_vs_LD_1; SD_1_vs_YJ_1; YC_1_vs_YJ_1	0	Flagella	Mixed/Inconsistent
Flagella	Gene1223371	1	FALSE	1	0	FALSE	FALSE	3.28799		SD_1_vs_YJ_1	0	Flagella	Mixed/Inconsistent
Flagella	Gene1224474	2	FALSE	2	0	FALSE	FALSE	1.5361	0.5744	LD_1_vs_SD_1; YC_1_vs_YJ_1	0	Flagella	Mixed/Inconsistent
Flagella	Gene1225474	1	FALSE	0	1	FALSE	FALSE	-0.119357		YC_1_vs_XM_1	0	Flagella	Mixed/Inconsistent
Flagella	Gene1225571	1	FALSE	0	1	FALSE	FALSE	-1.321		MHT_1_vs_LD_1	0	Flagella	Mixed/Inconsistent
Flagella	Gene1226324	2	FALSE	1	1	FALSE	FALSE	-0.245731	-2.4309	MHT_1_vs_LD_1; YC_1_vs_YJ_1	0	Flagella	Mixed/Inconsistent
Flagella	Gene1227167	1	FALSE	1	0	FALSE	FALSE	1.16516		LD_1_vs_SD_1	0	Flagella	Mixed/Inconsistent
Flagella	Gene1227231	1	FALSE	1	0	FALSE	FALSE	0.494516		SD_1_vs_YJ_1	0	Flagella	Mixed/Inconsistent
Flagella	Gene1227626	1	FALSE	1	0	FALSE	FALSE	1.54937		YC_1_vs_YJ_1	0	Flagella	Mixed/Inconsistent
Flagella	Gene1228988	2	FALSE	2	0	FALSE	FALSE	1.0308	0.341744	LD_1_vs_SD_1; XM_1_vs_MHT_1	0	Flagella	Mixed/Inconsistent
Flagella	Gene1229167	1	FALSE	1	0	FALSE	FALSE	1.37466		LD_1_vs_SD_1	0	Flagella	Mixed/Inconsistent
Flagella	Gene1229436	1	FALSE	0	1	FALSE	FALSE	-0.391619		XM_1_vs_MHT_1	0	Flagella	Mixed/Inconsistent
Flagella	Gene1229605	1	FALSE	0	1	FALSE	FALSE	-0.937599		MHT_1_vs_LD_1	0	Flagella	Mixed/Inconsistent
Flagella	Gene1229609	2	FALSE	0	2	FALSE	FALSE	-2.01777	0.878784	SD_1_vs_YJ_1; YC_1_vs_XM_1	0	Flagella	Mixed/Inconsistent
Flagella	Gene1230345	1	FALSE	0	1	FALSE	FALSE	-0.0209583		YC_1_vs_XM_1	0	Flagella	Mixed/Inconsistent
Flagella	Gene1231915	2	FALSE	0	2	FALSE	FALSE	-0.107832	0.674128	XM_1_vs_MHT_1; YC_1_vs_XM_1	0	Flagella	Mixed/Inconsistent
Flagella	Gene1232398	1	FALSE	0	1	FALSE	FALSE	-0.032893		YC_1_vs_XM_1	0	Flagella	Mixed/Inconsistent
Flagella	Gene1232813	2	FALSE	0	2	FALSE	FALSE	-3.27191	0.228058	MHT_1_vs_LD_1; YC_1_vs_XM_1	0	Flagella	Mixed/Inconsistent
Flagella	Gene1233449	1	FALSE	1	0	FALSE	FALSE	1.17923		SD_1_vs_YJ_1	0	Flagella	Mixed/Inconsistent
Flagella	Gene1234228	1	FALSE	1	0	FALSE	FALSE	1.60906		SD_1_vs_YJ_1	0	Flagella	Mixed/Inconsistent
Flagella	Gene1234634	1	FALSE	1	0	FALSE	FALSE	0.67097		SD_1_vs_YJ_1	0	Flagella	Mixed/Inconsistent
Flagella	Gene1236600	1	FALSE	1	0	FALSE	FALSE	1.22471		YC_1_vs_XM_1	0	Flagella	Mixed/Inconsistent
Flagella	Gene1237155	2	FALSE	2	0	FALSE	FALSE	1.28783	0.903949	LD_1_vs_SD_1; YC_1_vs_YJ_1	0	Flagella	Mixed/Inconsistent
Flagella	Gene1239198	1	FALSE	1	0	FALSE	FALSE	0.888947		YC_1_vs_YJ_1	0	Flagella	Mixed/Inconsistent
Flagella	Gene1241449	1	FALSE	1	0	FALSE	FALSE	1.06357		SD_1_vs_YJ_1	0	Flagella	Mixed/Inconsistent
Flagella	Gene1241606	3	FALSE	2	1	FALSE	FALSE	-0.745215	-1.98862	LD_1_vs_SD_1; MHT_1_vs_LD_1; YC_1_vs_YJ_1	0	Flagella	Mixed/Inconsistent
Flagella	Gene1242328	1	FALSE	1	0	FALSE	FALSE	0.154633		XM_1_vs_MHT_1	0	Flagella	Mixed/Inconsistent
Flagella	Gene1242840	1	FALSE	0	1	FALSE	FALSE	-1.01039		MHT_1_vs_LD_1	0	Flagella	Mixed/Inconsistent
Flagella	Gene1243472	1	FALSE	0	1	FALSE	FALSE	-0.408858		LD_1_vs_SD_1	0	Flagella	Mixed/Inconsistent
Flagella	Gene1245687	1	FALSE	0	1	FALSE	FALSE	-2.24461		MHT_1_vs_LD_1	0	Flagella	Mixed/Inconsistent
Flagella	Gene1246000	2	FALSE	1	1	FALSE	FALSE	0.0795642	-1.82421	MHT_1_vs_LD_1; YC_1_vs_XM_1	0	Flagella	Mixed/Inconsistent
Flagella	Gene1246289	1	FALSE	0	1	FALSE	FALSE	-0.314337		MHT_1_vs_LD_1	0	Flagella	Mixed/Inconsistent
Flagella	Gene124804	1	FALSE	0	1	FALSE	FALSE	-0.17674		XM_1_vs_MHT_1	0	Flagella	Mixed/Inconsistent
Flagella	Gene124968	1	FALSE	1	0	FALSE	FALSE	0.273615		LD_1_vs_SD_1	0	Flagella	Mixed/Inconsistent
Flagella	Gene1250489	1	FALSE	1	0	FALSE	FALSE	0.399564		YC_1_vs_YJ_1	0	Flagella	Mixed/Inconsistent
Flagella	Gene1251012	1	FALSE	0	1	FALSE	FALSE	-0.0776328		SD_1_vs_YJ_1	0	Flagella	Mixed/Inconsistent
Flagella	Gene1252090	2	FALSE	0	2	FALSE	FALSE	-0.691937	-0.136783	MHT_1_vs_LD_1; YC_1_vs_YJ_1	0	Flagella	Mixed/Inconsistent
Flagella	Gene1252787	1	FALSE	1	0	FALSE	FALSE	1.70388		YC_1_vs_YJ_1	0	Flagella	Mixed/Inconsistent
Flagella	Gene125320	1	FALSE	1	0	FALSE	FALSE	0.162648		LD_1_vs_SD_1	0	Flagella	Mixed/Inconsistent
Flagella	Gene1255587	1	FALSE	1	0	FALSE	FALSE	1.9935		YC_1_vs_YJ_1	0	Flagella	Mixed/Inconsistent
Flagella	Gene1255781	1	FALSE	0	1	FALSE	FALSE	-1.33757		MHT_1_vs_LD_1	0	Flagella	Mixed/Inconsistent
Flagella	Gene1256965	2	FALSE	2	0	FALSE	FALSE	0.556559	0.565762	XM_1_vs_MHT_1; YC_1_vs_YJ_1	0	Flagella	Mixed/Inconsistent
Flagella	Gene1258990	1	FALSE	0	1	FALSE	FALSE	-1.9301		SD_1_vs_YJ_1	0	Flagella	Mixed/Inconsistent
Flagella	Gene1261879	1	FALSE	1	0	FALSE	FALSE	0.939403		LD_1_vs_SD_1	0	Flagella	Mixed/Inconsistent
Flagella	Gene1262362	3	FALSE	1	2	FALSE	FALSE	-0.744991	-0.354545	LD_1_vs_SD_1; MHT_1_vs_LD_1; YC_1_vs_YJ_1	0	Flagella	Mixed/Inconsistent
Flagella	Gene1263903	1	FALSE	0	1	FALSE	FALSE	-0.307981		YC_1_vs_XM_1	0	Flagella	Mixed/Inconsistent
Flagella	Gene1264523	1	FALSE	1	0	FALSE	FALSE	2.34488		YC_1_vs_XM_1	0	Flagella	Mixed/Inconsistent
Flagella	Gene1264958	1	FALSE	0	1	FALSE	FALSE	-1.42112		MHT_1_vs_LD_1	0	Flagella	Mixed/Inconsistent
Flagella	Gene1266607	2	FALSE	1	1	FALSE	FALSE	0.162255	-1.99921	SD_1_vs_YJ_1; XM_1_vs_MHT_1	0	Flagella	Mixed/Inconsistent
Flagella	Gene1266716	2	FALSE	1	1	FALSE	FALSE	-0.35434	-1.97342	MHT_1_vs_LD_1; SD_1_vs_YJ_1	0	Flagella	Mixed/Inconsistent
Flagella	Gene1267493	1	FALSE	1	0	FALSE	FALSE	1.47897		SD_1_vs_YJ_1	0	Flagella	Mixed/Inconsistent
Flagella	Gene1268406	1	FALSE	0	1	FALSE	FALSE	-1.15434		YC_1_vs_XM_1	0	Flagella	Mixed/Inconsistent
Flagella	Gene1268648	1	FALSE	0	1	FALSE	FALSE	-0.414863		SD_1_vs_YJ_1	0	Flagella	Mixed/Inconsistent
Flagella	Gene1269544	2	FALSE	0	2	FALSE	FALSE	-0.418179	0.247297	MHT_1_vs_LD_1; YC_1_vs_XM_1	0	Flagella	Mixed/Inconsistent
Flagella	Gene126962	1	FALSE	1	0	FALSE	FALSE	1.67843		YC_1_vs_XM_1	0	Flagella	Mixed/Inconsistent
Flagella	Gene1270389	1	FALSE	0	1	FALSE	FALSE	-0.681263		YC_1_vs_XM_1	0	Flagella	Mixed/Inconsistent
Flagella	Gene1270606	1	FALSE	0	1	FALSE	FALSE	-0.06457		YC_1_vs_YJ_1	0	Flagella	Mixed/Inconsistent
Flagella	Gene1270789	1	FALSE	0	1	FALSE	FALSE	-0.374136		XM_1_vs_MHT_1	0	Flagella	Mixed/Inconsistent
Flagella	Gene1271869	1	FALSE	1	0	FALSE	FALSE	0.058225		XM_1_vs_MHT_1	0	Flagella	Mixed/Inconsistent
Flagella	Gene1272163	2	FALSE	0	2	FALSE	FALSE	-0.459655	0.356899	XM_1_vs_MHT_1; YC_1_vs_YJ_1	0	Flagella	Mixed/Inconsistent
Flagella	Gene1272619	1	FALSE	1	0	FALSE	FALSE	0.144374		YC_1_vs_XM_1	0	Flagella	Mixed/Inconsistent
Flagella	Gene1272648	2	FALSE	0	2	FALSE	FALSE	-1.2175	0.890855	MHT_1_vs_LD_1; XM_1_vs_MHT_1	0	Flagella	Mixed/Inconsistent
Flagella	Gene1274727	1	FALSE	1	0	FALSE	FALSE	0.0991502		YC_1_vs_YJ_1	0	Flagella	Mixed/Inconsistent
Flagella	Gene1275370	1	FALSE	1	0	FALSE	FALSE	1.04811		MHT_1_vs_LD_1	0	Flagella	Mixed/Inconsistent
Flagella	Gene1276390	3	FALSE	1	2	FALSE	FALSE	-0.220104	-6.11134	LD_1_vs_SD_1; MHT_1_vs_LD_1; XM_1_vs_MHT_1	0	Flagella	Mixed/Inconsistent
Flagella	Gene1276961	1	FALSE	0	1	FALSE	FALSE	-0.802069		XM_1_vs_MHT_1	0	Flagella	Mixed/Inconsistent
Flagella	Gene1277787	1	FALSE	0	1	FALSE	FALSE	-2.769		MHT_1_vs_LD_1	0	Flagella	Mixed/Inconsistent
Flagella	Gene1279615	1	FALSE	1	0	FALSE	FALSE	1.04819		LD_1_vs_SD_1	0	Flagella	Mixed/Inconsistent
Flagella	Gene1279616	2	FALSE	1	1	FALSE	FALSE	-0.582109	-0.884695	MHT_1_vs_LD_1; SD_1_vs_YJ_1	0	Flagella	Mixed/Inconsistent
Flagella	Gene1280021	1	FALSE	1	0	FALSE	FALSE	0.908534		SD_1_vs_YJ_1	0	Flagella	Mixed/Inconsistent
Flagella	Gene1280159	1	FALSE	1	0	FALSE	FALSE	1.56344		SD_1_vs_YJ_1	0	Flagella	Mixed/Inconsistent
Flagella	Gene1281656	1	FALSE	0	1	FALSE	FALSE	-0.248551		YC_1_vs_XM_1	0	Flagella	Mixed/Inconsistent
Flagella	Gene1282531	2	FALSE	1	1	FALSE	FALSE	0.0344419	-9.42574	SD_1_vs_YJ_1; XM_1_vs_MHT_1	0	Flagella	Mixed/Inconsistent
Flagella	Gene1283652	1	FALSE	0	1	FALSE	FALSE	-0.184322		XM_1_vs_MHT_1	0	Flagella	Mixed/Inconsistent
Flagella	Gene1284176	2	FALSE	1	1	FALSE	FALSE	-0.109682	-8.04244	LD_1_vs_SD_1; YC_1_vs_XM_1	0	Flagella	Mixed/Inconsistent
Flagella	Gene1284271	2	FALSE	1	1	FALSE	FALSE	-0.0441089	-1.63515	LD_1_vs_SD_1; YC_1_vs_YJ_1	0	Flagella	Mixed/Inconsistent
Flagella	Gene1287284	2	FALSE	2	0	FALSE	FALSE	1.38503	0.861617	LD_1_vs_SD_1; YC_1_vs_XM_1	0	Flagella	Mixed/Inconsistent
Flagella	Gene128836	1	FALSE	1	0	FALSE	FALSE	1.2252		YC_1_vs_YJ_1	0	Flagella	Mixed/Inconsistent
Flagella	Gene1288533	1	FALSE	0	1	FALSE	FALSE	-0.177868		YC_1_vs_YJ_1	0	Flagella	Mixed/Inconsistent
Flagella	Gene1288629	1	FALSE	1	0	FALSE	FALSE	1.14784		SD_1_vs_YJ_1	0	Flagella	Mixed/Inconsistent
Flagella	Gene128868	2	FALSE	2	0	FALSE	FALSE	0.701586	0.295419	MHT_1_vs_LD_1; XM_1_vs_MHT_1	0	Flagella	Mixed/Inconsistent
Flagella	Gene1289440	1	FALSE	1	0	FALSE	FALSE	0.00803985		YC_1_vs_XM_1	0	Flagella	Mixed/Inconsistent
Flagella	Gene1292168	1	FALSE	1	0	FALSE	FALSE	0.0683967		YC_1_vs_YJ_1	0	Flagella	Mixed/Inconsistent
Flagella	Gene1292986	1	FALSE	1	0	FALSE	FALSE	0.481401		YC_1_vs_XM_1	0	Flagella	Mixed/Inconsistent
Flagella	Gene1293048	1	FALSE	1	0	FALSE	FALSE	0.943973		SD_1_vs_YJ_1	0	Flagella	Mixed/Inconsistent
Flagella	Gene1293068	1	FALSE	1	0	FALSE	FALSE	0.211736		SD_1_vs_YJ_1	0	Flagella	Mixed/Inconsistent
Flagella	Gene1295144	1	FALSE	0	1	FALSE	FALSE	-1.01057		YC_1_vs_YJ_1	0	Flagella	Mixed/Inconsistent
Flagella	Gene1295258	2	FALSE	2	0	FALSE	FALSE	0.842175	0.207979	LD_1_vs_SD_1; SD_1_vs_YJ_1	0	Flagella	Mixed/Inconsistent
Flagella	Gene1296814	1	FALSE	0	1	FALSE	FALSE	-0.363933		YC_1_vs_XM_1	0	Flagella	Mixed/Inconsistent
Flagella	Gene1297534	2	FALSE	2	0	FALSE	FALSE	0.456852	0.455832	XM_1_vs_MHT_1; YC_1_vs_YJ_1	0	Flagella	Mixed/Inconsistent
Flagella	Gene1297538	1	FALSE	1	0	FALSE	FALSE	1.0295		SD_1_vs_YJ_1	0	Flagella	Mixed/Inconsistent
Flagella	Gene1297747	2	FALSE	2	0	FALSE	FALSE	0.881666	0.0368648	LD_1_vs_SD_1; MHT_1_vs_LD_1	0	Flagella	Mixed/Inconsistent
Flagella	Gene1299075	1	FALSE	1	0	FALSE	FALSE	0.328124		YC_1_vs_YJ_1	0	Flagella	Mixed/Inconsistent
Flagella	Gene1299509	1	FALSE	0	1	FALSE	FALSE	-0.775088		XM_1_vs_MHT_1	0	Flagella	Mixed/Inconsistent
Flagella	Gene1299703	3	FALSE	2	1	FALSE	FALSE	0.338488	-2.07404	LD_1_vs_SD_1; MHT_1_vs_LD_1; YC_1_vs_YJ_1	0	Flagella	Mixed/Inconsistent
Flagella	Gene1299882	1	FALSE	1	0	FALSE	FALSE	0.861333		YC_1_vs_YJ_1	0	Flagella	Mixed/Inconsistent
Flagella	Gene1302304	1	FALSE	0	1	FALSE	FALSE	-1.77456		MHT_1_vs_LD_1	0	Flagella	Mixed/Inconsistent
Flagella	Gene1303268	2	FALSE	0	2	FALSE	FALSE	-0.786696	0.419729	XM_1_vs_MHT_1; YC_1_vs_YJ_1	0	Flagella	Mixed/Inconsistent
Flagella	Gene1303281	1	FALSE	0	1	FALSE	FALSE	-0.108733		SD_1_vs_YJ_1	0	Flagella	Mixed/Inconsistent
Flagella	Gene1303605	1	FALSE	0	1	FALSE	FALSE	-0.289113		XM_1_vs_MHT_1	0	Flagella	Mixed/Inconsistent
Flagella	Gene1304933	1	FALSE	0	1	FALSE	FALSE	-0.662204		YC_1_vs_XM_1	0	Flagella	Mixed/Inconsistent
Flagella	Gene1308428	1	FALSE	0	1	FALSE	FALSE	-0.400485		XM_1_vs_MHT_1	0	Flagella	Mixed/Inconsistent
Flagella	Gene1308708	2	FALSE	1	1	FALSE	FALSE	-0.487772	-0.906207	LD_1_vs_SD_1; XM_1_vs_MHT_1	0	Flagella	Mixed/Inconsistent
Flagella	Gene1309755	1	FALSE	0	1	FALSE	FALSE	-1.12316		LD_1_vs_SD_1	0	Flagella	Mixed/Inconsistent
Flagella	Gene1311225	1	FALSE	1	0	FALSE	FALSE	0.309665		XM_1_vs_MHT_1	0	Flagella	Mixed/Inconsistent
Flagella	Gene1311451	1	FALSE	1	0	FALSE	FALSE	0.330526		MHT_1_vs_LD_1	0	Flagella	Mixed/Inconsistent
Flagella	Gene1312001	1	FALSE	1	0	FALSE	FALSE	0.0671446		YC_1_vs_XM_1	0	Flagella	Mixed/Inconsistent
Flagella	Gene1312454	1	FALSE	0	1	FALSE	FALSE	-0.184039		MHT_1_vs_LD_1	0	Flagella	Mixed/Inconsistent
Flagella	Gene1312980	2	FALSE	2	0	FALSE	FALSE	0.466271	0.431263	XM_1_vs_MHT_1; YC_1_vs_XM_1	0	Flagella	Mixed/Inconsistent
Flagella	Gene1314108	2	FALSE	1	1	FALSE	FALSE	-0.198483	-5.29941	MHT_1_vs_LD_1; SD_1_vs_YJ_1	0	Flagella	Mixed/Inconsistent
Flagella	Gene1315142	1	FALSE	1	0	FALSE	FALSE	0.442744		XM_1_vs_MHT_1	0	Flagella	Mixed/Inconsistent
Flagella	Gene1315553	3	FALSE	3	0	FALSE	FALSE	1.12717	0.820114	MHT_1_vs_LD_1; SD_1_vs_YJ_1; YC_1_vs_XM_1	0	Flagella	Mixed/Inconsistent
Flagella	Gene1316353	2	FALSE	1	1	FALSE	FALSE	-0.25029	-2.64089	MHT_1_vs_LD_1; YC_1_vs_XM_1	0	Flagella	Mixed/Inconsistent
Flagella	Gene1316354	1	FALSE	1	0	FALSE	FALSE	2.15542		SD_1_vs_YJ_1	0	Flagella	Mixed/Inconsistent
Flagella	Gene1317097	1	FALSE	0	1	FALSE	FALSE	-0.490258		MHT_1_vs_LD_1	0	Flagella	Mixed/Inconsistent
Flagella	Gene1317311	2	FALSE	1	1	FALSE	FALSE	-1.73006	-0.57022	LD_1_vs_SD_1; XM_1_vs_MHT_1	0	Flagella	Mixed/Inconsistent
Flagella	Gene1317838	1	FALSE	1	0	FALSE	FALSE	0.425156		YC_1_vs_YJ_1	0	Flagella	Mixed/Inconsistent
Flagella	Gene1318039	2	FALSE	0	2	FALSE	FALSE	-1.10463	0.618706	XM_1_vs_MHT_1; YC_1_vs_YJ_1	0	Flagella	Mixed/Inconsistent
Flagella	Gene1320585	2	FALSE	1	1	FALSE	FALSE	0.276842	-5.10389	LD_1_vs_SD_1; SD_1_vs_YJ_1	0	Flagella	Mixed/Inconsistent
Flagella	Gene1320819	3	FALSE	1	2	FALSE	FALSE	0.248634	-7.16094	LD_1_vs_SD_1; SD_1_vs_YJ_1; XM_1_vs_MHT_1	0	Flagella	Mixed/Inconsistent
Flagella	Gene1320898	1	FALSE	0	1	FALSE	FALSE	-0.939107		XM_1_vs_MHT_1	0	Flagella	Mixed/Inconsistent
Flagella	Gene1321302	1	FALSE	1	0	FALSE	FALSE	0.271068		MHT_1_vs_LD_1	0	Flagella	Mixed/Inconsistent
Flagella	Gene1321365	2	FALSE	0	2	FALSE	FALSE	-0.261818	0.316575	XM_1_vs_MHT_1; YC_1_vs_YJ_1	0	Flagella	Mixed/Inconsistent
Flagella	Gene1321549	1	FALSE	1	0	FALSE	FALSE	0.645881		MHT_1_vs_LD_1	0	Flagella	Mixed/Inconsistent
Flagella	Gene1322009	1	FALSE	0	1	FALSE	FALSE	-0.732958		YC_1_vs_XM_1	0	Flagella	Mixed/Inconsistent
Flagella	Gene1322038	1	FALSE	1	0	FALSE	FALSE	0.525645		YC_1_vs_YJ_1	0	Flagella	Mixed/Inconsistent
Flagella	Gene1323117	1	FALSE	1	0	FALSE	FALSE	3.50456		SD_1_vs_YJ_1	0	Flagella	Mixed/Inconsistent
Flagella	Gene1323379	1	FALSE	0	1	FALSE	FALSE	-1.09983		YC_1_vs_YJ_1	0	Flagella	Mixed/Inconsistent
Flagella	Gene1323579	2	FALSE	1	1	FALSE	FALSE	0.0592149	-19.0417	LD_1_vs_SD_1; YC_1_vs_YJ_1	0	Flagella	Mixed/Inconsistent
Flagella	Gene1324572	1	FALSE	1	0	FALSE	FALSE	3.72298		SD_1_vs_YJ_1	0	Flagella	Mixed/Inconsistent
Flagella	Gene1325728	1	FALSE	1	0	FALSE	FALSE	0.0850791		XM_1_vs_MHT_1	0	Flagella	Mixed/Inconsistent
Flagella	Gene1328687	2	FALSE	1	1	FALSE	FALSE	-0.319605	-0.776397	XM_1_vs_MHT_1; YC_1_vs_XM_1	0	Flagella	Mixed/Inconsistent
Flagella	Gene1328880	3	FALSE	2	1	FALSE	FALSE	0.543261	0.0734431	MHT_1_vs_LD_1; XM_1_vs_MHT_1; YC_1_vs_YJ_1	0	Flagella	Mixed/Inconsistent
Flagella	Gene1329089	1	FALSE	1	0	FALSE	FALSE	0.273313		YC_1_vs_XM_1	0	Flagella	Mixed/Inconsistent
Flagella	Gene1329092	2	FALSE	2	0	FALSE	FALSE	0.91011	-0.251007	MHT_1_vs_LD_1; YC_1_vs_XM_1	0	Flagella	Mixed/Inconsistent
Flagella	Gene1329758	1	FALSE	0	1	FALSE	FALSE	-1.60872		LD_1_vs_SD_1	0	Flagella	Mixed/Inconsistent
Flagella	Gene1329862	1	FALSE	0	1	FALSE	FALSE	-1.6836		LD_1_vs_SD_1	0	Flagella	Mixed/Inconsistent
Flagella	Gene1330240	1	FALSE	0	1	FALSE	FALSE	-1.99188		LD_1_vs_SD_1	0	Flagella	Mixed/Inconsistent
Flagella	Gene1333926	2	FALSE	0	2	FALSE	FALSE	-2.09364	-0.00131565	LD_1_vs_SD_1; YC_1_vs_YJ_1	0	Flagella	Mixed/Inconsistent
Flagella	Gene1335934	1	FALSE	0	1	FALSE	FALSE	-0.812344		YC_1_vs_YJ_1	0	Flagella	Mixed/Inconsistent
Flagella	Gene1336038	1	FALSE	1	0	FALSE	FALSE	0.730093		SD_1_vs_YJ_1	0	Flagella	Mixed/Inconsistent
Flagella	Gene1336235	1	FALSE	1	0	FALSE	FALSE	1.35342		SD_1_vs_YJ_1	0	Flagella	Mixed/Inconsistent
Flagella	Gene1336476	2	FALSE	1	1	FALSE	FALSE	-0.0926695	-4.52759	MHT_1_vs_LD_1; YC_1_vs_YJ_1	0	Flagella	Mixed/Inconsistent
Flagella	Gene133684	1	FALSE	1	0	FALSE	FALSE	0.105951		YC_1_vs_XM_1	0	Flagella	Mixed/Inconsistent
Flagella	Gene1337478	2	FALSE	0	2	FALSE	FALSE	-0.115191	-0.00940761	YC_1_vs_XM_1; YC_1_vs_YJ_1	0	Flagella	Mixed/Inconsistent
Flagella	Gene1338218	1	FALSE	0	1	FALSE	FALSE	-1.02585		YC_1_vs_YJ_1	0	Flagella	Mixed/Inconsistent
Flagella	Gene1339092	1	FALSE	1	0	FALSE	FALSE	0.453249		MHT_1_vs_LD_1	0	Flagella	Mixed/Inconsistent
Flagella	Gene1339746	2	FALSE	0	2	FALSE	FALSE	-1.87136	0.869351	LD_1_vs_SD_1; YC_1_vs_YJ_1	0	Flagella	Mixed/Inconsistent
Flagella	Gene1340840	2	FALSE	1	1	FALSE	FALSE	1.05164	-0.568739	MHT_1_vs_LD_1; SD_1_vs_YJ_1	0	Flagella	Mixed/Inconsistent
Flagella	Gene1341109	1	FALSE	1	0	FALSE	FALSE	0.360338		YC_1_vs_YJ_1	0	Flagella	Mixed/Inconsistent
Flagella	Gene1342344	2	FALSE	1	1	FALSE	FALSE	-0.0620704	-19.1325	LD_1_vs_SD_1; SD_1_vs_YJ_1	0	Flagella	Mixed/Inconsistent
Flagella	Gene1343023	1	FALSE	1	0	FALSE	FALSE	0.14111		YC_1_vs_YJ_1	0	Flagella	Mixed/Inconsistent
Flagella	Gene1343134	1	FALSE	0	1	FALSE	FALSE	-0.00738318		XM_1_vs_MHT_1	0	Flagella	Mixed/Inconsistent
Flagella	Gene1344412	1	FALSE	1	0	FALSE	FALSE	0.934371		MHT_1_vs_LD_1	0	Flagella	Mixed/Inconsistent
Flagella	Gene1345692	1	FALSE	0	1	FALSE	FALSE	-2.46236		LD_1_vs_SD_1	0	Flagella	Mixed/Inconsistent
Flagella	Gene1347019	1	FALSE	1	0	FALSE	FALSE	1.47726		SD_1_vs_YJ_1	0	Flagella	Mixed/Inconsistent
Flagella	Gene134884	1	FALSE	0	1	FALSE	FALSE	-0.286909		YC_1_vs_XM_1	0	Flagella	Mixed/Inconsistent
Flagella	Gene1349133	2	FALSE	2	0	FALSE	FALSE	2.00413	-0.144952	SD_1_vs_YJ_1; YC_1_vs_XM_1	0	Flagella	Mixed/Inconsistent
Flagella	Gene1350150	2	FALSE	1	1	FALSE	FALSE	0.00607826	-99.9122	LD_1_vs_SD_1; XM_1_vs_MHT_1	0	Flagella	Mixed/Inconsistent
Flagella	Gene1350757	2	FALSE	2	0	FALSE	FALSE	0.428418	0.942958	MHT_1_vs_LD_1; YC_1_vs_XM_1	0	Flagella	Mixed/Inconsistent
Flagella	Gene1351494	1	FALSE	0	1	FALSE	FALSE	-1.42528		LD_1_vs_SD_1	0	Flagella	Mixed/Inconsistent
Flagella	Gene1352184	2	FALSE	1	1	FALSE	FALSE	-0.688834	-1.3707	LD_1_vs_SD_1; YC_1_vs_XM_1	0	Flagella	Mixed/Inconsistent
Flagella	Gene1352206	3	FALSE	2	1	FALSE	FALSE	-0.545466	-2.81681	LD_1_vs_SD_1; YC_1_vs_XM_1; YC_1_vs_YJ_1	0	Flagella	Mixed/Inconsistent
Flagella	Gene1353041	1	FALSE	1	0	FALSE	FALSE	0.113535		YC_1_vs_XM_1	0	Flagella	Mixed/Inconsistent
Flagella	Gene1354256	2	FALSE	0	2	FALSE	FALSE	-2.83666	-0.0784464	LD_1_vs_SD_1; MHT_1_vs_LD_1	0	Flagella	Mixed/Inconsistent
Flagella	Gene1357142	2	FALSE	1	1	FALSE	FALSE	-0.734602	-2.65821	LD_1_vs_SD_1; YC_1_vs_YJ_1	0	Flagella	Mixed/Inconsistent
Flagella	Gene135741	1	FALSE	1	0	FALSE	FALSE	1.11677		MHT_1_vs_LD_1	0	Flagella	Mixed/Inconsistent
Flagella	Gene1357666	1	FALSE	0	1	FALSE	FALSE	-0.708039		YC_1_vs_YJ_1	0	Flagella	Mixed/Inconsistent
Flagella	Gene1358481	2	FALSE	0	2	FALSE	FALSE	-0.528146	0.440535	XM_1_vs_MHT_1; YC_1_vs_YJ_1	0	Flagella	Mixed/Inconsistent
Flagella	Gene1358756	1	FALSE	1	0	FALSE	FALSE	0.176716		YC_1_vs_YJ_1	0	Flagella	Mixed/Inconsistent
Flagella	Gene1359798	1	FALSE	0	1	FALSE	FALSE	-0.105931		MHT_1_vs_LD_1	0	Flagella	Mixed/Inconsistent
Flagella	Gene1361191	2	FALSE	1	1	FALSE	FALSE	-0.412921	-0.59907	YC_1_vs_XM_1; YC_1_vs_YJ_1	0	Flagella	Mixed/Inconsistent
Flagella	Gene1361581	1	FALSE	1	0	FALSE	FALSE	0.234907		MHT_1_vs_LD_1	0	Flagella	Mixed/Inconsistent
Flagella	Gene1361848	1	FALSE	1	0	FALSE	FALSE	0.521217		SD_1_vs_YJ_1	0	Flagella	Mixed/Inconsistent
Flagella	Gene1361870	2	FALSE	1	1	FALSE	FALSE	-0.56738	-3.06647	LD_1_vs_SD_1; SD_1_vs_YJ_1	0	Flagella	Mixed/Inconsistent
Flagella	Gene136294	1	FALSE	0	1	FALSE	FALSE	-0.562429		XM_1_vs_MHT_1	0	Flagella	Mixed/Inconsistent
Flagella	Gene1364359	2	FALSE	1	1	FALSE	FALSE	0.203442	-18.421	LD_1_vs_SD_1; SD_1_vs_YJ_1	0	Flagella	Mixed/Inconsistent
Flagella	Gene1366782	1	FALSE	1	0	FALSE	FALSE	1.74831		SD_1_vs_YJ_1	0	Flagella	Mixed/Inconsistent
Flagella	Gene1367333	1	FALSE	0	1	FALSE	FALSE	-1.02348		YC_1_vs_YJ_1	0	Flagella	Mixed/Inconsistent
Flagella	Gene1367635	1	FALSE	1	0	FALSE	FALSE	0.315714		MHT_1_vs_LD_1	0	Flagella	Mixed/Inconsistent
Flagella	Gene1367785	1	FALSE	0	1	FALSE	FALSE	-0.211229		YC_1_vs_YJ_1	0	Flagella	Mixed/Inconsistent
Flagella	Gene1368370	1	FALSE	0	1	FALSE	FALSE	-0.550882		YC_1_vs_YJ_1	0	Flagella	Mixed/Inconsistent
Flagella	Gene1369474	2	FALSE	0	2	FALSE	FALSE	-0.88013	-0.063958	LD_1_vs_SD_1; XM_1_vs_MHT_1	0	Flagella	Mixed/Inconsistent
Flagella	Gene1369677	1	FALSE	1	0	FALSE	FALSE	0.204374		YC_1_vs_XM_1	0	Flagella	Mixed/Inconsistent
Flagella	Gene1370181	2	FALSE	1	1	FALSE	FALSE	0.636799	-0.536818	SD_1_vs_YJ_1; XM_1_vs_MHT_1	0	Flagella	Mixed/Inconsistent
Flagella	Gene1370428	1	FALSE	0	1	FALSE	FALSE	-3.95622		LD_1_vs_SD_1	0	Flagella	Mixed/Inconsistent
Flagella	Gene1372147	3	FALSE	0	3	FALSE	FALSE	-0.861655	0.273817	LD_1_vs_SD_1; MHT_1_vs_LD_1; YC_1_vs_YJ_1	0	Flagella	Mixed/Inconsistent
Flagella	Gene137397	3	FALSE	2	1	FALSE	FALSE	0.109617	-8.90404	SD_1_vs_YJ_1; XM_1_vs_MHT_1; YC_1_vs_YJ_1	0	Flagella	Mixed/Inconsistent
Flagella	Gene1374612	1	FALSE	1	0	FALSE	FALSE	1.18692		SD_1_vs_YJ_1	0	Flagella	Mixed/Inconsistent
Flagella	Gene1376105	1	FALSE	0	1	FALSE	FALSE	-0.0754007		XM_1_vs_MHT_1	0	Flagella	Mixed/Inconsistent
Flagella	Gene1377221	1	FALSE	0	1	FALSE	FALSE	-0.6016		YC_1_vs_YJ_1	0	Flagella	Mixed/Inconsistent
Flagella	Gene1378710	3	FALSE	2	1	FALSE	FALSE	-0.248585	-4.03291	LD_1_vs_SD_1; XM_1_vs_MHT_1; YC_1_vs_XM_1	0	Flagella	Mixed/Inconsistent
Flagella	Gene1380842	1	FALSE	0	1	FALSE	FALSE	-0.694362		XM_1_vs_MHT_1	0	Flagella	Mixed/Inconsistent
Flagella	Gene1382175	1	FALSE	1	0	FALSE	FALSE	0.961374		YC_1_vs_XM_1	0	Flagella	Mixed/Inconsistent
Flagella	Gene1382736	1	FALSE	0	1	FALSE	FALSE	-0.498525		YC_1_vs_XM_1	0	Flagella	Mixed/Inconsistent
Flagella	Gene1383342	1	FALSE	1	0	FALSE	FALSE	0.385369		MHT_1_vs_LD_1	0	Flagella	Mixed/Inconsistent
Flagella	Gene1385114	1	FALSE	0	1	FALSE	FALSE	-5.13004		LD_1_vs_SD_1	0	Flagella	Mixed/Inconsistent
Flagella	Gene1385352	1	FALSE	1	0	FALSE	FALSE	2.01476		SD_1_vs_YJ_1	0	Flagella	Mixed/Inconsistent
Flagella	Gene1385630	2	FALSE	0	2	FALSE	FALSE	-2.44832	0.785503	LD_1_vs_SD_1; YC_1_vs_YJ_1	0	Flagella	Mixed/Inconsistent
Flagella	Gene1386488	1	FALSE	1	0	FALSE	FALSE	0.76862		MHT_1_vs_LD_1	0	Flagella	Mixed/Inconsistent
Flagella	Gene1386567	2	FALSE	1	1	FALSE	FALSE	0.564402	-2.27296	XM_1_vs_MHT_1; YC_1_vs_YJ_1	0	Flagella	Mixed/Inconsistent
Flagella	Gene1386693	1	FALSE	0	1	FALSE	FALSE	-0.542955		XM_1_vs_MHT_1	0	Flagella	Mixed/Inconsistent
Flagella	Gene1387118	2	FALSE	0	2	FALSE	FALSE	-2.99312	0.0996135	LD_1_vs_SD_1; XM_1_vs_MHT_1	0	Flagella	Mixed/Inconsistent
Flagella	Gene1388157	1	FALSE	1	0	FALSE	FALSE	2.12561		SD_1_vs_YJ_1	0	Flagella	Mixed/Inconsistent
Flagella	Gene1389273	1	FALSE	0	1	FALSE	FALSE	-1.53241		YC_1_vs_YJ_1	0	Flagella	Mixed/Inconsistent
Flagella	Gene1389930	2	FALSE	1	1	FALSE	FALSE	-0.507104	-1.22968	LD_1_vs_SD_1; XM_1_vs_MHT_1	0	Flagella	Mixed/Inconsistent
Flagella	Gene1390112	2	FALSE	2	0	FALSE	FALSE	0.607921	0.848939	MHT_1_vs_LD_1; YC_1_vs_YJ_1	0	Flagella	Mixed/Inconsistent
Flagella	Gene1390690	2	FALSE	1	1	FALSE	FALSE	-2.07813	-1.10595	LD_1_vs_SD_1; YC_1_vs_YJ_1	0	Flagella	Mixed/Inconsistent
Flagella	Gene1390730	2	FALSE	1	1	FALSE	FALSE	-1.28734	-0.821088	MHT_1_vs_LD_1; XM_1_vs_MHT_1	0	Flagella	Mixed/Inconsistent
Flagella	Gene1391279	1	FALSE	0	1	FALSE	FALSE	-0.571794		MHT_1_vs_LD_1	0	Flagella	Mixed/Inconsistent
Flagella	Gene1393677	2	FALSE	1	1	FALSE	FALSE	0.118512	-19.3931	LD_1_vs_SD_1; SD_1_vs_YJ_1	0	Flagella	Mixed/Inconsistent
Flagella	Gene1394509	2	FALSE	1	1	FALSE	FALSE	0.512877	-0.910446	SD_1_vs_YJ_1; YC_1_vs_YJ_1	0	Flagella	Mixed/Inconsistent
Flagella	Gene1395429	1	FALSE	1	0	FALSE	FALSE	0.839886		SD_1_vs_YJ_1	0	Flagella	Mixed/Inconsistent
Flagella	Gene1395606	1	FALSE	1	0	FALSE	FALSE	0.58568		YC_1_vs_XM_1	0	Flagella	Mixed/Inconsistent
Flagella	Gene1396276	2	FALSE	1	1	FALSE	FALSE	0.619816	-1.58533	LD_1_vs_SD_1; SD_1_vs_YJ_1	0	Flagella	Mixed/Inconsistent
Flagella	Gene1396893	3	FALSE	2	1	FALSE	FALSE	-0.457405	-2.06884	LD_1_vs_SD_1; MHT_1_vs_LD_1; YC_1_vs_YJ_1	0	Flagella	Mixed/Inconsistent
Flagella	Gene1398805	2	FALSE	1	1	FALSE	FALSE	-0.486224	-2.97109	LD_1_vs_SD_1; XM_1_vs_MHT_1	0	Flagella	Mixed/Inconsistent
Flagella	Gene1399009	1	FALSE	1	0	FALSE	FALSE	0.954839		SD_1_vs_YJ_1	0	Flagella	Mixed/Inconsistent
Flagella	Gene1399329	1	FALSE	1	0	FALSE	FALSE	0.198969		XM_1_vs_MHT_1	0	Flagella	Mixed/Inconsistent
Flagella	Gene1399475	1	FALSE	1	0	FALSE	FALSE	0.0929574		YC_1_vs_XM_1	0	Flagella	Mixed/Inconsistent
Flagella	Gene1400266	1	FALSE	0	1	FALSE	FALSE	-1.69074		LD_1_vs_SD_1	0	Flagella	Mixed/Inconsistent
Flagella	Gene1400429	3	FALSE	2	1	FALSE	FALSE	0.0370326	-37.1607	LD_1_vs_SD_1; SD_1_vs_YJ_1; XM_1_vs_MHT_1	0	Flagella	Mixed/Inconsistent
Flagella	Gene1402255	1	FALSE	1	0	FALSE	FALSE	0.159073		YC_1_vs_XM_1	0	Flagella	Mixed/Inconsistent
Flagella	Gene1402299	1	FALSE	0	1	FALSE	FALSE	-0.926884		XM_1_vs_MHT_1	0	Flagella	Mixed/Inconsistent
Flagella	Gene1402836	1	FALSE	0	1	FALSE	FALSE	-0.41409		YC_1_vs_XM_1	0	Flagella	Mixed/Inconsistent
Flagella	Gene1404468	1	FALSE	1	0	FALSE	FALSE	0.0651326		XM_1_vs_MHT_1	0	Flagella	Mixed/Inconsistent
Flagella	Gene1405310	1	FALSE	0	1	FALSE	FALSE	-2.47325		LD_1_vs_SD_1	0	Flagella	Mixed/Inconsistent
Flagella	Gene1405392	1	FALSE	0	1	FALSE	FALSE	-0.202552		YC_1_vs_YJ_1	0	Flagella	Mixed/Inconsistent
Flagella	Gene1405672	1	FALSE	1	0	FALSE	FALSE	1.79319		XM_1_vs_MHT_1	0	Flagella	Mixed/Inconsistent
Flagella	Gene1405687	2	FALSE	0	2	FALSE	FALSE	-3.67725	0.521886	LD_1_vs_SD_1; YC_1_vs_YJ_1	0	Flagella	Mixed/Inconsistent
Flagella	Gene1406105	1	FALSE	0	1	FALSE	FALSE	-0.413796		XM_1_vs_MHT_1	0	Flagella	Mixed/Inconsistent
Flagella	Gene1406734	1	FALSE	0	1	FALSE	FALSE	-0.157218		YC_1_vs_XM_1	0	Flagella	Mixed/Inconsistent
Flagella	Gene1407265	1	FALSE	1	0	FALSE	FALSE	0.129246		MHT_1_vs_LD_1	0	Flagella	Mixed/Inconsistent
Flagella	Gene1408642	1	FALSE	1	0	FALSE	FALSE	1.156		SD_1_vs_YJ_1	0	Flagella	Mixed/Inconsistent
Flagella	Gene1408683	1	FALSE	1	0	FALSE	FALSE	1.32948		MHT_1_vs_LD_1	0	Flagella	Mixed/Inconsistent
Flagella	Gene140959	2	FALSE	2	0	FALSE	FALSE	1.27009	0.715184	LD_1_vs_SD_1; MHT_1_vs_LD_1	0	Flagella	Mixed/Inconsistent
Flagella	Gene1413769	2	FALSE	2	0	FALSE	FALSE	1.36426	0.0398109	SD_1_vs_YJ_1; XM_1_vs_MHT_1	0	Flagella	Mixed/Inconsistent
Flagella	Gene1414205	1	FALSE	1	0	FALSE	FALSE	0.607239		XM_1_vs_MHT_1	0	Flagella	Mixed/Inconsistent
Flagella	Gene1415455	1	FALSE	0	1	FALSE	FALSE	-7.80615		LD_1_vs_SD_1	0	Flagella	Mixed/Inconsistent
Flagella	Gene1419902	1	FALSE	0	1	FALSE	FALSE	-1.46222		YC_1_vs_YJ_1	0	Flagella	Mixed/Inconsistent
Flagella	Gene1420207	2	FALSE	1	1	FALSE	FALSE	-0.0670405	-16.6878	LD_1_vs_SD_1; SD_1_vs_YJ_1	0	Flagella	Mixed/Inconsistent
Flagella	Gene1421241	2	FALSE	1	1	FALSE	FALSE	0.33791	-2.44138	SD_1_vs_YJ_1; YC_1_vs_YJ_1	0	Flagella	Mixed/Inconsistent
Flagella	Gene1421383	1	FALSE	1	0	FALSE	FALSE	1.21672		MHT_1_vs_LD_1	0	Flagella	Mixed/Inconsistent
Flagella	Gene1421464	1	FALSE	0	1	FALSE	FALSE	-0.957629		YC_1_vs_YJ_1	0	Flagella	Mixed/Inconsistent
Flagella	Gene1421516	1	FALSE	0	1	FALSE	FALSE	-1.21025		YC_1_vs_XM_1	0	Flagella	Mixed/Inconsistent
Flagella	Gene142248	2	FALSE	2	0	FALSE	FALSE	0.745197	0.816317	MHT_1_vs_LD_1; YC_1_vs_XM_1	0	Flagella	Mixed/Inconsistent
Flagella	Gene1422712	2	FALSE	1	1	FALSE	FALSE	0.24925	-4.88287	SD_1_vs_YJ_1; YC_1_vs_YJ_1	0	Flagella	Mixed/Inconsistent
Flagella	Gene1425139	1	FALSE	1	0	FALSE	FALSE	2.64264		SD_1_vs_YJ_1	0	Flagella	Mixed/Inconsistent
Flagella	Gene1426420	2	FALSE	2	0	FALSE	FALSE	1.00808	0.400784	SD_1_vs_YJ_1; XM_1_vs_MHT_1	0	Flagella	Mixed/Inconsistent
Flagella	Gene1426485	1	FALSE	0	1	FALSE	FALSE	-1.29359		LD_1_vs_SD_1	0	Flagella	Mixed/Inconsistent
Flagella	Gene1427862	1	FALSE	0	1	FALSE	FALSE	-0.0301599		XM_1_vs_MHT_1	0	Flagella	Mixed/Inconsistent
Flagella	Gene1428651	1	FALSE	0	1	FALSE	FALSE	-0.368143		XM_1_vs_MHT_1	0	Flagella	Mixed/Inconsistent
Flagella	Gene1429340	1	FALSE	0	1	FALSE	FALSE	-0.41918		YC_1_vs_YJ_1	0	Flagella	Mixed/Inconsistent
Flagella	Gene1432575	2	FALSE	0	2	FALSE	FALSE	-0.505334	0.057355	XM_1_vs_MHT_1; YC_1_vs_YJ_1	0	Flagella	Mixed/Inconsistent
Flagella	Gene1432832	2	FALSE	1	1	FALSE	FALSE	0.608362	-2.67673	LD_1_vs_SD_1; SD_1_vs_YJ_1	0	Flagella	Mixed/Inconsistent
Flagella	Gene143452	1	FALSE	0	1	FALSE	FALSE	-0.979941		SD_1_vs_YJ_1	0	Flagella	Mixed/Inconsistent
Flagella	Gene1434643	1	FALSE	0	1	FALSE	FALSE	-2.41221		LD_1_vs_SD_1	0	Flagella	Mixed/Inconsistent
Flagella	Gene1435431	1	FALSE	0	1	FALSE	FALSE	-2.34105		LD_1_vs_SD_1	0	Flagella	Mixed/Inconsistent
Flagella	Gene1436280	1	FALSE	1	0	FALSE	FALSE	0.586467		YC_1_vs_XM_1	0	Flagella	Mixed/Inconsistent
Flagella	Gene1437122	1	FALSE	0	1	FALSE	FALSE	-0.421918		XM_1_vs_MHT_1	0	Flagella	Mixed/Inconsistent
Flagella	Gene1437688	2	FALSE	1	1	FALSE	FALSE	0.0969084	-0.845347	XM_1_vs_MHT_1; YC_1_vs_XM_1	0	Flagella	Mixed/Inconsistent
Flagella	Gene1437970	1	FALSE	0	1	FALSE	FALSE	-0.630728		YC_1_vs_XM_1	0	Flagella	Mixed/Inconsistent
Flagella	Gene143865	2	FALSE	2	0	FALSE	FALSE	1.34737	0.0610789	LD_1_vs_SD_1; XM_1_vs_MHT_1	0	Flagella	Mixed/Inconsistent
Flagella	Gene1438686	2	FALSE	1	1	FALSE	FALSE	0.0981773	-5.71309	MHT_1_vs_LD_1; YC_1_vs_YJ_1	0	Flagella	Mixed/Inconsistent
Flagella	Gene1439347	1	FALSE	0	1	FALSE	FALSE	-0.291156		YC_1_vs_YJ_1	0	Flagella	Mixed/Inconsistent
Flagella	Gene1439442	1	FALSE	1	0	FALSE	FALSE	0.290442		XM_1_vs_MHT_1	0	Flagella	Mixed/Inconsistent
Flagella	Gene1441343	1	FALSE	0	1	FALSE	FALSE	-2.25297		LD_1_vs_SD_1	0	Flagella	Mixed/Inconsistent
Flagella	Gene1443269	1	FALSE	1	0	FALSE	FALSE	1.41888		SD_1_vs_YJ_1	0	Flagella	Mixed/Inconsistent
Flagella	Gene1444001	3	FALSE	1	2	FALSE	FALSE	-0.341931	-2.83725	LD_1_vs_SD_1; XM_1_vs_MHT_1; YC_1_vs_XM_1	0	Flagella	Mixed/Inconsistent
Flagella	Gene1447205	2	FALSE	0	2	FALSE	FALSE	-0.313582	0.43907	YC_1_vs_XM_1; YC_1_vs_YJ_1	0	Flagella	Mixed/Inconsistent
Flagella	Gene1447230	3	FALSE	2	1	FALSE	FALSE	0.572521	-0.885295	MHT_1_vs_LD_1; SD_1_vs_YJ_1; XM_1_vs_MHT_1	0	Flagella	Mixed/Inconsistent
Flagella	Gene1447809	1	FALSE	0	1	FALSE	FALSE	-0.546303		YC_1_vs_XM_1	0	Flagella	Mixed/Inconsistent
Flagella	Gene1448010	2	FALSE	2	0	FALSE	FALSE	0.111702	0.479586	LD_1_vs_SD_1; YC_1_vs_XM_1	0	Flagella	Mixed/Inconsistent
Flagella	Gene1448834	1	FALSE	1	0	FALSE	FALSE	1.95259		YC_1_vs_XM_1	0	Flagella	Mixed/Inconsistent
Flagella	Gene1449912	2	FALSE	1	1	FALSE	FALSE	-1.0816	-0.46642	YC_1_vs_XM_1; YC_1_vs_YJ_1	0	Flagella	Mixed/Inconsistent
Flagella	Gene1449914	2	FALSE	1	1	FALSE	FALSE	-1.0835	-4.00952	LD_1_vs_SD_1; SD_1_vs_YJ_1	0	Flagella	Mixed/Inconsistent
Flagella	Gene1450390	2	FALSE	0	2	FALSE	FALSE	-0.324173	-0.307054	MHT_1_vs_LD_1; YC_1_vs_XM_1	0	Flagella	Mixed/Inconsistent
Flagella	Gene1451096	1	FALSE	0	1	FALSE	FALSE	-1.73997		LD_1_vs_SD_1	0	Flagella	Mixed/Inconsistent
Flagella	Gene1455791	1	FALSE	1	0	FALSE	FALSE	0.704228		YC_1_vs_YJ_1	0	Flagella	Mixed/Inconsistent
Flagella	Gene1455990	1	FALSE	0	1	FALSE	FALSE	-0.189058		YC_1_vs_YJ_1	0	Flagella	Mixed/Inconsistent
Flagella	Gene1456436	1	FALSE	0	1	FALSE	FALSE	-1.67281		XM_1_vs_MHT_1	0	Flagella	Mixed/Inconsistent
Flagella	Gene1457219	1	FALSE	1	0	FALSE	FALSE	0.161684		XM_1_vs_MHT_1	0	Flagella	Mixed/Inconsistent
Flagella	Gene1458791	1	FALSE	0	1	FALSE	FALSE	-0.268605		YC_1_vs_YJ_1	0	Flagella	Mixed/Inconsistent
Flagella	Gene145929	3	FALSE	1	2	FALSE	FALSE	-0.0373651	-3.24806	SD_1_vs_YJ_1; XM_1_vs_MHT_1; YC_1_vs_XM_1	0	Flagella	Mixed/Inconsistent
Flagella	Gene1459808	1	FALSE	0	1	FALSE	FALSE	-1.53751		LD_1_vs_SD_1	0	Flagella	Mixed/Inconsistent
Flagella	Gene1460715	2	FALSE	1	1	FALSE	FALSE	-0.361104	-7.41228	MHT_1_vs_LD_1; XM_1_vs_MHT_1	0	Flagella	Mixed/Inconsistent
Flagella	Gene1460772	1	FALSE	0	1	FALSE	FALSE	-0.132873		YC_1_vs_XM_1	0	Flagella	Mixed/Inconsistent
Flagella	Gene146123	1	FALSE	1	0	FALSE	FALSE	3.02538		MHT_1_vs_LD_1	0	Flagella	Mixed/Inconsistent
Flagella	Gene1462412	1	FALSE	0	1	FALSE	FALSE	-1.19102		YC_1_vs_YJ_1	0	Flagella	Mixed/Inconsistent
Flagella	Gene146603	1	FALSE	0	1	FALSE	FALSE	-0.083029		XM_1_vs_MHT_1	0	Flagella	Mixed/Inconsistent
Flagella	Gene1469221	1	FALSE	0	1	FALSE	FALSE	-0.178686		YC_1_vs_XM_1	0	Flagella	Mixed/Inconsistent
Flagella	Gene1469222	1	FALSE	0	1	FALSE	FALSE	-0.292296		XM_1_vs_MHT_1	0	Flagella	Mixed/Inconsistent
Flagella	Gene1469628	1	FALSE	1	0	FALSE	FALSE	0.649036		YC_1_vs_XM_1	0	Flagella	Mixed/Inconsistent
Flagella	Gene147003	1	FALSE	1	0	FALSE	FALSE	3.0612		YC_1_vs_YJ_1	0	Flagella	Mixed/Inconsistent
Flagella	Gene1473463	1	FALSE	1	0	FALSE	FALSE	2.11942		SD_1_vs_YJ_1	0	Flagella	Mixed/Inconsistent
Flagella	Gene1474309	1	FALSE	0	1	FALSE	FALSE	-1.48826		LD_1_vs_SD_1	0	Flagella	Mixed/Inconsistent
Flagella	Gene1475117	2	FALSE	1	1	FALSE	FALSE	-0.257027	-0.801977	XM_1_vs_MHT_1; YC_1_vs_XM_1	0	Flagella	Mixed/Inconsistent
Flagella	Gene1475342	2	FALSE	1	1	FALSE	FALSE	1.35677	-1.84873	MHT_1_vs_LD_1; SD_1_vs_YJ_1	0	Flagella	Mixed/Inconsistent
Flagella	Gene1475343	1	FALSE	1	0	FALSE	FALSE	0.468846		YC_1_vs_XM_1	0	Flagella	Mixed/Inconsistent
Flagella	Gene1475347	2	FALSE	0	2	FALSE	FALSE	-0.43971	0.444065	XM_1_vs_MHT_1; YC_1_vs_YJ_1	0	Flagella	Mixed/Inconsistent
Flagella	Gene1475757	2	FALSE	1	1	FALSE	FALSE	-0.579491	-1.10538	LD_1_vs_SD_1; SD_1_vs_YJ_1	0	Flagella	Mixed/Inconsistent
Flagella	Gene1476104	1	FALSE	0	1	FALSE	FALSE	-2.39512		LD_1_vs_SD_1	0	Flagella	Mixed/Inconsistent
Flagella	Gene1476373	1	FALSE	1	0	FALSE	FALSE	3.46652		SD_1_vs_YJ_1	0	Flagella	Mixed/Inconsistent
Flagella	Gene1476403	1	FALSE	1	0	FALSE	FALSE	1.66048		SD_1_vs_YJ_1	0	Flagella	Mixed/Inconsistent
Flagella	Gene147647	1	FALSE	1	0	FALSE	FALSE	0.375676		XM_1_vs_MHT_1	0	Flagella	Mixed/Inconsistent
Flagella	Gene1477022	1	FALSE	0	1	FALSE	FALSE	-0.214891		YC_1_vs_XM_1	0	Flagella	Mixed/Inconsistent
Flagella	Gene1478507	1	FALSE	1	0	FALSE	FALSE	3.87364		SD_1_vs_YJ_1	0	Flagella	Mixed/Inconsistent
Flagella	Gene1478748	1	FALSE	0	1	FALSE	FALSE	-0.198646		XM_1_vs_MHT_1	0	Flagella	Mixed/Inconsistent
Flagella	Gene1480524	1	FALSE	0	1	FALSE	FALSE	-1.54934		LD_1_vs_SD_1	0	Flagella	Mixed/Inconsistent
Flagella	Gene1481226	1	FALSE	1	0	FALSE	FALSE	0.20069		XM_1_vs_MHT_1	0	Flagella	Mixed/Inconsistent
Flagella	Gene1481283	1	FALSE	1	0	FALSE	FALSE	2.35095		SD_1_vs_YJ_1	0	Flagella	Mixed/Inconsistent
Flagella	Gene1481809	2	FALSE	0	2	FALSE	FALSE	-1.51864	0.707799	LD_1_vs_SD_1; XM_1_vs_MHT_1	0	Flagella	Mixed/Inconsistent
Flagella	Gene1483863	2	FALSE	1	1	FALSE	FALSE	0.0710735	-16.7837	SD_1_vs_YJ_1; YC_1_vs_YJ_1	0	Flagella	Mixed/Inconsistent
Flagella	Gene1484026	1	FALSE	1	0	FALSE	FALSE	0.931404		YC_1_vs_XM_1	0	Flagella	Mixed/Inconsistent
Flagella	Gene1485340	2	FALSE	1	1	FALSE	FALSE	0.382288	-3.2265	SD_1_vs_YJ_1; YC_1_vs_XM_1	0	Flagella	Mixed/Inconsistent
Flagella	Gene1487316	3	FALSE	1	2	FALSE	FALSE	0.0282454	-79.4542	LD_1_vs_SD_1; MHT_1_vs_LD_1; SD_1_vs_YJ_1	0	Flagella	Mixed/Inconsistent
Flagella	Gene1487317	2	FALSE	1	1	FALSE	FALSE	-0.00630519	-45.5765	XM_1_vs_MHT_1; YC_1_vs_YJ_1	0	Flagella	Mixed/Inconsistent
Flagella	Gene1487834	1	FALSE	0	1	FALSE	FALSE	-0.522294		MHT_1_vs_LD_1	0	Flagella	Mixed/Inconsistent
Flagella	Gene1487904	1	FALSE	1	0	FALSE	FALSE	0.0453146		YC_1_vs_YJ_1	0	Flagella	Mixed/Inconsistent
Flagella	Gene1489133	1	FALSE	0	1	FALSE	FALSE	-1.7423		LD_1_vs_SD_1	0	Flagella	Mixed/Inconsistent
Flagella	Gene1489852	2	FALSE	1	1	FALSE	FALSE	-0.121339	-8.23134	XM_1_vs_MHT_1; YC_1_vs_YJ_1	0	Flagella	Mixed/Inconsistent
Flagella	Gene1490944	2	FALSE	1	1	FALSE	FALSE	0.376165	-0.801529	SD_1_vs_YJ_1; YC_1_vs_YJ_1	0	Flagella	Mixed/Inconsistent
Flagella	Gene1491568	1	FALSE	1	0	FALSE	FALSE	3.26114		SD_1_vs_YJ_1	0	Flagella	Mixed/Inconsistent
Flagella	Gene1491753	1	FALSE	0	1	FALSE	FALSE	-0.464339		XM_1_vs_MHT_1	0	Flagella	Mixed/Inconsistent
Flagella	Gene1492134	2	FALSE	0	2	FALSE	FALSE	-0.726541	0.278441	LD_1_vs_SD_1; YC_1_vs_XM_1	0	Flagella	Mixed/Inconsistent
Flagella	Gene1492288	1	FALSE	0	1	FALSE	FALSE	-0.564737		YC_1_vs_YJ_1	0	Flagella	Mixed/Inconsistent
Flagella	Gene1494316	2	FALSE	0	2	FALSE	FALSE	-0.442507	0.720279	YC_1_vs_XM_1; YC_1_vs_YJ_1	0	Flagella	Mixed/Inconsistent
Flagella	Gene1495915	1	FALSE	0	1	FALSE	FALSE	-2.49285		LD_1_vs_SD_1	0	Flagella	Mixed/Inconsistent
Flagella	Gene1497573	1	FALSE	0	1	FALSE	FALSE	-0.946568		LD_1_vs_SD_1	0	Flagella	Mixed/Inconsistent
Flagella	Gene1497580	1	FALSE	1	0	FALSE	FALSE	1.16106		YC_1_vs_XM_1	0	Flagella	Mixed/Inconsistent
Flagella	Gene1497710	1	FALSE	0	1	FALSE	FALSE	-0.151563		YC_1_vs_XM_1	0	Flagella	Mixed/Inconsistent
Flagella	Gene1498378	2	FALSE	2	0	FALSE	FALSE	0.554004	0.0352027	SD_1_vs_YJ_1; XM_1_vs_MHT_1	0	Flagella	Mixed/Inconsistent
Flagella	Gene1499547	1	FALSE	0	1	FALSE	FALSE	-0.442206		XM_1_vs_MHT_1	0	Flagella	Mixed/Inconsistent
Flagella	Gene1501317	1	FALSE	0	1	FALSE	FALSE	-0.0307282		YC_1_vs_YJ_1	0	Flagella	Mixed/Inconsistent
Flagella	Gene1503354	1	FALSE	0	1	FALSE	FALSE	-0.693467		MHT_1_vs_LD_1	0	Flagella	Mixed/Inconsistent
Flagella	Gene1503482	1	FALSE	0	1	FALSE	FALSE	-0.10208		YC_1_vs_YJ_1	0	Flagella	Mixed/Inconsistent
Flagella	Gene150362	3	FALSE	2	1	FALSE	FALSE	0.292337	-0.0880144	LD_1_vs_SD_1; XM_1_vs_MHT_1; YC_1_vs_XM_1	0	Flagella	Mixed/Inconsistent
Flagella	Gene1503951	1	FALSE	0	1	FALSE	FALSE	-0.172742		LD_1_vs_SD_1	0	Flagella	Mixed/Inconsistent
Flagella	Gene1505848	1	FALSE	1	0	FALSE	FALSE	0.154158		XM_1_vs_MHT_1	0	Flagella	Mixed/Inconsistent
Flagella	Gene1506824	1	FALSE	0	1	FALSE	FALSE	-0.236645		YC_1_vs_XM_1	0	Flagella	Mixed/Inconsistent
Flagella	Gene1507404	1	FALSE	1	0	FALSE	FALSE	1.20933		SD_1_vs_YJ_1	0	Flagella	Mixed/Inconsistent
Flagella	Gene1507931	1	FALSE	0	1	FALSE	FALSE	-0.515828		LD_1_vs_SD_1	0	Flagella	Mixed/Inconsistent
Flagella	Gene1508210	1	FALSE	0	1	FALSE	FALSE	-0.192782		XM_1_vs_MHT_1	0	Flagella	Mixed/Inconsistent
Flagella	Gene1508274	1	FALSE	1	0	FALSE	FALSE	2.28354		SD_1_vs_YJ_1	0	Flagella	Mixed/Inconsistent
Flagella	Gene1508736	1	FALSE	1	0	FALSE	FALSE	2.33319		SD_1_vs_YJ_1	0	Flagella	Mixed/Inconsistent
Flagella	Gene1509190	2	FALSE	2	0	FALSE	FALSE	1.42036	-0.00367643	SD_1_vs_YJ_1; YC_1_vs_YJ_1	0	Flagella	Mixed/Inconsistent
Flagella	Gene1509920	2	FALSE	2	0	FALSE	FALSE	1.55316	0.119689	SD_1_vs_YJ_1; YC_1_vs_XM_1	0	Flagella	Mixed/Inconsistent
Flagella	Gene1512162	1	FALSE	1	0	FALSE	FALSE	0.176886		YC_1_vs_XM_1	0	Flagella	Mixed/Inconsistent
Flagella	Gene1512546	2	FALSE	0	2	FALSE	FALSE	-1.63573	0.891884	MHT_1_vs_LD_1; YC_1_vs_YJ_1	0	Flagella	Mixed/Inconsistent
Flagella	Gene1513248	1	FALSE	0	1	FALSE	FALSE	-0.91713		LD_1_vs_SD_1	0	Flagella	Mixed/Inconsistent
Flagella	Gene1513667	1	FALSE	1	0	FALSE	FALSE	0.1732		XM_1_vs_MHT_1	0	Flagella	Mixed/Inconsistent
Flagella	Gene1513776	1	FALSE	0	1	FALSE	FALSE	-0.0245001		MHT_1_vs_LD_1	0	Flagella	Mixed/Inconsistent
Flagella	Gene1514283	2	FALSE	0	2	FALSE	FALSE	-0.324147	-0.257867	MHT_1_vs_LD_1; YC_1_vs_YJ_1	0	Flagella	Mixed/Inconsistent
Flagella	Gene1516059	1	FALSE	1	0	FALSE	FALSE	0.0818738		YC_1_vs_YJ_1	0	Flagella	Mixed/Inconsistent
Flagella	Gene1517280	1	FALSE	1	0	FALSE	FALSE	1.38977		SD_1_vs_YJ_1	0	Flagella	Mixed/Inconsistent
Flagella	Gene1517782	2	FALSE	0	2	FALSE	FALSE	-1.06424	0.622682	XM_1_vs_MHT_1; YC_1_vs_YJ_1	0	Flagella	Mixed/Inconsistent
Flagella	Gene1517948	1	FALSE	0	1	FALSE	FALSE	-0.0653959		YC_1_vs_YJ_1	0	Flagella	Mixed/Inconsistent
Flagella	Gene1518670	1	FALSE	0	1	FALSE	FALSE	-3.5304		YC_1_vs_YJ_1	0	Flagella	Mixed/Inconsistent
Flagella	Gene1520778	1	FALSE	1	0	FALSE	FALSE	3.56225		XM_1_vs_MHT_1	0	Flagella	Mixed/Inconsistent
Flagella	Gene1521690	1	FALSE	1	0	FALSE	FALSE	0.435755		MHT_1_vs_LD_1	0	Flagella	Mixed/Inconsistent
Flagella	Gene1522728	2	FALSE	1	1	FALSE	FALSE	-1.29717	-0.97988	SD_1_vs_YJ_1; XM_1_vs_MHT_1	0	Flagella	Mixed/Inconsistent
Flagella	Gene152336	1	FALSE	1	0	FALSE	FALSE	0.826568		LD_1_vs_SD_1	0	Flagella	Mixed/Inconsistent
Flagella	Gene1523453	1	FALSE	0	1	FALSE	FALSE	-0.0556394		YC_1_vs_XM_1	0	Flagella	Mixed/Inconsistent
Flagella	Gene1524505	2	FALSE	2	0	FALSE	FALSE	0.199231	0.640244	LD_1_vs_SD_1; YC_1_vs_XM_1	0	Flagella	Mixed/Inconsistent
Flagella	Gene1525491	1	FALSE	0	1	FALSE	FALSE	-0.409095		MHT_1_vs_LD_1	0	Flagella	Mixed/Inconsistent
Flagella	Gene1528670	1	FALSE	0	1	FALSE	FALSE	-0.184833		XM_1_vs_MHT_1	0	Flagella	Mixed/Inconsistent
Flagella	Gene1528671	1	FALSE	0	1	FALSE	FALSE	-0.87266		LD_1_vs_SD_1	0	Flagella	Mixed/Inconsistent
Flagella	Gene1529916	1	FALSE	0	1	FALSE	FALSE	-1.44643		YC_1_vs_YJ_1	0	Flagella	Mixed/Inconsistent
Flagella	Gene1530942	1	FALSE	1	0	FALSE	FALSE	1.34406		MHT_1_vs_LD_1	0	Flagella	Mixed/Inconsistent
Flagella	Gene1531046	1	FALSE	0	1	FALSE	FALSE	-1.02446		SD_1_vs_YJ_1	0	Flagella	Mixed/Inconsistent
Flagella	Gene1532792	1	FALSE	0	1	FALSE	FALSE	-1.11433		YC_1_vs_YJ_1	0	Flagella	Mixed/Inconsistent
Flagella	Gene1532814	2	FALSE	0	2	FALSE	FALSE	-0.830161	0.729266	MHT_1_vs_LD_1; SD_1_vs_YJ_1	0	Flagella	Mixed/Inconsistent
Flagella	Gene1533371	2	FALSE	0	2	FALSE	FALSE	-0.765948	0.816279	MHT_1_vs_LD_1; SD_1_vs_YJ_1	0	Flagella	Mixed/Inconsistent
Flagella	Gene1534327	1	FALSE	0	1	FALSE	FALSE	-1.39489		SD_1_vs_YJ_1	0	Flagella	Mixed/Inconsistent
Flagella	Gene1535208	1	FALSE	0	1	FALSE	FALSE	-0.15393		LD_1_vs_SD_1	0	Flagella	Mixed/Inconsistent
Flagella	Gene1535293	2	FALSE	0	2	FALSE	FALSE	-0.926396	0.914759	MHT_1_vs_LD_1; YC_1_vs_YJ_1	0	Flagella	Mixed/Inconsistent
Flagella	Gene1536253	1	FALSE	0	1	FALSE	FALSE	-0.385674		SD_1_vs_YJ_1	0	Flagella	Mixed/Inconsistent
Flagella	Gene153651	1	FALSE	1	0	FALSE	FALSE	2.35987		YC_1_vs_YJ_1	0	Flagella	Mixed/Inconsistent
Flagella	Gene1538019	2	FALSE	0	2	FALSE	FALSE	-0.450016	0.914298	MHT_1_vs_LD_1; SD_1_vs_YJ_1	0	Flagella	Mixed/Inconsistent
Flagella	Gene1538392	3	FALSE	1	2	FALSE	FALSE	0.236964	-8.90439	LD_1_vs_SD_1; MHT_1_vs_LD_1; XM_1_vs_MHT_1	0	Flagella	Mixed/Inconsistent
Flagella	Gene1539378	2	FALSE	0	2	FALSE	FALSE	-0.938571	-0.118085	XM_1_vs_MHT_1; YC_1_vs_YJ_1	0	Flagella	Mixed/Inconsistent
Flagella	Gene1540308	1	FALSE	0	1	FALSE	FALSE	-0.166157		YC_1_vs_XM_1	0	Flagella	Mixed/Inconsistent
Flagella	Gene1540390	2	FALSE	2	0	FALSE	FALSE	1.15814	0.2724	LD_1_vs_SD_1; YC_1_vs_XM_1	0	Flagella	Mixed/Inconsistent
Flagella	Gene1540725	1	FALSE	0	1	FALSE	FALSE	-0.581714		LD_1_vs_SD_1	0	Flagella	Mixed/Inconsistent
Flagella	Gene1542048	1	FALSE	0	1	FALSE	FALSE	-0.16964		LD_1_vs_SD_1	0	Flagella	Mixed/Inconsistent
Flagella	Gene1542285	1	FALSE	1	0	FALSE	FALSE	1.09247		MHT_1_vs_LD_1	0	Flagella	Mixed/Inconsistent
Flagella	Gene1542948	1	FALSE	0	1	FALSE	FALSE	-0.446362		YC_1_vs_YJ_1	0	Flagella	Mixed/Inconsistent
Flagella	Gene1543589	1	FALSE	0	1	FALSE	FALSE	-0.92203		YC_1_vs_YJ_1	0	Flagella	Mixed/Inconsistent
Flagella	Gene1543951	1	FALSE	1	0	FALSE	FALSE	0.0865482		MHT_1_vs_LD_1	0	Flagella	Mixed/Inconsistent
Flagella	Gene154526	2	FALSE	1	1	FALSE	FALSE	0.158314	-0.431904	XM_1_vs_MHT_1; YC_1_vs_YJ_1	0	Flagella	Mixed/Inconsistent
Flagella	Gene1546219	1	FALSE	1	0	FALSE	FALSE	0.0478797		YC_1_vs_YJ_1	0	Flagella	Mixed/Inconsistent
Flagella	Gene1546949	1	FALSE	0	1	FALSE	FALSE	-4.7486		SD_1_vs_YJ_1	0	Flagella	Mixed/Inconsistent
Flagella	Gene1547298	1	FALSE	0	1	FALSE	FALSE	-9.29696		LD_1_vs_SD_1	0	Flagella	Mixed/Inconsistent
Flagella	Gene1547767	1	FALSE	0	1	FALSE	FALSE	-0.812312		YC_1_vs_XM_1	0	Flagella	Mixed/Inconsistent
Flagella	Gene154824	1	FALSE	1	0	FALSE	FALSE	1.05341		YC_1_vs_XM_1	0	Flagella	Mixed/Inconsistent
Flagella	Gene1548368	2	FALSE	1	1	FALSE	FALSE	-1.64406	-0.762383	MHT_1_vs_LD_1; YC_1_vs_YJ_1	0	Flagella	Mixed/Inconsistent
Flagella	Gene1549452	1	FALSE	0	1	FALSE	FALSE	-2.71825		SD_1_vs_YJ_1	0	Flagella	Mixed/Inconsistent
Flagella	Gene1549737	2	FALSE	1	1	FALSE	FALSE	-2.76072	-0.527075	MHT_1_vs_LD_1; YC_1_vs_YJ_1	0	Flagella	Mixed/Inconsistent
Flagella	Gene1550657	1	FALSE	0	1	FALSE	FALSE	-4.64692		YC_1_vs_YJ_1	0	Flagella	Mixed/Inconsistent
Flagella	Gene1553611	1	FALSE	0	1	FALSE	FALSE	-0.249462		LD_1_vs_SD_1	0	Flagella	Mixed/Inconsistent
Flagella	Gene1555213	1	FALSE	0	1	FALSE	FALSE	-2.49405		YC_1_vs_YJ_1	0	Flagella	Mixed/Inconsistent
Flagella	Gene1555834	2	FALSE	1	1	FALSE	FALSE	-0.342644	-1.26784	MHT_1_vs_LD_1; YC_1_vs_XM_1	0	Flagella	Mixed/Inconsistent
Flagella	Gene1557956	1	FALSE	0	1	FALSE	FALSE	-8.08332		YC_1_vs_XM_1	0	Flagella	Mixed/Inconsistent
Flagella	Gene1558311	2	FALSE	1	1	FALSE	FALSE	-0.499071	-0.436988	LD_1_vs_SD_1; SD_1_vs_YJ_1	0	Flagella	Mixed/Inconsistent
Flagella	Gene1559185	1	FALSE	1	0	FALSE	FALSE	0.181725		LD_1_vs_SD_1	0	Flagella	Mixed/Inconsistent
Flagella	Gene1560362	2	FALSE	1	1	FALSE	FALSE	0.0523162	-8.34973	XM_1_vs_MHT_1; YC_1_vs_XM_1	0	Flagella	Mixed/Inconsistent
Flagella	Gene1560378	1	FALSE	1	0	FALSE	FALSE	0.0814606		XM_1_vs_MHT_1	0	Flagella	Mixed/Inconsistent
Flagella	Gene1560379	2	FALSE	0	2	FALSE	FALSE	-0.509893	0.778184	LD_1_vs_SD_1; YC_1_vs_YJ_1	0	Flagella	Mixed/Inconsistent
Flagella	Gene1560922	1	FALSE	0	1	FALSE	FALSE	-0.976371		MHT_1_vs_LD_1	0	Flagella	Mixed/Inconsistent
Flagella	Gene1561183	1	FALSE	0	1	FALSE	FALSE	-5.71533		YC_1_vs_YJ_1	0	Flagella	Mixed/Inconsistent
Flagella	Gene1561184	1	FALSE	1	0	FALSE	FALSE	2.23779		XM_1_vs_MHT_1	0	Flagella	Mixed/Inconsistent
Flagella	Gene1563221	1	FALSE	0	1	FALSE	FALSE	-0.18237		MHT_1_vs_LD_1	0	Flagella	Mixed/Inconsistent
Flagella	Gene1563743	1	FALSE	0	1	FALSE	FALSE	-5.39256		YC_1_vs_YJ_1	0	Flagella	Mixed/Inconsistent
Flagella	Gene1563744	1	FALSE	0	1	FALSE	FALSE	-4.35502		SD_1_vs_YJ_1	0	Flagella	Mixed/Inconsistent
Flagella	Gene1563806	1	FALSE	1	0	FALSE	FALSE	0.397488		YC_1_vs_XM_1	0	Flagella	Mixed/Inconsistent
Flagella	Gene1563864	1	FALSE	1	0	FALSE	FALSE	0.564351		LD_1_vs_SD_1	0	Flagella	Mixed/Inconsistent
Flagella	Gene1563865	1	FALSE	0	1	FALSE	FALSE	-0.901227		XM_1_vs_MHT_1	0	Flagella	Mixed/Inconsistent
Flagella	Gene1564624	1	FALSE	1	0	FALSE	FALSE	0.00191187		XM_1_vs_MHT_1	0	Flagella	Mixed/Inconsistent
Flagella	Gene1565323	1	FALSE	1	0	FALSE	FALSE	0.109184		XM_1_vs_MHT_1	0	Flagella	Mixed/Inconsistent
Flagella	Gene1565439	1	FALSE	0	1	FALSE	FALSE	-1.00734		LD_1_vs_SD_1	0	Flagella	Mixed/Inconsistent
Flagella	Gene1567897	1	FALSE	0	1	FALSE	FALSE	-0.151385		YC_1_vs_XM_1	0	Flagella	Mixed/Inconsistent
Flagella	Gene1569424	1	FALSE	1	0	FALSE	FALSE	0.0221854		XM_1_vs_MHT_1	0	Flagella	Mixed/Inconsistent
Flagella	Gene1571039	1	FALSE	0	1	FALSE	FALSE	-0.840258		SD_1_vs_YJ_1	0	Flagella	Mixed/Inconsistent
Flagella	Gene1571165	1	FALSE	1	0	FALSE	FALSE	1.43215		XM_1_vs_MHT_1	0	Flagella	Mixed/Inconsistent
Flagella	Gene1572895	2	FALSE	1	1	FALSE	FALSE	-0.862076	-1.00659	YC_1_vs_XM_1; YC_1_vs_YJ_1	0	Flagella	Mixed/Inconsistent
Flagella	Gene1572989	1	FALSE	0	1	FALSE	FALSE	-0.698297		LD_1_vs_SD_1	0	Flagella	Mixed/Inconsistent
Flagella	Gene1573549	2	FALSE	1	1	FALSE	FALSE	-0.149949	-1.88759	XM_1_vs_MHT_1; YC_1_vs_XM_1	0	Flagella	Mixed/Inconsistent
Flagella	Gene1574059	2	FALSE	0	2	FALSE	FALSE	-1.76797	0.884788	LD_1_vs_SD_1; SD_1_vs_YJ_1	0	Flagella	Mixed/Inconsistent
Flagella	Gene1575092	2	FALSE	1	1	FALSE	FALSE	-0.057639	-12.4572	MHT_1_vs_LD_1; YC_1_vs_XM_1	0	Flagella	Mixed/Inconsistent
Flagella	Gene1576118	2	FALSE	0	2	FALSE	FALSE	-1.04279	0.660983	SD_1_vs_YJ_1; YC_1_vs_YJ_1	0	Flagella	Mixed/Inconsistent
Flagella	Gene1576959	1	FALSE	1	0	FALSE	FALSE	1.24962		XM_1_vs_MHT_1	0	Flagella	Mixed/Inconsistent
Flagella	Gene1577627	1	FALSE	1	0	FALSE	FALSE	0.0187989		XM_1_vs_MHT_1	0	Flagella	Mixed/Inconsistent
Flagella	Gene1577737	3	FALSE	0	3	FALSE	FALSE	-0.835133	0.716759	LD_1_vs_SD_1; SD_1_vs_YJ_1; YC_1_vs_XM_1	0	Flagella	Mixed/Inconsistent
Flagella	Gene1578080	2	FALSE	0	2	FALSE	FALSE	-0.528541	0.903856	LD_1_vs_SD_1; MHT_1_vs_LD_1	0	Flagella	Mixed/Inconsistent
[truncated: 8,128 more rows]

## Sheet: VF Distribution 
VFDB_Annotation	Virulence_Category	Count	Avg_Log2FC	Present_In_Comparisons	Direction	Magnitude	High_Count	Display_Name
<i>lsp</i> T2SS	Secretion Systems	7	0.294365	4	Increasing	0.294365	FALSE
AAI/SCI-II T6SS	Secretion Systems	2	0.361309	2	Increasing	0.361309	FALSE
ABC transporter	Transport & Metabolism	758	0.0472205	6	Increasing	0.0472205	TRUE	ABC transporter
ABC transporter for dispersin	Transport & Metabolism	288	0.0626888	6	Increasing	0.0626888	TRUE	ABC transporter for dispersin
ACE T6SS	Secretion Systems	1	-0.152432	1	Decreasing	0.152432	FALSE
Bsa T3SS	Secretion Systems	135	-0.177238	6	Decreasing	0.177238	TRUE	Bsa T3SS
Catalase	Stress Response	22	0.246234	6	Increasing	0.246234	FALSE
Catalase-peroxidase	Stress Response	109	0.0597671	6	Increasing	0.0597671	TRUE	Catalase-peroxidase
Cell wall hydrolase	Other Virulence Factors	5	-0.758793	5	Decreasing	0.758793	FALSE
Cpi-2 encoded T3SS (SPI-2 like)	Secretion Systems	282	-0.109038	6	Decreasing	0.109038	TRUE	Cpi-2 encoded T3SS (SPI-2 l...
Cu,Zn superoxide dismutase	Stress Response	32	-0.133591	6	Decreasing	0.133591	TRUE	Cu,Zn superoxide dismutase
EPS type II secretion system	Secretion Systems	87	0.104211	6	Increasing	0.104211	TRUE	EPS type II secretion system
Exe T2SS	Secretion Systems	35	0.0931925	6	Increasing	0.0931925	TRUE	Exe T2SS
Flagella	Motility & Adhesion	2583	0.0634826	6	Increasing	0.0634826	TRUE	Flagella
Flagella (cluster I)	Motility & Adhesion	27	0.402725	6	Increasing	0.402725	FALSE
GAPDH	Stress Response	18	0.0650945	6	Increasing	0.0650945	FALSE
GacS/GacA two-component system	Regulatory Systems	899	-0.069389	6	Decreasing	0.069389	TRUE	GacS/GacA two-component system
Glucan-binding proteins	Other Virulence Factors	1	5.30679	1	Increasing	5.30679	FALSE
Hcp secretion island-1 encoded type VI secretion system (H-T6SS)	Secretion Systems	727	-0.033197	6	Decreasing	0.033197	TRUE	Hcp secretion island-1 enco...
LEE locus encoded TTSS	Secretion Systems	12	0.464787	5	Increasing	0.464787	FALSE
Lateral flagella	Motility & Adhesion	17	-0.074548	5	Decreasing	0.074548	FALSE
Lsp type II secretion system	Secretion Systems	9	-0.213065	5	Decreasing	0.213065	FALSE
Metalloprotease	Other Virulence Factors	1	3.24372	1	Increasing	3.24372	FALSE
Metalloproteases	Other Virulence Factors	6	-0.391453	5	Decreasing	0.391453	FALSE
Mxi-Spa TTSS effectors controlled by MxiE	Secretion Systems	95	-0.176437	6	Decreasing	0.176437	TRUE	Mxi-Spa TTSS effectors cont...
O-linked flagellar glycosylation	Motility & Adhesion	44	0.25929	6	Increasing	0.25929	TRUE	O-linked flagellar glycosyl...
P. aeruginosa TTSS	Secretion Systems	4	0.333742	4	Increasing	0.333742	FALSE
P. syringae TTSS	Secretion Systems	18	-0.035141	5	Decreasing	0.035141	FALSE
P. syringae TTSS effectors	Secretion Systems	76	0.306633	6	Increasing	0.306633	TRUE	P. syringae TTSS effectors
Phospholipase A2	Other Virulence Factors	8	-0.107148	5	Decreasing	0.107148	FALSE
Phospholipase C	Other Virulence Factors	1	-0.564292	1	Decreasing	0.564292	FALSE
Phospholipase D	Other Virulence Factors	23	-0.124771	6	Decreasing	0.124771	FALSE
Phospholipases C	Other Virulence Factors	9	0.110121	6	Increasing	0.110121	FALSE
Polar flagella	Motility & Adhesion	1807	0.00294351	6	Increasing	0.00294351	TRUE	Polar flagella
Ptl type IV secretion system	Secretion Systems	1	0.237288	1	Increasing	0.237288	FALSE
Rvh T4SS	Secretion Systems	2	-0.0800955	2	Decreasing	0.0800955	FALSE
SCI-I T6SS	Secretion Systems	46	-0.0906879	6	Decreasing	0.0906879	TRUE	SCI-I T6SS
SPI-2 encoded T3SS	Secretion Systems	18	-0.033903	6	Decreasing	0.033903	FALSE
Serine protease	Other Virulence Factors	24	0.0753724	6	Increasing	0.0753724	FALSE
Serine-threonine phosphatase	Regulatory Systems	131	-0.00158458	6	Decreasing	0.00158458	TRUE	Serine-threonine phosphatase
Streptococcal plasmin receptor/GAPDH	Stress Response	245	-0.0949946	6	Decreasing	0.0949946	TRUE	Streptococcal plasmin recep...
T2SS	Secretion Systems	66	0.0221901	6	Increasing	0.0221901	TRUE	T2SS
T2SS (Type II secretion system)	Secretion Systems	8	-0.474789	5	Decreasing	0.474789	FALSE
T2SS (Yst1)	Secretion Systems	6	0.844687	3	Increasing	0.844687	FALSE
T3SS	Secretion Systems	1381	-0.161945	6	Decreasing	0.161945	TRUE	T3SS
T3SS1	Secretion Systems	62	0.122956	6	Increasing	0.122956	TRUE	T3SS1
T3SS2	Secretion Systems	91	-0.0512428	6	Decreasing	0.0512428	TRUE	T3SS2
T4SS effectors	Secretion Systems	541	0.0513161	6	Increasing	0.0513161	TRUE	T4SS effectors
T6SS	Secretion Systems	81	0.0561225	6	Increasing	0.0561225	TRUE	T6SS
T6SS-1	Secretion Systems	8	-0.0028946	6	Decreasing	0.0028946	FALSE
TTSS	Secretion Systems	24	0.363267	6	Increasing	0.363267	FALSE
TTSS (SPI-1 encode)	Secretion Systems	12	-1.28619	5	Decreasing	1.28619	FALSE
TTSS (SPI-2 encode)	Secretion Systems	86	-0.0750075	6	Decreasing	0.0750075	TRUE	TTSS (SPI-2 encode)
TTSS (chromosomally encoded)	Secretion Systems	153	-0.25111	6	Decreasing	0.25111	TRUE	TTSS (chromosomally encoded)
TTSS (ysc-yop) secretion apparatus	Secretion Systems	1	0.601302	1	Increasing	0.601302	FALSE
TTSS(SPI-1 encode)	Secretion Systems	2	-0.222661	2	Decreasing	0.222661	FALSE
Trehalose-recycling ABC transporter	Transport & Metabolism	1432	-0.00353091	6	Decreasing	0.00353091	TRUE	Trehalose-recycling ABC tra...
Two-component system	Regulatory Systems	359	-0.109813	6	Decreasing	0.109813	TRUE	Two-component system
Type III secretion apparatus and effectors	Secretion Systems	99	-0.100019	6	Decreasing	0.100019	TRUE	Type III secretion apparatu...
Type III secretion system	Secretion Systems	5	-1.07838	3	Decreasing	1.07838	FALSE
Type IV secretion system	Secretion Systems	5	0.287637	3	Increasing	0.287637	FALSE
Tyrosine phosphatase	Regulatory Systems	15	0.566222	6	Increasing	0.566222	FALSE
VirB type IV secretion system	Secretion Systems	1	2.66751	1	Increasing	2.66751	FALSE
VirB/VirD4 type IV secretion system	Secretion Systems	2	-0.500774	2	Decreasing	0.500774	FALSE
VirB/VirD4 type IV secretion system & translocated effector Beps	Secretion Systems	2	0.487484	2	Increasing	0.487484	FALSE
Ysa T3SS	Secretion Systems	11	-0.779888	4	Decreasing	0.779888	FALSE
chromosome-encoded TTSS	Secretion Systems	51	0.333219	6	Increasing	0.333219	TRUE	chromosome-encoded TTSS
lateral flagella	Motility & Adhesion	624	-0.0330408	6	Decreasing	0.0330408	TRUE	lateral flagella
peritrichous flagella	Motility & Adhesion	256	0.0417662	6	Increasing	0.0417662	TRUE	peritrichous flagella
polar flagella	Motility & Adhesion	312	-0.177907	6	Decreasing	0.177907	TRUE	polar flagella

## Sheet: TopVF
VFDB_Annotation	Virulence_Category	Total_Count	Avg_Log2FC	Present_In_Comparisons	Direction	Display_Annotation
Flagella	Flagella	2583	0.0634826	6	Increasing	Flagella
Capsule	Capsule	2309	-0.00626954	6	Decreasing	Capsule
LPS	LPS	2054	-0.0605089	6	Decreasing	LPS
Type IV pili biosynthesis	T4SS	1962	-0.105778	6	Decreasing	Type IV pili biosynthesis
LOS	Other Virulence Factors	1856	-0.0821485	6	Decreasing	LOS
Polar flagella	Flagella	1807	0.00294351	6	Increasing	Polar flagella
type IV pili	T4SS	1612	0.00728382	6	Increasing	type IV pili
Trehalose-recycling ABC transporter	Other Virulence Factors	1432	-0.00353091	6	Decreasing	Trehalose-recycling ABC transporter
T3SS	T3SS	1381	-0.161945	6	Decreasing	T3SS
PDIM (phthiocerol dimycocerosate) and PGL (phenolic glycolipid) biosynthesis and transport	Other Virulence Factors	1339	-0.0533603	6	Decreasing	PDIM (phthiocerol dimycocerosate...
MymA operon	Other Virulence Factors	1317	-0.0425108	6	Decreasing	MymA operon
Alginate regulation	Other Virulence Factors	1194	-0.119611	6	Decreasing	Alginate regulation
Pyoverdine	Other Virulence Factors	922	-0.0981728	6	Decreasing	Pyoverdine
PhoP/R	Other Virulence Factors	908	0.0434975	6	Increasing	PhoP/R
GacS/GacA two-component system	Other Virulence Factors	899	-0.069389	6	Decreasing	GacS/GacA two-component system
MprA/B	Other Virulence Factors	883	-0.0080573	6	Decreasing	MprA/B
Type IV pili twitching motility related proteins	T4SS	812	-0.107997	6	Decreasing	Type IV pili twitching motility ...
ABC transporter	Other Virulence Factors	758	0.0472205	6	Increasing	ABC transporter
Hcp secretion island-1 encoded type VI secretion system (H-T6SS)	Secretion Systems	727	-0.033197	6	Decreasing	Hcp secretion island-1 encoded t...
Polysaccharide capsule	Capsule	700	-0.0266258	6	Decreasing	Polysaccharide capsule
LPS O-antigen (P. aeruginosa)	LPS	696	-0.0382655	6	Decreasing	LPS O-antigen (P. aeruginosa)
Heme biosynthesis	Iron Acquisition	679	-0.00075561	6	Decreasing	Heme biosynthesis
SenX3	Other Virulence Factors	674	-0.0122555	6	Decreasing	SenX3
Type IV pili	T4SS	674	-0.0839744	6	Decreasing	Type IV pili
DevR/S	Other Virulence Factors	660	-0.190729	6	Decreasing	DevR/S
lateral flagella	Flagella	624	-0.0330408	6	Decreasing	lateral flagella
Capsular polysaccharide	Other Virulence Factors	613	-0.0145985	6	Decreasing	Capsular polysaccharide
Beta-hemolysin/cytolysin	Other Virulence Factors	609	-0.0478315	6	Decreasing	Beta-hemolysin/cytolysin
Pyridine-2,6-dithiocarboxylic acid (PDTC)	Other Virulence Factors	602	-0.00946799	6	Decreasing	Pyridine-2,6-dithiocarboxylic ac...
AdeFGH efflux pump/transport autoinducer	Other Virulence Factors	599	-0.0627353	6	Decreasing	AdeFGH efflux pump/transport aut...
Capsule I	Capsule	598	-0.08651	6	Decreasing	Capsule I
GPL locus	Other Virulence Factors	594	-0.0250415	6	Decreasing	GPL locus
Mycobactin	Other Virulence Factors	572	-0.0775532	6	Decreasing	Mycobactin
T4SS effectors	T4SS	541	0.0513161	6	Increasing	T4SS effectors
RegX3	Other Virulence Factors	535	-0.0765648	6	Decreasing	RegX3
Fibronectin-binding protein	Other Virulence Factors	511	0.0318261	6	Increasing	Fibronectin-binding protein
Dot/Icm	Other Virulence Factors	481	0.00410954	6	Increasing	Dot/Icm
Capsule biosynthesis and transport	Capsule	452	-0.0617937	6	Decreasing	Capsule biosynthesis and transport
ClpC	Other Virulence Factors	437	0.0109966	6	Increasing	ClpC
O-antigen	Other Virulence Factors	434	-0.0415534	6	Decreasing	O-antigen
PDH-B	Other Virulence Factors	419	0.0269436	6	Increasing	PDH-B
direct heme uptake system	Iron Acquisition	409	-0.0886689	6	Decreasing	direct heme uptake system
Haemophilus iron transport locus	Iron Acquisition	408	-0.0166064	6	Decreasing	Haemophilus iron transport locus
Hemolysin	Other Virulence Factors	401	-0.108809	6	Decreasing	Hemolysin
Sigma A	Other Virulence Factors	395	0.0832104	6	Increasing	Sigma A
EF-Tu	Other Virulence Factors	384	-0.0587276	6	Decreasing	EF-Tu
thioquinolobactin	Other Virulence Factors	371	-0.0830302	6	Decreasing	thioquinolobactin
Two-component system	Other Virulence Factors	359	-0.109813	6	Decreasing	Two-component system
Pse5Ac7Ac	Other Virulence Factors	354	0.0585499	6	Increasing	Pse5Ac7Ac
colibactin	Other Virulence Factors	351	0.0516192	6	Increasing	colibactin

## Sheet: VF Categories
Main_Category	Total_Count	Upregulated	Downregulated	Avg_Log2FC	Percent_Up	Fold_Change	End_Label
Motility & Adhesion	5670	2782	2888	0.0220242	49.1	1.02	FC: 0.02 (+1x) • ↑2782/↓2888 (49.1%↑)
Secretion Systems	4255	1959	2296	-0.0699289	46	1.05	FC: -0.07 (1x) • ↑1959/↓2296 (46%↑)
Transport & Metabolism	2478	1201	1277	0.0196898	48.5	1.01	FC: 0.02 (+1x) • ↑1201/↓1277 (48.5%↑)
Regulatory Systems	1404	684	720	-0.0666082	48.7	1.05	FC: -0.07 (1x) • ↑684/↓720 (48.7%↑)
Stress Response	426	209	217	-0.0339088	49.1	1.02	FC: -0.03 (1x) • ↑209/↓217 (49.1%↑)
Other Virulence Factors	78	32	46	0.0117518	41	1.01	FC: 0.01 (+1x) • ↑32/↓46 (41%↑)
