# Supplementary material for: Longitudinal metagenomics reveals continuous restructuring of soil pathobiome under persistent Phytophthora pressure
Source: Front Plant Sci. 2026 Feb 2;16:1749879. doi: 10.3389/fpls.2025.1749879 (PMC12907438; doi:10.3389/fpls.2025.1749879)
Supplement: Supplementary Table 4 — Comprehensive CAZy class and family statistics across six-year temporal analysis. [file Table4.xlsx]

## Sheet: CAZy classes
Comparison	Class	Count	Percentage
YC_1_LD_1	CBM	367	6.56647
YC_1_LD_1	CE	1621	29.0034
YC_1_LD_1	Cellulosome	42	0.751476
YC_1_LD_1	GH	1029	18.4112
YC_1_LD_1	GT	2181	39.0231
YC_1_LD_1	PL	349	6.24441
YC_1_MHT_1	CBM	367	6.63773
YC_1_MHT_1	CE	1656	29.9512
YC_1_MHT_1	Cellulosome	40	0.723458
YC_1_MHT_1	GH	973	17.5981
YC_1_MHT_1	GT	2159	39.0487
YC_1_MHT_1	PL	334	6.04088
YC_1_SD_1	CBM	345	6.15851
YC_1_SD_1	CE	1655	29.543
YC_1_SD_1	Cellulosome	46	0.821135
YC_1_SD_1	GH	1027	18.3327
YC_1_SD_1	GT	2202	39.3074
YC_1_SD_1	PL	327	5.8372
YC_1_XM_1	CBM	367	6.59835
YC_1_XM_1	CE	1657	29.7914
YC_1_XM_1	Cellulosome	46	0.827041
YC_1_XM_1	GH	1042	18.7343
YC_1_XM_1	GT	2108	37.9
YC_1_XM_1	PL	342	6.14887
YC_1_YJ_1	CBM	349	6.22769
YC_1_YJ_1	CE	1661	29.6395
YC_1_YJ_1	Cellulosome	43	0.767309
YC_1_YJ_1	GH	1033	18.4333
YC_1_YJ_1	GT	2171	38.7402
YC_1_YJ_1	PL	347	6.19201

## Sheet: Abundant_Families
Family	Class	Total_Abundance
GT41	GT	4505
CE9	CE	2850
GT4	GT	2427
CE10	CE	1810
CE1	CE	1553
PL22	PL	941
GH23	GH	791
CE7	CE	765
GT2	GT	676
GH74	GH	571

## Sheet: Family_Persistence
Family	Class	Total_Comparisons
CBM12	CBM	5
CBM13	CBM	5
CBM14	CBM	5
CBM15	CBM	5
CBM16	CBM	5
CBM19	CBM	5
CBM2	CBM	5
CBM20	CBM	5
CBM23	CBM	5
CBM26	CBM	5
CBM30	CBM	5
CBM31	CBM	5
CBM32	CBM	5
CBM35	CBM	5
CBM36	CBM	5
CBM37	CBM	5
CBM38	CBM	5
CBM39	CBM	5
CBM40	CBM	5
CBM44	CBM	5
CBM48	CBM	5
CBM50	CBM	5
CBM54	CBM	5
CBM56	CBM	5
CBM57	CBM	5
CBM6	CBM	5
CBM61	CBM	5
CBM8	CBM	5
CBM9	CBM	5
CE1	CE	5
CE10	CE	5
CE11	CE	5
CE12	CE	5
CE14	CE	5
CE15	CE	5
CE16	CE	5
CE2	CE	5
CE3	CE	5
CE4	CE	5
CE5	CE	5
CE6	CE	5
CE7	CE	5
CE8	CE	5
CE9	CE	5
GH1	GH	5
GH10	GH	5
GH100	GH	5
GH102	GH	5
GH103	GH	5
GH105	GH	5
GH106	GH	5
GH107	GH	5
GH108	GH	5
GH109	GH	5
GH113	GH	5
GH115	GH	5
GH117	GH	5
GH119	GH	5
GH120	GH	5
GH121	GH	5
GH123	GH	5
GH13	GH	5
GH15	GH	5
GH16	GH	5
GH17	GH	5
GH18	GH	5
GH2	GH	5
GH20	GH	5
GH23	GH	5
GH24	GH	5
GH25	GH	5
GH28	GH	5
GH29	GH	5
GH3	GH	5
GH30	GH	5
GH31	GH	5
GH32	GH	5
GH33	GH	5
GH36	GH	5
GH37	GH	5
GH38	GH	5
GH39	GH	5
GH4	GH	5
GH42	GH	5
GH43	GH	5
GH47	GH	5
GH5	GH	5
GH50	GH	5
GH51	GH	5
GH53	GH	5
GH55	GH	5
GH57	GH	5
GH59	GH	5
GH62	GH	5
GH63	GH	5
GH64	GH	5
GH65	GH	5
GH66	GH	5
GH67	GH	5
GH71	GH	5
GH73	GH	5
GH74	GH	5
GH76	GH	5
GH77	GH	5
GH78	GH	5
GH83	GH	5
GH84	GH	5
GH88	GH	5
GH89	GH	5
GH9	GH	5
GH91	GH	5
GH92	GH	5
GH93	GH	5
GH94	GH	5
GH95	GH	5
GH96	GH	5
GH97	GH	5
GH99	GH	5
GT1	GT	5
GT11	GT	5
GT17	GT	5
GT19	GT	5
GT2	GT	5
GT20	GT	5
GT21	GT	5
GT22	GT	5
GT23	GT	5
GT25	GT	5
GT26	GT	5
GT27	GT	5
GT28	GT	5
GT29	GT	5
GT30	GT	5
GT31	GT	5
GT33	GT	5
GT35	GT	5
GT39	GT	5
GT4	GT	5
GT40	GT	5
GT41	GT	5
GT5	GT	5
GT51	GT	5
GT53	GT	5
GT55	GT	5
GT60	GT	5
GT61	GT	5
GT64	GT	5
GT66	GT	5
GT7	GT	5
GT70	GT	5
GT73	GT	5
GT75	GT	5
GT76	GT	5
GT78	GT	5
GT79	GT	5
GT8	GT	5
GT81	GT	5
GT83	GT	5
GT84	GT	5
GT87	GT	5
GT89	GT	5
GT9	GT	5
GT90	GT	5
PL1	PL	5
PL10	PL	5
PL11	PL	5
PL12	PL	5
PL14	PL	5
PL16	PL	5
PL17	PL	5
PL2	PL	5
PL20	PL	5
PL22	PL	5
PL3	PL	5
PL4	PL	5
PL5	PL	5
PL6	PL	5
PL9	PL	5
SLH	Cellulosome	5
cohesin	Cellulosome	5
dockerin	Cellulosome	5
CBM11	CBM	4
CBM22	CBM	4
CBM24	CBM	4
CBM4	CBM	4
CBM46	CBM	4
CBM51	CBM	4
CBM58	CBM	4
CE13	CE	4
GH110	GH	4
GH116	GH	4
GH124	GH	4
GH14	GH	4
GH19	GH	4
GH26	GH	4
GH35	GH	4
GH44	GH	4
GH46	GH	4
GH48	GH	4
GH56	GH	4
GH58	GH	4
GH75	GH	4
GH80	GH	4
GH85	GH	4
GH87	GH	4
GT10	GT	4
GT12	GT	4
GT3	GT	4
GT32	GT	4
GT45	GT	4
GT46	GT	4
GT48	GT	4
GT49	GT	4
GT50	GT	4
GT54	GT	4
GT6	GT	4
GT69	GT	4
GT85	GT	4
PL13	PL	4
PL15	PL	4
CBM10	CBM	3
CBM25	CBM	3
CBM42	CBM	3
CBM47	CBM	3
CBM49	CBM	3
CBM5	CBM	3
CBM60	CBM	3
GH101	GH	3
GH104	GH	3
GH11	GH	3
GH111	GH	3
GH112	GH	3
GH12	GH	3
GH122	GH	3
GH125	GH	3
GH27	GH	3
GH54	GH	3
GH70	GH	3
GH8	GH	3
GH86	GH	3
GH98	GH	3
GT24	GT	3
GT34	GT	3
GT37	GT	3
GT43	GT	3
GT44	GT	3
GT47	GT	3
GT56	GT	3
GT57	GT	3
GT58	GT	3
GT59	GT	3
GT62	GT	3
GT71	GT	3
GT74	GT	3
GT88	GT	3
GT92	GT	3
PL18	PL	3
CBM1	CBM	2
CBM17	CBM	2
CBM21	CBM	2
CBM3	CBM	2
CBM34	CBM	2
CBM45	CBM	2
CBM52	CBM	2
CBM59	CBM	2
CBM62	CBM	2
GH114	GH	2
GH34	GH	2
GH6	GH	2
GH68	GH	2
GH90	GH	2
GT14	GT	2
GT16	GT	2
GT18	GT	2
GT38	GT	2
GT72	GT	2
PL21	PL	2
PL7	PL	2
PL8	PL	2
CBM28	CBM	1
CBM29	CBM	1
CBM41	CBM	1
CBM53	CBM	1
GH45	GH	1
GH52	GH	1
GH72	GH	1
GH79	GH	1
GH81	GH	1
GH82	GH	1
GT13	GT	1
GT15	GT	1
GT63	GT	1
GT65	GT	1
GT68	GT	1
GT77	GT	1
GT91	GT	1

## Sheet: Network_Statistics
Metric	Value
Total_Nodes	70
Total_Edges	404
Correlation_Threshold	0.6
Network_Density	0.167288
Average_Degree	11.5429
Contrast_Threshold	0.230194
Contrasting_Families_Count	70

## Sheet: Contrast_Metrics_x0009_
Family	Total_Abundance	Present_In_Comparisons	Mean_Abundance	SD_Abundance	CV_Abundance	Range_Abundance	Presence_Ratio	Binary_Variance	Max_Abundance	Min_Abundance	Max_Min_Ratio	Contrast_Score	Class
CBM1	4	2	2	1.41421	0.707107	2	0.4	0	3	1	3	0.293102	CBM
CBM10	3	3	1	0	0	0	0.6	0	1	1	1	0.025	CBM
CBM11	9	4	2.25	1.25831	0.559247	3	0.8	0	4	1	4	0.276729	CBM
CBM12	21	5	4.2	1.48324	0.353152	4	1	0	6	2	3	0.192886	CBM
CBM13	34	5	6.8	2.48998	0.366174	6	1	0	11	5	2.2	0.182763	CBM
CBM14	7	5	1.4	0.547723	0.39123	1	1	0	2	1	2	0.170354	CBM
CBM15	8	5	1.6	0.894427	0.559017	2	1	0	3	1	3	0.248675	CBM
CBM16	34	5	6.8	3.42053	0.503019	9	1	0	11	2	5.5	0.315271	CBM
CBM17	2	2	1	0	0	0	0.4	0	1	1	1	0.025	CBM
CBM19	8	5	1.6	0.547723	0.342327	1	1	0	2	1	2	0.155683	CBM
CBM2	32	5	6.4	1.81659	0.283842	5	1	0	9	4	2.25	0.156328	CBM
CBM20	48	5	9.6	2.30217	0.23981	5	1	0	12	7	1.71429	0.129725	CBM
CBM21	3	2	1.5	0.707107	0.471405	1	0.4	0	2	1	2	0.194406	CBM
CBM22	6	4	1.5	0.57735	0.3849	1	0.8	0	2	1	2	0.168455	CBM
CBM23	22	5	4.4	1.51658	0.344676	4	1	0	6	2	3	0.190343	CBM
CBM24	10	4	2.5	1.29099	0.516398	3	0.8	0	4	1	4	0.263875	CBM
CBM25	4	3	1.33333	0.57735	0.433013	1	0.6	0	2	1	2	0.182889	CBM
CBM26	12	5	2.4	1.67332	0.697217	4	1	0	5	1	5	0.346105	CBM
CBM28	1	1	1			0	0.2		1	1	1		CBM
CBM29	1	1	1			0	0.2		1	1	1		CBM
CBM3	2	2	1	0	0	0	0.4	0	1	1	1	0.025	CBM
CBM30	11	5	2.2	1.09545	0.49793	3	1	0	4	1	4	0.258334	CBM
CBM31	8	5	1.6	0.547723	0.342327	1	1	0	2	1	2	0.155683	CBM
CBM32	202	5	40.4	4.50555	0.111524	11	1	0	45	34	1.32353	0.0993811	CBM
CBM34	3	2	1.5	0.707107	0.471405	1	0.4	0	2	1	2	0.194406	CBM
CBM35	87	5	17.4	2.88097	0.165573	8	1	0	21	13	1.61538	0.113937	CBM
CBM36	17	5	3.4	1.14018	0.335346	3	1	0	5	2	2.5	0.172059	CBM
CBM37	36	5	7.2	2.94958	0.409663	8	1	0	11	3	3.66667	0.238446	CBM
CBM38	11	5	2.2	1.30384	0.592655	3	1	0	4	1	4	0.286752	CBM
CBM39	14	5	2.8	0.83666	0.298807	2	1	0	4	2	2	0.145612	CBM
CBM4	8	4	2	2	1	4	0.8	0	5	1	5	0.43694	CBM
CBM40	62	5	12.4	3.57771	0.288525	9	1	0	16	7	2.28571	0.170566	CBM
CBM41	1	1	1			0	0.2		1	1	1		CBM
CBM42	4	3	1.33333	0.57735	0.433013	1	0.6	0	2	1	2	0.182889	CBM
CBM44	181	5	36.2	4.91935	0.135894	11	1	0	41	30	1.36667	0.107771	CBM
CBM45	2	2	1	0	0	0	0.4	0	1	1	1	0.025	CBM
CBM46	8	4	2	0.816497	0.408248	2	0.8	0	3	1	3	0.203445	CBM
CBM47	3	3	1	0	0	0	0.6	0	1	1	1	0.025	CBM
CBM48	110	5	22	5.52268	0.251031	14	1	0	29	15	1.93333	0.165434	CBM
CBM49	6	3	2	1	0.5	2	0.6	0	3	1	3	0.23097	CBM
CBM5	5	3	1.66667	0.57735	0.34641	1	0.6	0	2	1	2	0.156908	CBM
CBM50	409	5	81.8	3.70135	0.0452488	9	1	0	88	79	1.11392	0.0682884	CBM
CBM51	22	4	5.5	2.64575	0.481046	6	0.8	0	9	3	3	0.237224	CBM
CBM52	3	2	1.5	0.707107	0.471405	1	0.4	0	2	1	2	0.194406	CBM
CBM53	1	1	1			0	0.2		1	1	1		CBM
CBM54	9	5	1.8	1.30384	0.724356	3	1	0	4	1	4	0.326262	CBM
CBM56	26	5	5.2	2.94958	0.567226	8	1	0	10	2	5	0.319048	CBM
CBM57	22	5	4.4	1.67332	0.3803	4	1	0	7	3	2.33333	0.184364	CBM
CBM58	6	4	1.5	0.57735	0.3849	1	0.8	0	2	1	2	0.168455	CBM
CBM59	2	2	1	0	0	0	0.4	0	1	1	1	0.025	CBM
CBM6	68	5	13.6	2.70185	0.198666	7	1	0	17	10	1.7	0.122995	CBM
CBM60	6	3	2	1	0.5	2	0.6	0	3	1	3	0.23097	CBM
CBM61	31	5	6.2	3.83406	0.618396	9	1	0	11	2	5.5	0.349885	CBM
CBM62	2	2	1	0	0	0	0.4	0	1	1	1	0.025	CBM
CBM8	13	5	2.6	1.14018	0.438529	3	1	0	4	1	4	0.240514	CBM
CBM9	125	5	25	5.14782	0.205913	13	1	0	33	20	1.65	0.14183	CBM
CE1	1553	5	310.6	26.2545	0.0845284	67	1	0	346	279	1.24014	0.256362	CE
CE10	1810	5	362	16.0624	0.0443712	36	1	0	381	345	1.10435	0.148383	CE
CE11	114	5	22.8	3.56371	0.156303	8	1	0	27	19	1.42105	0.106298	CE
CE12	63	5	12.6	3.20936	0.254711	8	1	0	16	8	2	0.150294	CE
CE13	7	4	1.75	0.957427	0.547101	2	0.8	0	3	1	3	0.245101	CE
CE14	152	5	30.4	7.26636	0.239025	16	1	0	40	24	1.66667	0.161135	CE
CE15	125	5	25	4.30116	0.172047	10	1	0	30	20	1.5	0.118965	CE
CE16	43	5	8.6	3.20936	0.373182	8	1	0	11	3	3.66667	0.227502	CE
CE2	21	5	4.2	1.64317	0.39123	4	1	0	6	2	3	0.204309	CE
CE3	369	5	73.8	4.49444	0.0609003	12	1	0	80	68	1.17647	0.0835027	CE
CE4	315	5	63	6.78233	0.107656	16	1	0	71	55	1.29091	0.112331	CE
CE5	19	5	3.8	1.30384	0.343116	3	1	0	5	2	2.5	0.17439	CE
CE6	23	5	4.6	2.60768	0.566887	6	1	0	7	1	7	0.362977	CE
CE7	765	5	153	9.38083	0.0613126	26	1	0	165	139	1.18705	0.125682	CE
CE8	21	5	4.2	1.78885	0.425918	4	1	0	6	2	3	0.214716	CE
CE9	2850	5	570	6.7082	0.0117688	17	1	0	578	561	1.0303	0.0800345	CE
GH1	125	5	25	5.2915	0.21166	14	1	0	33	19	1.73684	0.14871	GH
GH10	50	5	10	1.58114	0.158114	4	1	0	12	8	1.5	0.0968745	GH
GH100	10	5	2	1	0.5	2	1	0	3	1	3	0.23097	GH
GH101	3	3	1	0	0	0	0.6	0	1	1	1	0.025	GH
GH102	16	5	3.2	2.94958	0.921743	7	1	0	8	1	8	0.497418	GH
GH103	92	5	18.4	3.50714	0.190605	9	1	0	23	14	1.64286	0.125119	GH
GH104	4	3	1.33333	0.57735	0.433013	1	0.6	0	2	1	2	0.182889	GH
GH105	79	5	15.8	3.70135	0.234263	9	1	0	20	11	1.81818	0.142599	GH
GH106	41	5	8.2	2.28035	0.278092	6	1	0	11	5	2.2	0.156338	GH
GH107	7	5	1.4	0.547723	0.39123	1	1	0	2	1	2	0.170354	GH
GH108	9	5	1.8	0.83666	0.464811	2	1	0	3	1	3	0.220413	GH
GH109	326	5	65.2	8.61394	0.132116	24	1	0	77	53	1.45283	0.147597	GH
GH11	4	3	1.33333	0.57735	0.433013	1	0.6	0	2	1	2	0.182889	GH
GH110	15	4	3.75	2.06155	0.549747	5	0.8	0	6	1	6	0.32985	GH
GH111	4	3	1.33333	0.57735	0.433013	1	0.6	0	2	1	2	0.182889	GH
GH112	5	3	1.66667	0.57735	0.34641	1	0.6	0	2	1	2	0.156908	GH
GH113	23	5	4.6	1.51658	0.32969	3	1	0	6	3	2	0.157862	GH
GH114	2	2	1	0	0	0	0.4	0	1	1	1	0.025	GH
GH115	11	5	2.2	0.83666	0.3803	2	1	0	3	1	3	0.19506	GH
GH116	7	4	1.75	0.957427	0.547101	2	0.8	0	3	1	3	0.245101	GH
GH117	12	5	2.4	1.51658	0.631906	4	1	0	5	1	5	0.326512	GH
GH119	192	5	38.4	4.61519	0.120187	11	1	0	45	34	1.32353	0.10198	GH
GH12	3	3	1	0	0	0	0.6	0	1	1	1	0.025	GH
GH120	12	5	2.4	1.14018	0.475073	3	1	0	4	1	4	0.251477	GH
GH121	64	5	12.8	3.76829	0.294398	10	1	0	17	7	2.42857	0.178884	GH
GH122	4	3	1.33333	0.57735	0.433013	1	0.6	0	2	1	2	0.182889	GH
GH123	11	5	2.2	1.64317	0.746894	4	1	0	5	1	5	0.361009	GH
GH124	7	4	1.75	0.957427	0.547101	2	0.8	0	3	1	3	0.245101	GH
GH125	3	3	1	0	0	0	0.6	0	1	1	1	0.025	GH
GH13	50	5	10	2.54951	0.254951	6	1	0	13	7	1.85714	0.140824	GH
GH14	9	4	2.25	0.957427	0.425523	2	0.8	0	3	1	3	0.208627	GH
GH15	192	5	38.4	4.39318	0.114406	11	1	0	42	31	1.35484	0.101028	GH
GH16	90	5	18	5.2915	0.293972	11	1	0	23	12	1.91667	0.168944	GH
GH17	9	5	1.8	0.447214	0.248452	1	1	0	2	1	2	0.127521	GH
GH18	60	5	12	2.12132	0.176777	5	1	0	14	9	1.55556	0.106847	GH
GH19	11	4	2.75	0.5	0.181818	1	0.8	0	3	2	1.5	0.0950305	GH
GH2	60	5	12	2.23607	0.186339	6	1	0	15	9	1.66667	0.115479	GH
GH20	52	5	10.4	1.51658	0.145825	4	1	0	13	9	1.44444	0.0917988	GH
GH23	791	5	158.2	10.663	0.0674022	24	1	0	171	147	1.16327	0.120944	GH
GH24	44	5	8.8	3.27109	0.371714	8	1	0	12	4	3	0.210395	GH
GH25	21	5	4.2	1.48324	0.353152	4	1	0	6	2	3	0.192886	GH
GH26	8	4	2	0.816497	0.408248	2	0.8	0	3	1	3	0.203445	GH
GH27	3	3	1	0	0	0	0.6	0	1	1	1	0.025	GH
GH28	38	5	7.6	4.39318	0.57805	11	1	0	15	4	3.75	0.300001	GH
GH29	38	5	7.6	1.34164	0.176532	3	1	0	10	7	1.42857	0.097629	GH
GH3	118	5	23.6	3.04959	0.12922	8	1	0	28	20	1.4	0.0976466	GH
GH30	16	5	3.2	2.16795	0.677484	5	1	0	6	1	6	0.368171	GH
GH31	48	5	9.6	1.67332	0.174304	4	1	0	11	7	1.57143	0.103517	GH
GH32	15	5	3	1.41421	0.471405	3	1	0	4	1	4	0.250377	GH
GH33	155	5	31	4.06202	0.131033	10	1	0	38	28	1.35714	0.103089	GH
GH34	3	2	1.5	0.707107	0.471405	1	0.4	0	2	1	2	0.194406	GH
GH35	6	4	1.5	0.57735	0.3849	1	0.8	0	2	1	2	0.168455	GH
GH36	26	5	5.2	2.16795	0.416913	5	1	0	7	2	3.5	0.227499	GH
GH37	28	5	5.6	2.07364	0.370294	5	1	0	8	3	2.66667	0.19268	GH
GH38	19	5	3.8	1.92354	0.506194	5	1	0	6	1	6	0.316784	GH
GH39	64	5	12.8	1.92354	0.150276	5	1	0	15	10	1.5	0.0975083	GH
GH4	71	5	14.2	5.26308	0.370639	11	1	0	20	9	2.22222	0.199583	GH
GH42	26	5	5.2	2.48998	0.478842	5	1	0	7	2	3.5	0.246078	GH
GH43	26	5	5.2	2.77489	0.533632	7	1	0	10	3	3.33333	0.264319	GH
GH44	10	4	2.5	1	0.4	2	0.8	0	3	1	3	0.20097	GH
GH45	2	1	2			0	0.2		2	2	1		GH
GH46	7	4	1.75	0.957427	0.547101	2	0.8	0	3	1	3	0.245101	GH
GH47	27	5	5.4	1.67332	0.309874	4	1	0	8	4	2	0.154903	GH
GH48	6	4	1.5	1	0.666667	2	0.8	0	3	1	3	0.28097	GH
GH5	39	5	7.8	1.64317	0.210663	4	1	0	10	6	1.66667	0.116806	GH
GH50	8	5	1.6	0.894427	0.559017	2	1	0	3	1	3	0.248675	GH
GH51	59	5	11.8	3.11448	0.263939	8	1	0	15	7	2.14286	0.156634	GH
GH52	1	1	1			0	0.2		1	1	1		GH
GH53	16	5	3.2	1.30384	0.40745	3	1	0	5	2	2.5	0.19369	GH
GH54	3	3	1	0	0	0	0.6	0	1	1	1	0.025	GH
GH55	15	5	3	2	0.666667	5	1	0	6	1	6	0.364925	GH
GH56	6	4	1.5	0.57735	0.3849	1	0.8	0	2	1	2	0.168455	GH
GH57	35	5	7	2.12132	0.303046	5	1	0	9	4	2.25	0.162089	GH
GH58	6	4	1.5	0.57735	0.3849	1	0.8	0	2	1	2	0.168455	GH
GH59	57	5	11.4	4.44972	0.390326	12	1	0	18	6	3	0.227919	GH
GH6	6	2	3	0	0	0	0.4	0	3	3	1	0.025	GH
GH62	9	5	1.8	0.83666	0.464811	2	1	0	3	1	3	0.220413	GH
GH63	146	5	29.2	3.11448	0.10666	7	1	0	33	26	1.26923	0.0846244	GH
GH64	6	5	1.2	0.447214	0.372678	1	1	0	2	1	2	0.164788	GH
GH65	26	5	5.2	1.78885	0.34401	4	1	0	7	3	2.33333	0.173477	GH
GH66	7	5	1.4	0.547723	0.39123	1	1	0	2	1	2	0.170354	GH
GH67	19	5	3.8	0.83666	0.220174	2	1	0	5	3	1.66667	0.113689	GH
GH68	2	2	1	0	0	0	0.4	0	1	1	1	0.025	GH
GH70	5	3	1.66667	1.1547	0.69282	2	0.6	0	3	1	3	0.288816	GH
GH71	7	5	1.4	0.894427	0.638877	2	1	0	3	1	3	0.272633	GH
GH72	1	1	1			0	0.2		1	1	1		GH
GH73	14	5	2.8	1.30384	0.465657	3	1	0	5	2	2.5	0.211152	GH
GH74	571	5	114.2	14.0071	0.122654	39	1	0	134	95	1.41053	0.188477	GH
GH75	9	4	2.25	0.5	0.222222	1	0.8	0	3	2	1.5	0.107152	GH
GH76	41	5	8.2	2.94958	0.359704	8	1	0	12	4	3	0.206792	GH
GH77	119	5	23.8	2.28035	0.0958131	6	1	0	26	20	1.3	0.0791544	GH
GH78	56	5	11.2	0.83666	0.0747018	2	1	0	12	10	1.2	0.0583807	GH
GH79	1	1	1			0	0.2		1	1	1		GH
GH8	5	3	1.66667	0.57735	0.34641	1	0.6	0	2	1	2	0.156908	GH
GH80	6	4	1.5	0.57735	0.3849	1	0.8	0	2	1	2	0.168455	GH
GH81	1	1	1			0	0.2		1	1	1		GH
GH82	1	1	1			0	0.2		1	1	1		GH
GH83	14	5	2.8	1.09545	0.39123	3	1	0	4	1	4	0.226324	GH
GH84	8	5	1.6	0.894427	0.559017	2	1	0	3	1	3	0.248675	GH
GH85	8	4	2	0	0	0	0.8	0	2	2	1	0.025	GH
GH86	5	3	1.66667	0.57735	0.34641	1	0.6	0	2	1	2	0.156908	GH
GH87	8	4	2	0.816497	0.408248	2	0.8	0	3	1	3	0.203445	GH
GH88	39	5	7.8	1.30384	0.167159	3	1	0	10	7	1.42857	0.0948172	GH
GH89	13	5	2.6	1.14018	0.438529	3	1	0	4	1	4	0.240514	GH
GH9	44	5	8.8	1.09545	0.124482	3	1	0	10	7	1.42857	0.0820142	GH
GH90	5	2	2.5	0.707107	0.282843	1	0.4	0	3	2	1.5	0.125338	GH
GH91	14	5	2.8	0.83666	0.298807	2	1	0	4	2	2	0.145612	GH
GH92	13	5	2.6	1.14018	0.438529	3	1	0	4	1	4	0.240514	GH
GH93	30	5	6	2.44949	0.408248	6	1	0	9	3	3	0.215385	GH
GH94	165	5	33	5.52268	0.167354	15	1	0	41	26	1.57692	0.134405	GH
GH95	37	5	7.4	3.57771	0.483474	8	1	0	12	4	3	0.243923	GH
GH96	8	5	1.6	1.34164	0.838525	3	1	0	4	1	4	0.360513	GH
GH97	45	5	9	2.54951	0.283279	6	1	0	12	6	2	0.152894	GH
GH98	3	3	1	0	0	0	0.6	0	1	1	1	0.025	GH
GH99	52	5	10.4	3.78153	0.363609	9	1	0	17	8	2.125	0.189073	GH
GT1	139	5	27.8	6.37966	0.229484	17	1	0	36	19	1.89474	0.16696	GT
GT10	5	4	1.25	0.5	0.4	1	0.8	0	2	1	2	0.172985	GT
GT11	15	5	3	1.41421	0.471405	3	1	0	5	2	2.5	0.212877	GT
GT12	7	4	1.75	0.957427	0.547101	2	0.8	0	3	1	3	0.245101	GT
GT13	2	1	2			0	0.2		2	2	1		GT
GT14	2	2	1	0	0	0	0.4	0	1	1	1	0.025	GT
GT15	1	1	1			0	0.2		1	1	1		GT
GT16	2	2	1	0	0	0	0.4	0	1	1	1	0.025	GT
GT17	10	5	2	1.73205	0.866025	4	1	0	5	1	5	0.396748	GT
GT18	3	2	1.5	0.707107	0.471405	1	0.4	0	2	1	2	0.194406	GT
GT19	126	5	25.2	4.08656	0.162165	9	1	0	30	21	1.42857	0.11123	GT
GT2	676	5	135.2	5.89067	0.04357	15	1	0	143	128	1.11719	0.0857768	GT
GT20	144	5	28.8	4.32435	0.150151	11	1	0	35	24	1.45833	0.114339	GT
GT21	41	5	8.2	1.92354	0.234578	5	1	0	11	6	1.83333	0.131132	GT
GT22	55	5	11	1.87083	0.170075	5	1	0	13	8	1.625	0.106573	GT
GT23	14	5	2.8	1.48324	0.529728	4	1	0	5	1	5	0.295859	GT
GT24	5	3	1.66667	1.1547	0.69282	2	0.6	0	3	1	3	0.288816	GT
GT25	16	5	3.2	1.48324	0.463512	4	1	0	5	1	5	0.275994	GT
GT26	101	5	20.2	4.96991	0.246035	13	1	0	27	14	1.92857	0.160831	GT
GT27	81	5	16.2	3.70135	0.228478	10	1	0	21	11	1.90909	0.146122	GT
GT28	267	5	53.4	7.23187	0.135428	19	1	0	62	43	1.44186	0.133391	GT
GT29	7	5	1.4	0.547723	0.39123	1	1	0	2	1	2	0.170354	GT
GT3	9	4	2.25	1.5	0.666667	3	0.8	0	4	1	4	0.308955	GT
GT30	70	5	14	4.12311	0.294508	10	1	0	19	9	2.11111	0.170981	GT
GT31	13	5	2.6	1.51658	0.583298	3	1	0	4	1	4	0.283945	GT
GT32	9	4	2.25	0.5	0.222222	1	0.8	0	3	2	1.5	0.107152	GT
GT33	23	5	4.6	1.51658	0.32969	4	1	0	7	3	2.33333	0.169181	GT
GT34	4	3	1.33333	0.57735	0.433013	1	0.6	0	2	1	2	0.182889	GT
GT35	155	5	31	4.63681	0.149574	12	1	0	37	25	1.48	0.117693	GT
GT37	5	3	1.66667	1.1547	0.69282	2	0.6	0	3	1	3	0.288816	GT
GT38	3	2	1.5	0.707107	0.471405	1	0.4	0	2	1	2	0.194406	GT
GT39	57	5	11.4	1.81659	0.15935	5	1	0	14	9	1.55556	0.101619	GT
GT4	2427	5	485.4	24.3064	0.0500749	56	1	0	514	458	1.12227	0.210243	GT
GT40	43	5	8.6	2.40832	0.280037	6	1	0	12	6	2	0.151922	GT
GT41	4505	5	901	25.6418	0.0284592	65	1	0	943	878	1.07403	0.229418	GT
GT43	5	3	1.66667	0.57735	0.34641	1	0.6	0	2	1	2	0.156908	GT
GT44	3	3	1	0	0	0	0.6	0	1	1	1	0.025	GT
GT45	12	4	3	1.63299	0.544331	4	0.8	0	5	1	5	0.30024	GT
GT46	9	4	2.25	1.25831	0.559247	3	0.8	0	4	1	4	0.276729	GT
GT47	6	3	2	1	0.5	2	0.6	0	3	1	3	0.23097	GT
GT48	6	4	1.5	0.57735	0.3849	1	0.8	0	2	1	2	0.168455	GT
GT49	7	4	1.75	0.957427	0.547101	2	0.8	0	3	1	3	0.245101	GT
GT5	186	5	37.2	6.22093	0.167229	15	1	0	45	30	1.5	0.132445	GT
GT50	7	4	1.75	0.957427	0.547101	2	0.8	0	3	1	3	0.245101	GT
GT51	124	5	24.8	4.76445	0.192115	13	1	0	32	19	1.68421	0.138546	GT
GT53	23	5	4.6	1.14018	0.247864	3	1	0	6	3	2	0.133314	GT
GT54	5	4	1.25	0.5	0.4	1	0.8	0	2	1	2	0.172985	GT
GT55	8	5	1.6	0.894427	0.559017	2	1	0	3	1	3	0.248675	GT
GT56	7	3	2.33333	1.52753	0.654654	3	0.6	0	4	1	4	0.305351	GT
GT57	3	3	1	0	0	0	0.6	0	1	1	1	0.025	GT
GT58	4	3	1.33333	0.57735	0.433013	1	0.6	0	2	1	2	0.182889	GT
GT59	4	3	1.33333	0.57735	0.433013	1	0.6	0	2	1	2	0.182889	GT
GT6	6	4	1.5	0.57735	0.3849	1	0.8	0	2	1	2	0.168455	GT
GT60	7	5	1.4	0.547723	0.39123	1	1	0	2	1	2	0.170354	GT
GT61	5	5	1	0	0	0	1	0	1	1	1	0.025	GT
GT62	3	3	1	0	0	0	0.6	0	1	1	1	0.025	GT
GT63	1	1	1			0	0.2		1	1	1		GT
GT64	6	5	1.2	0.447214	0.372678	1	1	0	2	1	2	0.164788	GT
GT65	2	1	2			0	0.2		2	2	1		GT
GT66	239	5	47.8	6.45755	0.135095	15	1	0	55	40	1.375	0.11968	GT
GT68	2	1	2			0	0.2		2	2	1		GT
GT69	4	4	1	0	0	0	0.8	0	1	1	1	0.025	GT
GT7	24	5	4.8	1.78885	0.372678	5	1	0	7	2	3.5	0.214229	GT
GT70	32	5	6.4	1.51658	0.236965	4	1	0	9	5	1.8	0.12803	GT
GT71	3	3	1	0	0	0	0.6	0	1	1	1	0.025	GT
GT72	2	2	1	0	0	0	0.4	0	1	1	1	0.025	GT
GT73	6	5	1.2	0.447214	0.372678	1	1	0	2	1	2	0.164788	GT
GT74	3	3	1	0	0	0	0.6	0	1	1	1	0.025	GT
GT75	19	5	3.8	1.64317	0.432413	4	1	0	6	2	3	0.216664	GT
GT76	33	5	6.6	2.07364	0.314189	5	1	0	9	4	2.25	0.165432	GT
GT77	1	1	1			0	0.2		1	1	1		GT
GT78	14	5	2.8	1.48324	0.529728	4	1	0	5	1	5	0.295859	GT
GT79	15	5	3	1	0.333333	2	1	0	4	2	2	0.15597	GT
GT8	16	5	3.2	1.78885	0.559017	4	1	0	6	2	3	0.254645	GT
GT81	49	5	9.8	5.11859	0.522305	13	1	0	17	4	4.25	0.301748	GT
GT83	336	5	67.2	10.4019	0.154791	23	1	0	79	56	1.41071	0.150362	GT
GT84	19	5	3.8	0.83666	0.220174	2	1	0	5	3	1.66667	0.113689	GT
GT85	12	4	3	2.16025	0.720082	5	0.8	0	6	1	6	0.38095	GT
GT87	37	5	7.4	3.36155	0.454263	9	1	0	12	3	4	0.263145	GT
GT88	4	3	1.33333	0.57735	0.433013	1	0.6	0	2	1	2	0.182889	GT
GT89	30	5	6	3.39116	0.565194	8	1	0	12	4	3	0.268439	GT
GT9	412	5	82.4	5.72713	0.069504	14	1	0	92	78	1.17949	0.0921294	GT
GT90	12	5	2.4	0.894427	0.372678	2	1	0	3	1	3	0.192774	GT
GT91	1	1	1			0	0.2		1	1	1		GT
GT92	5	3	1.66667	0.57735	0.34641	1	0.6	0	2	1	2	0.156908	GT
PL1	16	5	3.2	1.09545	0.342327	3	1	0	5	2	2.5	0.174153	PL
PL10	84	5	16.8	4.26615	0.253937	11	1	0	23	12	1.91667	0.156934	PL
PL11	114	5	22.8	3.11448	0.1366	7	1	0	26	19	1.36842	0.0960861	PL
PL12	14	5	2.8	1.30384	0.465657	3	1	0	5	2	2.5	0.211152	PL
PL13	5	4	1.25	0.5	0.4	1	0.8	0	2	1	2	0.172985	PL
PL14	53	5	10.6	2.50998	0.236791	5	1	0	13	8	1.625	0.126588	PL
PL15	8	4	2	2	1	4	0.8	0	5	1	5	0.43694	PL
PL16	7	5	1.4	0.894427	0.638877	2	1	0	3	1	3	0.272633	PL
PL17	8	5	1.6	0.547723	0.342327	1	1	0	2	1	2	0.155683	PL
PL18	4	3	1.33333	0.57735	0.433013	1	0.6	0	2	1	2	0.182889	PL
PL2	5	5	1	0	0	0	1	0	1	1	1	0.025	PL
PL20	13	5	2.6	2.30217	0.885451	5	1	0	6	1	6	0.430561	PL
PL21	2	2	1	0	0	0	0.4	0	1	1	1	0.025	PL
PL22	941	5	188.2	7.0852	0.0376472	17	1	0	198	181	1.09392	0.0893885	PL
PL3	8	5	1.6	0.547723	0.342327	1	1	0	2	1	2	0.155683	PL
PL4	361	5	72.2	8.34865	0.115632	22	1	0	85	63	1.34921	0.134091	PL
PL5	18	5	3.6	1.14018	0.316715	3	1	0	5	2	2.5	0.16647	PL
PL6	11	5	2.2	1.30384	0.592655	3	1	0	4	1	4	0.286752	PL
PL7	2	2	1	0	0	0	0.4	0	1	1	1	0.025	PL
PL8	3	2	1.5	0.707107	0.471405	1	0.4	0	2	1	2	0.194406	PL
PL9	22	5	4.4	0.894427	0.203279	2	1	0	5	3	1.66667	0.10862	PL
SLH	70	5	14	2.34521	0.167515	6	1	0	18	12	1.5	0.105665	Cellulosome
cohesin	52	5	10.4	2.30217	0.221363	6	1	0	14	8	1.75	0.128069	Cellulosome
dockerin	95	5	19	4.1833	0.220174	11	1	0	24	13	1.84615	0.145042	Cellulosome

## Sheet: Most_Contrasting
Family	Class	Total_Abundance	Present_In_Comparisons	Mean_Abundance	SD_Abundance	CV_Abundance	Range_Abundance	Presence_Ratio	Binary_Variance	Max_Abundance	Min_Abundance	Max_Min_Ratio	Has_Zero	Has_High	Contrast_Score
GH102	GH	16	5	3.2	2.94958	0.921743	7	1	0	8	1	8	FALSE	TRUE	0.497418
CBM4	CBM	8	4	2	2	1	4	0.8	0	5	1	5	FALSE	TRUE	0.43694
PL15	PL	8	4	2	2	1	4	0.8	0	5	1	5	FALSE	TRUE	0.43694
PL20	PL	13	5	2.6	2.30217	0.885451	5	1	0	6	1	6	FALSE	TRUE	0.430561
GT17	GT	10	5	2	1.73205	0.866025	4	1	0	5	1	5	FALSE	TRUE	0.396748
GT85	GT	12	4	3	2.16025	0.720082	5	0.8	0	6	1	6	FALSE	TRUE	0.38095
GH30	GH	16	5	3.2	2.16795	0.677484	5	1	0	6	1	6	FALSE	TRUE	0.368171
GH55	GH	15	5	3	2	0.666667	5	1	0	6	1	6	FALSE	TRUE	0.364925
CE6	CE	23	5	4.6	2.60768	0.566887	6	1	0	7	1	7	FALSE	FALSE	0.362977
GH123	GH	11	5	2.2	1.64317	0.746894	4	1	0	5	1	5	FALSE	TRUE	0.361009
GH96	GH	8	5	1.6	1.34164	0.838525	3	1	0	4	1	4	FALSE	TRUE	0.360513
CBM61	CBM	31	5	6.2	3.83406	0.618396	9	1	0	11	2	5.5	FALSE	TRUE	0.349885
CBM26	CBM	12	5	2.4	1.67332	0.697217	4	1	0	5	1	5	FALSE	TRUE	0.346105
GH110	GH	15	4	3.75	2.06155	0.549747	5	0.8	0	6	1	6	FALSE	TRUE	0.32985
GH117	GH	12	5	2.4	1.51658	0.631906	4	1	0	5	1	5	FALSE	TRUE	0.326512
CBM54	CBM	9	5	1.8	1.30384	0.724356	3	1	0	4	1	4	FALSE	TRUE	0.326262
CBM56	CBM	26	5	5.2	2.94958	0.567226	8	1	0	10	2	5	FALSE	TRUE	0.319048
GH38	GH	19	5	3.8	1.92354	0.506194	5	1	0	6	1	6	FALSE	TRUE	0.316784
CBM16	CBM	34	5	6.8	3.42053	0.503019	9	1	0	11	2	5.5	FALSE	TRUE	0.315271
GT3	GT	9	4	2.25	1.5	0.666667	3	0.8	0	4	1	4	FALSE	TRUE	0.308955
GT56	GT	7	3	2.33333	1.52753	0.654654	3	0.6	0	4	1	4	FALSE	TRUE	0.305351
GT81	GT	49	5	9.8	5.11859	0.522305	13	1	0	17	4	4.25	FALSE	TRUE	0.301748
GT45	GT	12	4	3	1.63299	0.544331	4	0.8	0	5	1	5	FALSE	TRUE	0.30024
GH28	GH	38	5	7.6	4.39318	0.57805	11	1	0	15	4	3.75	FALSE	TRUE	0.300001
GT78	GT	14	5	2.8	1.48324	0.529728	4	1	0	5	1	5	FALSE	TRUE	0.295859
GT23	GT	14	5	2.8	1.48324	0.529728	4	1	0	5	1	5	FALSE	TRUE	0.295859
CBM1	CBM	4	2	2	1.41421	0.707107	2	0.4	0	3	1	3	FALSE	TRUE	0.293102
GT37	GT	5	3	1.66667	1.1547	0.69282	2	0.6	0	3	1	3	FALSE	TRUE	0.288816
GH70	GH	5	3	1.66667	1.1547	0.69282	2	0.6	0	3	1	3	FALSE	TRUE	0.288816
GT24	GT	5	3	1.66667	1.1547	0.69282	2	0.6	0	3	1	3	FALSE	TRUE	0.288816
CBM38	CBM	11	5	2.2	1.30384	0.592655	3	1	0	4	1	4	FALSE	TRUE	0.286752
CBM11	CBM	9	4	2.25	1.25831	0.559247	3	0.8	0	4	1	4	FALSE	TRUE	0.276729
CE1	CE	1553	5	310.6	26.2545	0.0845284	67	1	0	346	279	1.24014	FALSE	TRUE	0.256362
CBM15	CBM	8	5	1.6	0.894427	0.559017	2	1	0	3	1	3	FALSE	TRUE	0.248675
GT41	GT	4505	5	901	25.6418	0.0284592	65	1	0	943	878	1.07403	FALSE	TRUE	0.229418
GT4	GT	2427	5	485.4	24.3064	0.0500749	56	1	0	514	458	1.12227	FALSE	TRUE	0.210243
CBM21	CBM	3	2	1.5	0.707107	0.471405	1	0.4	0	2	1	2	FALSE	TRUE	0.194406
CBM12	CBM	21	5	4.2	1.48324	0.353152	4	1	0	6	2	3	FALSE	TRUE	0.192886
CBM23	CBM	22	5	4.4	1.51658	0.344676	4	1	0	6	2	3	FALSE	TRUE	0.190343
GH74	GH	571	5	114.2	14.0071	0.122654	39	1	0	134	95	1.41053	FALSE	TRUE	0.188477
CBM13	CBM	34	5	6.8	2.48998	0.366174	6	1	0	11	5	2.2	FALSE	TRUE	0.182763
CBM14	CBM	7	5	1.4	0.547723	0.39123	1	1	0	2	1	2	FALSE	FALSE	0.170354
CBM22	CBM	6	4	1.5	0.57735	0.3849	1	0.8	0	2	1	2	FALSE	FALSE	0.168455
GT1	GT	139	5	27.8	6.37966	0.229484	17	1	0	36	19	1.89474	FALSE	TRUE	0.16696
CE14	CE	152	5	30.4	7.26636	0.239025	16	1	0	40	24	1.66667	FALSE	TRUE	0.161135
CBM2	CBM	32	5	6.4	1.81659	0.283842	5	1	0	9	4	2.25	FALSE	TRUE	0.156328
CBM19	CBM	8	5	1.6	0.547723	0.342327	1	1	0	2	1	2	FALSE	FALSE	0.155683
GT83	GT	336	5	67.2	10.4019	0.154791	23	1	0	79	56	1.41071	FALSE	TRUE	0.150362
CE10	CE	1810	5	362	16.0624	0.0443712	36	1	0	381	345	1.10435	FALSE	TRUE	0.148383
GH109	GH	326	5	65.2	8.61394	0.132116	24	1	0	77	53	1.45283	FALSE	TRUE	0.147597
PL4	PL	361	5	72.2	8.34865	0.115632	22	1	0	85	63	1.34921	FALSE	TRUE	0.134091
GT28	GT	267	5	53.4	7.23187	0.135428	19	1	0	62	43	1.44186	FALSE	TRUE	0.133391
CBM20	CBM	48	5	9.6	2.30217	0.23981	5	1	0	12	7	1.71429	FALSE	FALSE	0.129725
CE7	CE	765	5	153	9.38083	0.0613126	26	1	0	165	139	1.18705	FALSE	TRUE	0.125682
GH23	GH	791	5	158.2	10.663	0.0674022	24	1	0	171	147	1.16327	FALSE	TRUE	0.120944
PL22	PL	941	5	188.2	7.0852	0.0376472	17	1	0	198	181	1.09392	FALSE	TRUE	0.0893885
CE9	CE	2850	5	570	6.7082	0.0117688	17	1	0	578	561	1.0303	FALSE	TRUE	0.0800345
CBM10	CBM	3	3	1	0	0	0	0.6	0	1	1	1	FALSE	FALSE	0.025
CBM17	CBM	2	2	1	0	0	0	0.4	0	1	1	1	FALSE	FALSE	0.025
