# Supplementary material for: Longitudinal metagenomics reveals continuous restructuring of soil pathobiome under persistent Phytophthora pressure
Source: Front Plant Sci. 2026 Feb 2;16:1749879. doi: 10.3389/fpls.2025.1749879 (PMC12907438; doi:10.3389/fpls.2025.1749879)
Supplement: Supplementary Table 5 — Comprehensive COG functional category. [file Table5.xlsx]

## Sheet: COGs
Sample	COG_Code	COG_Description	Count	Total_Abundance	Gene_Count	Mean_Abundance	Year	Year_Label
YC_1_XM_1	V	Defense mechanisms	3168	1890.27	3168	0.596677	1	YC_1_XM_1
YC_1_XM_1	M	Cell wall/membrane/envelope biogenesis	5438	3244.73	5438	0.596677	1	YC_1_XM_1
YC_1_XM_1	U	Intracellular trafficking, secretion, and vesicular transport	1059	631.881	1059	0.596677	1	YC_1_XM_1
YC_1_XM_1	N	Cell motility	425	253.588	425	0.596677	1	YC_1_XM_1
YC_1_XM_1	T	Signal transduction mechanisms	5299	3161.79	5299	0.596677	1	YC_1_XM_1
YC_1_XM_1	Q	Secondary metabolites biosynthesis, transport and catabolism	2192	1307.92	2192	0.596677	1	YC_1_XM_1
YC_1_XM_1	W	Extracellular structures	58	34.6073	58	0.596677	1	YC_1_XM_1
YC_1_XM_1	X	Mobilome: prophages, transposons	1421	847.878	1421	0.596677	1	YC_1_XM_1
YC_1_MHT_1	V	Defense mechanisms	3107	503.598	3107	0.162085	2	YC_1_MHT_1
YC_1_MHT_1	M	Cell wall/membrane/envelope biogenesis	5367	869.91	5367	0.162085	2	YC_1_MHT_1
YC_1_MHT_1	U	Intracellular trafficking, secretion, and vesicular transport	1087	176.186	1087	0.162085	2	YC_1_MHT_1
YC_1_MHT_1	N	Cell motility	456	73.9108	456	0.162085	2	YC_1_MHT_1
YC_1_MHT_1	T	Signal transduction mechanisms	5204	843.49	5204	0.162085	2	YC_1_MHT_1
YC_1_MHT_1	Q	Secondary metabolites biosynthesis, transport and catabolism	2220	359.829	2220	0.162085	2	YC_1_MHT_1
YC_1_MHT_1	W	Extracellular structures	46	7.45591	46	0.162085	2	YC_1_MHT_1
YC_1_MHT_1	X	Mobilome: prophages, transposons	1389	225.136	1389	0.162085	2	YC_1_MHT_1
YC_1_LD_1	V	Defense mechanisms	3128	2545.27	3128	0.813705	3	YC_1_LD_1
YC_1_LD_1	M	Cell wall/membrane/envelope biogenesis	5476	4455.85	5476	0.813705	3	YC_1_LD_1
YC_1_LD_1	U	Intracellular trafficking, secretion, and vesicular transport	1157	941.457	1157	0.813705	3	YC_1_LD_1
YC_1_LD_1	N	Cell motility	502	408.48	502	0.813705	3	YC_1_LD_1
YC_1_LD_1	T	Signal transduction mechanisms	5214	4242.66	5214	0.813705	3	YC_1_LD_1
YC_1_LD_1	Q	Secondary metabolites biosynthesis, transport and catabolism	2165	1761.67	2165	0.813705	3	YC_1_LD_1
YC_1_LD_1	W	Extracellular structures	52	42.3127	52	0.813705	3	YC_1_LD_1
YC_1_LD_1	X	Mobilome: prophages, transposons	1368	1113.15	1368	0.813705	3	YC_1_LD_1
YC_1_SD_1_	V	Defense mechanisms	3108	490.613	3108	0.157855	4	YC_1_SD_1_
YC_1_SD_1_	M	Cell wall/membrane/envelope biogenesis	5377	848.786	5377	0.157855	4	YC_1_SD_1_
YC_1_SD_1_	U	Intracellular trafficking, secretion, and vesicular transport	1121	176.955	1121	0.157855	4	YC_1_SD_1_
YC_1_SD_1_	N	Cell motility	455	71.824	455	0.157855	4	YC_1_SD_1_
YC_1_SD_1_	T	Signal transduction mechanisms	5058	798.431	5058	0.157855	4	YC_1_SD_1_
YC_1_SD_1_	Q	Secondary metabolites biosynthesis, transport and catabolism	2225	351.227	2225	0.157855	4	YC_1_SD_1_
YC_1_SD_1_	W	Extracellular structures	42	6.62991	42	0.157855	4	YC_1_SD_1_
YC_1_SD_1_	X	Mobilome: prophages, transposons	1461	230.626	1461	0.157855	4	YC_1_SD_1_
YC_1_YJ_1_	V	Defense mechanisms	3121	1144.62	3121	0.366749	5	YC_1_YJ_1_
YC_1_YJ_1_	M	Cell wall/membrane/envelope biogenesis	5577	2045.36	5577	0.366749	5	YC_1_YJ_1_
YC_1_YJ_1_	U	Intracellular trafficking, secretion, and vesicular transport	1058	388.02	1058	0.366749	5	YC_1_YJ_1_
YC_1_YJ_1_	N	Cell motility	488	178.974	488	0.366749	5	YC_1_YJ_1_
YC_1_YJ_1_	T	Signal transduction mechanisms	5071	1859.78	5071	0.366749	5	YC_1_YJ_1_
YC_1_YJ_1_	Q	Secondary metabolites biosynthesis, transport and catabolism	2193	804.281	2193	0.366749	5	YC_1_YJ_1_
YC_1_YJ_1_	W	Extracellular structures	51	18.7042	51	0.366749	5	YC_1_YJ_1_
YC_1_YJ_1_	X	Mobilome: prophages, transposons	1445	529.952	1445	0.366749	5	YC_1_YJ_1_

## Sheet: COGtrend
COG_Code	COG_Description	Metric	Slope	P_value	R_squared	Mean_Value	Total_Value	Trend_Direction	Significance	Slope_Label	P_value_Label	Metric_Label
V	Defense mechanisms	Gene_Count	-9.3	0.294082	0.349144	3126.4	15632	Non-significantly Decreasing	Not Significant	-9.3	p = 0.294	Gene Count
V	Defense mechanisms	Total_Abundance	-150.428	0.666037	0.070461	1314.88	6574.38	Non-significantly Decreasing	Not Significant	-150.428	p = 0.666	Total Abundance
M	Cell wall/membrane/envelope biogenesis	Gene_Count	28.8	0.354293	0.284816	5447	27235	Non-significantly Increasing	Not Significant	28.8	p = 0.354	Gene Count
M	Cell wall/membrane/envelope biogenesis	Total_Abundance	-241.986	0.691213	0.0600222	2292.93	11464.6	Non-significantly Decreasing	Not Significant	-241.986	p = 0.691	Total Abundance
U	Intracellular trafficking, secretion, and vesicular transport	Gene_Count	3.2	0.848927	0.0141452	1096.4	5482	Non-significantly Increasing	Not Significant	3.2	p = 0.849	Gene Count
U	Intracellular trafficking, secretion, and vesicular transport	Total_Abundance	-48.6952	0.702809	0.055513	462.9	2314.5	Non-significantly Decreasing	Not Significant	-48.695	p = 0.703	Total Abundance
N	Cell motility	Gene_Count	12.5	0.233418	0.424731	465.2	2326	Non-significantly Increasing	Not Significant	12.5	p = 0.233	Gene Count
N	Cell motility	Total_Abundance	-15.1315	0.784387	0.0289569	197.355	986.776	Non-significantly Decreasing	Not Significant	-15.132	p = 0.784	Total Abundance
T	Signal transduction mechanisms	Gene_Count	-60.2	0.0229016	0.861333	5169.2	25846	Significantly Decreasing	Significant	-60.2	p < 0.05	Gene Count
T	Signal transduction mechanisms	Total_Abundance	-264.907	0.649443	0.0778349	2181.23	10906.2	Non-significantly Decreasing	Not Significant	-264.907	p = 0.649	Total Abundance
Q	Secondary metabolites biosynthesis, transport and catabolism	Gene_Count	0.7	0.941979	0.00207803	2199	10995	Non-significantly Increasing	Not Significant	0.7	p = 0.942	Gene Count
Q	Secondary metabolites biosynthesis, transport and catabolism	Total_Abundance	-101.587	0.670922	0.0683654	916.985	4584.92	Non-significantly Decreasing	Not Significant	-101.587	p = 0.671	Total Abundance
W	Extracellular structures	Gene_Count	-1.8	0.428197	0.217742	49.8	249	Non-significantly Decreasing	Not Significant	-1.8	p = 0.428	Gene Count
W	Extracellular structures	Total_Abundance	-3.26321	0.597809	0.103368	21.942	109.71	Non-significantly Decreasing	Not Significant	-3.263	p = 0.598	Total Abundance
X	Mobilome: prophages, transposons	Gene_Count	12	0.398557	0.24321	1416.8	7084	Non-significantly Increasing	Not Significant	12	p = 0.399	Gene Count
X	Mobilome: prophages, transposons	Total_Abundance	-63.0361	0.677581	0.0655633	589.348	2946.74	Non-significantly Decreasing	Not Significant	-63.036	p = 0.678	Total Abundance

## Sheet: COGcorr
COG_Code	Slope_Gene_Count	Slope_Total_Abundance	P_value_Gene_Count	P_value_Total_Abundance	Gene_Count_Significant	Abundance_Significant	Both_Significant
V	-9.3	-150.428	0.294082	0.666037	Not Significant	Not Significant	Not Both
M	28.8	-241.986	0.354293	0.691213	Not Significant	Not Significant	Not Both
U	3.2	-48.6952	0.848927	0.702809	Not Significant	Not Significant	Not Both
N	12.5	-15.1315	0.233418	0.784387	Not Significant	Not Significant	Not Both
T	-60.2	-264.907	0.0229016	0.649443	Significant	Not Significant	Not Both
Q	0.7	-101.587	0.941979	0.670922	Not Significant	Not Significant	Not Both
W	-1.8	-3.26321	0.428197	0.597809	Not Significant	Not Significant	Not Both
X	12	-63.0361	0.398557	0.677581	Not Significant	Not Significant	Not Both

## Sheet: Quadrant_Analysis
COG_Code	Slope_Gene_Count	Slope_Total_Abundance	P_value_Gene_Count	P_value_Total_Abundance	Gene_Count_Significant	Abundance_Significant	Both_Significant	Quadrant
V	-9.3	-150.428	0.294082	0.666037	Not Significant	Not Significant	Not Both	Q3: Both Decreasing
M	28.8	-241.986	0.354293	0.691213	Not Significant	Not Significant	Not Both	Q4: Gene↑ Abundance↓
U	3.2	-48.6952	0.848927	0.702809	Not Significant	Not Significant	Not Both	Q4: Gene↑ Abundance↓
N	12.5	-15.1315	0.233418	0.784387	Not Significant	Not Significant	Not Both	Q4: Gene↑ Abundance↓
T	-60.2	-264.907	0.0229016	0.649443	Significant	Not Significant	Not Both	Q3: Both Decreasing
Q	0.7	-101.587	0.941979	0.670922	Not Significant	Not Significant	Not Both	Q4: Gene↑ Abundance↓
W	-1.8	-3.26321	0.428197	0.597809	Not Significant	Not Significant	Not Both	Q3: Both Decreasing
X	12	-63.0361	0.398557	0.677581	Not Significant	Not Significant	Not Both	Q4: Gene↑ Abundance↓

## Sheet: Abundance_Matrix
Unnamed: 0	V	M	U	N	T	Q	W	X
YC_1_XM_1	1890.27	3244.73	631.881	253.588	3161.79	1307.92	34.6073	847.878
YC_1_MHT_1	503.598	869.91	176.186	73.9108	843.49	359.829	7.45591	225.136
YC_1_LD_1	2545.27	4455.85	941.457	408.48	4242.66	1761.67	42.3127	1113.15
YC_1_SD_1	490.613	848.786	176.955	71.824	798.431	351.227	6.62991	230.626
YC_1_YJ_1	1144.62	2045.36	388.02	178.974	1859.78	804.281	18.7042	529.952

## Sheet: Correlation_Matrix
Unnamed: 0	YC_1_XM_1	YC_1_MHT_1	YC_1_LD_1	YC_1_SD_1	YC_1_YJ_1
YC_1_XM_1	1	0.999898	0.999582	0.999492	0.998781
YC_1_MHT_1	0.999898	1	0.999712	0.999654	0.998911
YC_1_LD_1	0.999582	0.999712	1	0.999515	0.999208
YC_1_SD_1	0.999492	0.999654	0.999515	1	0.999525
YC_1_YJ_1	0.998781	0.998911	0.999208	0.999525	1

## Sheet: Summary
Insight	Value
Categories with BOTH increasing trends
Categories with BOTH decreasing trends	V, T, W
Categories with DIVERGENT trends	M, U, N, Q, X
Correlation between trends	r = 0.417, p = 0.3036
