# Supplementary material for: Longitudinal metagenomics reveals continuous restructuring of soil pathobiome under persistent Phytophthora pressure
Source: Front Plant Sci. 2026 Feb 2;16:1749879. doi: 10.3389/fpls.2025.1749879 (PMC12907438; doi:10.3389/fpls.2025.1749879)
Supplement: Supplementary Table 6 — Microbial diversity metrics across taxonomic levels. [file Table6.xlsx]

## Sheet: Alpha_Diversity_Combined
Sample	Level	Observed_Richness	Shannon	Simpson	InvSimpson	Year	Numeric_Year	Year_Label	Year_Group
LD_1	Phylum	45	1.9071	0.729109	3.69152	4	4	Year 4	Years 3-4
MHT_1	Phylum	46	1.91784	0.725692	3.64554	3	3	Year 3	Years 3-4
SD_1	Phylum	45	1.82489	0.714972	3.50842	5	5	Year 5	Years 5-6
XM_1	Phylum	47	1.97083	0.744325	3.91121	2	2	Year 2	Years 1-2
YC_1	Phylum	46	1.97856	0.749992	3.99988	1	1	Year 1	Years 1-2
YJ_1	Phylum	46	1.87408	0.718948	3.55807	6	6	Year 6	Years 5-6
LD_1	Genus	550	5.02759	0.979889	49.7239	4	4	Year 4	Years 3-4
MHT_1	Genus	550	5.06047	0.981334	53.5739	3	3	Year 3	Years 3-4
SD_1	Genus	545	4.86951	0.973768	38.1218	5	5	Year 5	Years 5-6
XM_1	Genus	550	5.10254	0.981976	55.4801	2	2	Year 2	Years 1-2
YC_1	Genus	555	5.10081	0.981943	55.38	1	1	Year 1	Years 1-2
YJ_1	Genus	546	4.92239	0.978194	45.8582	6	6	Year 6	Years 5-6
LD_1	Species	714	5.43188	0.983863	61.9691	4	4	Year 4	Years 3-4
MHT_1	Species	717	5.4741	0.985161	67.3885	3	3	Year 3	Years 3-4
SD_1	Species	715	5.35383	0.981987	55.5148	5	5	Year 5	Years 5-6
XM_1	Species	717	5.5262	0.986272	72.8441	2	2	Year 2	Years 1-2
YC_1	Species	717	5.5156	0.98596	71.2247	1	1	Year 1	Years 1-2
YJ_1	Species	715	5.31116	0.982791	58.1085	6	6	Year 6	Years 5-6

## Sheet: Alpha_Diversity_Trends
Level	Slope	P_value	R_squared
Phylum	-0.0277407	0.0172646	0.79336
Genus	-0.0464014	0.0158166	0.801879
Species	-0.0451866	0.0016945	0.93354

## Sheet: PCOA_Phylum
Sample	PCoA1	PCoA2	Level	Var1	Var2	Year	Numeric_Year	Year_Label	Year_Group
LD_1	-0.0207488	-0.0319698	Phylum	72.8	21.4	4	4	Year 4	Years 3-4
MHT_1	-0.0226896	-0.00922317	Phylum	72.8	21.4	3	3	Year 3	Years 3-4
SD_1	0.079249	-0.0278504	Phylum	72.8	21.4	5	5	Year 5	Years 5-6
XM_1	-0.0437106	0.00997376	Phylum	72.8	21.4	2	2	Year 2	Years 1-2
YC_1	-0.0463614	0.0142585	Phylum	72.8	21.4	1	1	Year 1	Years 1-2
YJ_1	0.0542614	0.0448111	Phylum	72.8	21.4	6	6	Year 6	Years 5-6

## Sheet: PCOA_Genus
Sample	PCoA1	PCoA2	Level	Var1	Var2	Year	Numeric_Year	Year_Label	Year_Group
LD_1	-0.0154064	-0.0455098	Genus	44.6	42.7	4	4	Year 4	Years 3-4
MHT_1	-0.0247643	-0.0452083	Genus	44.6	42.7	3	3	Year 3	Years 3-4
SD_1	0.128003	-0.0280046	Genus	44.6	42.7	5	5	Year 5	Years 5-6
XM_1	-0.0500679	-0.00335077	Genus	44.6	42.7	2	2	Year 2	Years 1-2
YC_1	-0.0481229	-0.00567107	Genus	44.6	42.7	1	1	Year 1	Years 1-2
YJ_1	0.0103589	0.127744	Genus	44.6	42.7	6	6	Year 6	Years 5-6

## Sheet: PCOA_Species
Sample	PCoA1	PCoA2	Level	Var1	Var2	Year	Numeric_Year	Year_Label	Year_Group
LD_1	-0.022016	-0.044898	Species	43.2	41.8	4	4	Year 4	Years 3-4
MHT_1	-0.0277372	-0.0439652	Species	43.2	41.8	3	3	Year 3	Years 3-4
SD_1	0.136552	-0.0341636	Species	43.2	41.8	5	5	Year 5	Years 5-6
XM_1	-0.0489393	-0.00440212	Species	43.2	41.8	2	2	Year 2	Years 1-2
YC_1	-0.0503805	-0.0102716	Species	43.2	41.8	1	1	Year 1	Years 1-2
YJ_1	0.0125215	0.1377	Species	43.2	41.8	6	6	Year 6	Years 5-6

## Sheet: PCOA_Variance
Level	PCoA1_Variance	PCoA2_Variance	Total_Variance
Phylum	72.8	21.4	94.2
Genus	44.6	42.7	87.3
Species	43.2	41.8	85

## Sheet: Hierarchical_Clustering
Sample	Cluster	Level
YC_1	1	Phylum
XM_1	1	Phylum
MHT_1	1	Phylum
LD_1	1	Phylum
SD_1	2	Phylum
YJ_1	2	Phylum
YC_1	1	Genus
XM_1	1	Genus
MHT_1	1	Genus
LD_1	1	Genus
SD_1	2	Genus
YJ_1	2	Genus
YC_1	1	Species
XM_1	1	Species
MHT_1	1	Species
LD_1	1	Species
SD_1	2	Species
YJ_1	2	Species

## Sheet: Temporal_Beta_Diversity
Sample1	Sample2	Year1	Year2	Year_Difference	Distance	Level	Comparison_Type
YC_1	XM_1	1	2	1	0.0141929	Phylum	Within Group
YC_1	MHT_1	1	3	2	0.0492743	Phylum	Between Groups
YC_1	LD_1	1	4	3	0.0528997	Phylum	Between Groups
YC_1	SD_1	1	5	4	0.132704	Phylum	Between Groups
YC_1	YJ_1	1	6	5	0.105492	Phylum	Between Groups
XM_1	MHT_1	2	3	1	0.0451112	Phylum	Within Group
XM_1	LD_1	2	4	2	0.0476468	Phylum	Between Groups
XM_1	SD_1	2	5	3	0.1289	Phylum	Between Groups
XM_1	YJ_1	2	6	4	0.104092	Phylum	Between Groups
MHT_1	LD_1	3	4	1	0.0459702	Phylum	Within Group
MHT_1	SD_1	3	5	2	0.108028	Phylum	Between Groups
MHT_1	YJ_1	3	6	3	0.0982986	Phylum	Between Groups
LD_1	SD_1	4	5	1	0.100063	Phylum	Within Group
LD_1	YJ_1	4	6	2	0.107921	Phylum	Between Groups
SD_1	YJ_1	5	6	1	0.0765352	Phylum	Within Group
YC_1	XM_1	1	2	1	0.0289922	Genus	Within Group
YC_1	MHT_1	1	3	2	0.0720663	Genus	Between Groups
YC_1	LD_1	1	4	3	0.089683	Genus	Between Groups
YC_1	SD_1	1	5	4	0.178445	Genus	Between Groups
YC_1	YJ_1	1	6	5	0.151814	Genus	Between Groups
XM_1	MHT_1	2	3	1	0.0786471	Genus	Within Group
XM_1	LD_1	2	4	2	0.0938241	Genus	Between Groups
XM_1	SD_1	2	5	3	0.181055	Genus	Between Groups
XM_1	YJ_1	2	6	4	0.152046	Genus	Between Groups
MHT_1	LD_1	3	4	1	0.0684395	Genus	Within Group
MHT_1	SD_1	3	5	2	0.160148	Genus	Between Groups
MHT_1	YJ_1	3	6	3	0.179406	Genus	Between Groups
LD_1	SD_1	4	5	1	0.157593	Genus	Within Group
LD_1	YJ_1	4	6	2	0.179702	Genus	Between Groups
SD_1	YJ_1	5	6	1	0.197417	Genus	Within Group
YC_1	XM_1	1	2	1	0.0318873	Species	Within Group
YC_1	MHT_1	1	3	2	0.0772287	Species	Between Groups
YC_1	LD_1	1	4	3	0.0979752	Species	Between Groups
YC_1	SD_1	1	5	4	0.189765	Species	Between Groups
YC_1	YJ_1	1	6	5	0.167585	Species	Between Groups
XM_1	MHT_1	2	3	1	0.0859157	Species	Within Group
XM_1	LD_1	2	4	2	0.102481	Species	Between Groups
XM_1	SD_1	2	5	3	0.189851	Species	Between Groups
XM_1	YJ_1	2	6	4	0.163768	Species	Between Groups
MHT_1	LD_1	3	4	1	0.0824445	Species	Within Group
MHT_1	SD_1	3	5	2	0.172613	Species	Between Groups
MHT_1	YJ_1	3	6	3	0.190308	Species	Between Groups
LD_1	SD_1	4	5	1	0.174277	Species	Within Group
LD_1	YJ_1	4	6	2	0.192388	Species	Between Groups
SD_1	YJ_1	5	6	1	0.213862	Species	Within Group

## Sheet: Temporal_Decay
Level	Slope	R_squared	P_value	Within_Group_Mean	Between_Group_Mean	Group_Difference_p
Phylum	0.0163964	0.346094	0.0210628	0.0563745	0.0935257	0.0714822
Genus	0.0162452	0.154188	0.14768	0.106218	0.143819	0.310226
Species	0.0166621	0.14647	0.159148	0.117677	0.154396	0.351301

## Sheet: Community_Composition
Taxon	Sample	Abundance	Level	Genus	Species
p__Proteobacteria	YC_1	28.1784	Phylum
p__Actinobacteria	YC_1	8.66578	Phylum
p__Acidobacteria	YC_1	8.18283	Phylum
p__Bacteroidetes	YC_1	2.97605	Phylum
p__Gemmatimonadetes	YC_1	2.09023	Phylum
p__Chloroflexi	YC_1	2.21065	Phylum
p__Planctomycetes	YC_1	1.86203	Phylum
p__Nitrospirae	YC_1	1.0344	Phylum
p__Verrucomicrobia	YC_1	1.6937	Phylum
p__Firmicutes	YC_1	1.28803	Phylum
p__Candidatus Rokubacteria	YC_1	0.693448	Phylum
p__Cyanobacteria	YC_1	0.915569	Phylum
p__Thaumarchaeota	YC_1	0.456476	Phylum
p__Chordata	YC_1	0.277768	Phylum
p__Deinococcus-Thermus	YC_1	0.199283	Phylum
p__Nematoda	YC_1	0.163562	Phylum
p__Streptophyta	YC_1	0.198031	Phylum
p__Euryarchaeota	YC_1	0.135601	Phylum
p__Chlamydiae	YC_1	0.0896387	Phylum
p__Ignavibacteriae	YC_1	0.0982021	Phylum
p__Proteobacteria	XM_1	28.6782	Phylum
p__Actinobacteria	XM_1	8.36187	Phylum
p__Acidobacteria	XM_1	8.0172	Phylum
p__Bacteroidetes	XM_1	2.85425	Phylum
p__Gemmatimonadetes	XM_1	2.08206	Phylum
p__Chloroflexi	XM_1	2.1619	Phylum
p__Planctomycetes	XM_1	1.95869	Phylum
p__Nitrospirae	XM_1	1.05562	Phylum
p__Verrucomicrobia	XM_1	1.53438	Phylum
p__Firmicutes	XM_1	1.32099	Phylum
p__Candidatus Rokubacteria	XM_1	0.675773	Phylum
p__Cyanobacteria	XM_1	0.897242	Phylum
p__Thaumarchaeota	XM_1	0.430486	Phylum
p__Chordata	XM_1	0.269852	Phylum
p__Deinococcus-Thermus	XM_1	0.203037	Phylum
p__Nematoda	XM_1	0.236191	Phylum
p__Streptophyta	XM_1	0.289805	Phylum
p__Euryarchaeota	XM_1	0.129568	Phylum
p__Chlamydiae	XM_1	0.0985953	Phylum
p__Ignavibacteriae	XM_1	0.0939563	Phylum
p__Proteobacteria	MHT_1	30.4347	Phylum
p__Actinobacteria	MHT_1	7.59106	Phylum
p__Acidobacteria	MHT_1	7.76	Phylum
p__Bacteroidetes	MHT_1	3.03601	Phylum
p__Gemmatimonadetes	MHT_1	1.89508	Phylum
p__Chloroflexi	MHT_1	1.73901	Phylum
p__Planctomycetes	MHT_1	1.76719	Phylum
p__Nitrospirae	MHT_1	1.87457	Phylum
p__Verrucomicrobia	MHT_1	1.72554	Phylum
p__Firmicutes	MHT_1	1.21624	Phylum
p__Candidatus Rokubacteria	MHT_1	0.654314	Phylum
p__Cyanobacteria	MHT_1	0.738631	Phylum
p__Thaumarchaeota	MHT_1	0.277099	Phylum
p__Chordata	MHT_1	0.27488	Phylum
p__Deinococcus-Thermus	MHT_1	0.185642	Phylum
p__Nematoda	MHT_1	0.144916	Phylum
p__Streptophyta	MHT_1	0.143269	Phylum
p__Euryarchaeota	MHT_1	0.109125	Phylum
p__Chlamydiae	MHT_1	0.0944955	Phylum
p__Ignavibacteriae	MHT_1	0.0924204	Phylum
p__Proteobacteria	LD_1	29.7131	Phylum
p__Actinobacteria	LD_1	8.99365	Phylum
p__Acidobacteria	LD_1	7.98388	Phylum
p__Bacteroidetes	LD_1	1.34986	Phylum
p__Gemmatimonadetes	LD_1	2.0638	Phylum
p__Chloroflexi	LD_1	1.8142	Phylum
p__Planctomycetes	LD_1	2.09595	Phylum
p__Nitrospirae	LD_1	1.83528	Phylum
p__Verrucomicrobia	LD_1	1.44931	Phylum
p__Firmicutes	LD_1	1.26514	Phylum
p__Candidatus Rokubacteria	LD_1	1.01286	Phylum
p__Cyanobacteria	LD_1	0.692098	Phylum
p__Thaumarchaeota	LD_1	0.185792	Phylum
p__Chordata	LD_1	0.303373	Phylum
p__Deinococcus-Thermus	LD_1	0.203276	Phylum
p__Nematoda	LD_1	0.126847	Phylum
p__Streptophyta	LD_1	0.0978741	Phylum
p__Euryarchaeota	LD_1	0.119486	Phylum
p__Chlamydiae	LD_1	0.0984349	Phylum
p__Ignavibacteriae	LD_1	0.0896916	Phylum
p__Proteobacteria	SD_1	31.7689	Phylum
p__Actinobacteria	SD_1	12.6489	Phylum
p__Acidobacteria	SD_1	5.51699	Phylum
p__Bacteroidetes	SD_1	1.63842	Phylum
p__Gemmatimonadetes	SD_1	1.72287	Phylum
p__Chloroflexi	SD_1	2.0204	Phylum
p__Planctomycetes	SD_1	1.56767	Phylum
p__Nitrospirae	SD_1	3.57934	Phylum
p__Verrucomicrobia	SD_1	0.998422	Phylum
p__Firmicutes	SD_1	1.18034	Phylum
p__Candidatus Rokubacteria	SD_1	0.627664	Phylum
p__Cyanobacteria	SD_1	0.483532	Phylum
p__Thaumarchaeota	SD_1	0.192836	Phylum
p__Chordata	SD_1	0.33567	Phylum
p__Deinococcus-Thermus	SD_1	0.189142	Phylum
p__Nematoda	SD_1	0.156892	Phylum
p__Streptophyta	SD_1	0.117655	Phylum
p__Euryarchaeota	SD_1	0.105302	Phylum
p__Chlamydiae	SD_1	0.0983947	Phylum
p__Ignavibacteriae	SD_1	0.0619809	Phylum
p__Proteobacteria	YJ_1	32.0652	Phylum
p__Actinobacteria	YJ_1	10.9608	Phylum
p__Acidobacteria	YJ_1	4.97936	Phylum
p__Bacteroidetes	YJ_1	3.52614	Phylum
p__Gemmatimonadetes	YJ_1	3.58524	Phylum
p__Chloroflexi	YJ_1	1.85562	Phylum
p__Planctomycetes	YJ_1	1.66895	Phylum
p__Nitrospirae	YJ_1	1.02514	Phylum
p__Verrucomicrobia	YJ_1	1.0505	Phylum
p__Firmicutes	YJ_1	1.27429	Phylum
p__Candidatus Rokubacteria	YJ_1	0.698645	Phylum
p__Cyanobacteria	YJ_1	0.598367	Phylum
p__Thaumarchaeota	YJ_1	0.434555	Phylum
p__Chordata	YJ_1	0.334079	Phylum
p__Deinococcus-Thermus	YJ_1	0.338567	Phylum
p__Nematoda	YJ_1	0.177368	Phylum
p__Streptophyta	YJ_1	0.101969	Phylum
p__Euryarchaeota	YJ_1	0.109297	Phylum
p__Chlamydiae	YJ_1	0.0912835	Phylum
p__Ignavibacteriae	YJ_1	0.0762703	Phylum
	YC_1	1.04461	Genus	g__Mycobacterium
	YC_1	0.787538	Genus	g__Bordetella
	YC_1	0.558621	Genus	g__Acidobacterium
	YC_1	0.30213	Genus	g__Nitrospira
	YC_1	0.54399	Genus	g__Sphingomonas
	YC_1	0.1614	Genus	g__Lysobacter
	YC_1	0.351955	Genus	g__Pedosphaera
	YC_1	0.266431	Genus	g__Gemmatirosa
	YC_1	0.252507	Genus	g__Gemmatimonas
	YC_1	0.248927	Genus	g__Pseudomonas
	YC_1	0.235027	Genus	g__Streptomyces
	YC_1	0.241405	Genus	g__Burkholderia
	YC_1	0.164014	Genus	g__Dongia
	YC_1	0.173171	Genus	g__Bradyrhizobium
	YC_1	0.140278	Genus	g__Steroidobacter
	YC_1	0.126989	Genus	g__Vibrio
	YC_1	0.159703	Genus	g__Candidatus Solibacter
	YC_1	0.119186	Genus	g__Hydrogenophaga
	YC_1	0.119616	Genus	g__Mesorhizobium
	YC_1	0.109908	Genus	g__Sorangium
	XM_1	1.04015	Genus	g__Mycobacterium
	XM_1	0.807318	Genus	g__Bordetella
	XM_1	0.514135	Genus	g__Acidobacterium
	XM_1	0.309139	Genus	g__Nitrospira
	XM_1	0.61002	Genus	g__Sphingomonas
	XM_1	0.168097	Genus	g__Lysobacter
	XM_1	0.307103	Genus	g__Pedosphaera
	XM_1	0.278473	Genus	g__Gemmatirosa
	XM_1	0.250328	Genus	g__Gemmatimonas
	XM_1	0.253794	Genus	g__Pseudomonas
	XM_1	0.230108	Genus	g__Streptomyces
	XM_1	0.244337	Genus	g__Burkholderia
	XM_1	0.198974	Genus	g__Dongia
	XM_1	0.167606	Genus	g__Bradyrhizobium
	XM_1	0.115078	Genus	g__Steroidobacter
	XM_1	0.131029	Genus	g__Vibrio
	XM_1	0.155927	Genus	g__Candidatus Solibacter
	XM_1	0.119346	Genus	g__Hydrogenophaga
	XM_1	0.126104	Genus	g__Mesorhizobium
	XM_1	0.115051	Genus	g__Sorangium
	MHT_1	0.99721	Genus	g__Mycobacterium
	MHT_1	0.889566	Genus	g__Bordetella
	MHT_1	0.602711	Genus	g__Acidobacterium
	MHT_1	0.559835	Genus	g__Nitrospira
	MHT_1	0.344834	Genus	g__Sphingomonas
	MHT_1	0.180503	Genus	g__Lysobacter
	MHT_1	0.363402	Genus	g__Pedosphaera
	MHT_1	0.212657	Genus	g__Gemmatirosa
	MHT_1	0.237474	Genus	g__Gemmatimonas
	MHT_1	0.26752	Genus	g__Pseudomonas
	MHT_1	0.208125	Genus	g__Streptomyces
	MHT_1	0.25041	Genus	g__Burkholderia
	MHT_1	0.187512	Genus	g__Dongia
	MHT_1	0.204332	Genus	g__Bradyrhizobium
	MHT_1	0.154718	Genus	g__Steroidobacter
	MHT_1	0.141396	Genus	g__Vibrio
	MHT_1	0.149492	Genus	g__Candidatus Solibacter
	MHT_1	0.13282	Genus	g__Hydrogenophaga
	MHT_1	0.124084	Genus	g__Mesorhizobium
	MHT_1	0.122166	Genus	g__Sorangium
	LD_1	1.11209	Genus	g__Mycobacterium
	LD_1	0.84526	Genus	g__Bordetella
	LD_1	0.699671	Genus	g__Acidobacterium
	LD_1	0.553745	Genus	g__Nitrospira
	LD_1	0.229914	Genus	g__Sphingomonas
	LD_1	0.151389	Genus	g__Lysobacter
	LD_1	0.283754	Genus	g__Pedosphaera
	LD_1	0.219875	Genus	g__Gemmatirosa
	LD_1	0.263564	Genus	g__Gemmatimonas
	LD_1	0.261716	Genus	g__Pseudomonas
	LD_1	0.233969	Genus	g__Streptomyces
	LD_1	0.251486	Genus	g__Burkholderia
	LD_1	0.168436	Genus	g__Dongia
	LD_1	0.205195	Genus	g__Bradyrhizobium
	LD_1	0.239174	Genus	g__Steroidobacter
	LD_1	0.13519	Genus	g__Vibrio
	LD_1	0.148962	Genus	g__Candidatus Solibacter
	LD_1	0.127912	Genus	g__Hydrogenophaga
	LD_1	0.126025	Genus	g__Mesorhizobium
	LD_1	0.12292	Genus	g__Sorangium
	SD_1	1.49663	Genus	g__Mycobacterium
	SD_1	1.12215	Genus	g__Bordetella
	SD_1	0.473201	Genus	g__Acidobacterium
	SD_1	1.13424	Genus	g__Nitrospira
	SD_1	0.42471	Genus	g__Sphingomonas
	SD_1	0.195697	Genus	g__Lysobacter
	SD_1	0.186134	Genus	g__Pedosphaera
	SD_1	0.191091	Genus	g__Gemmatirosa
	SD_1	0.208326	Genus	g__Gemmatimonas
	SD_1	0.273383	Genus	g__Pseudomonas
	SD_1	0.333683	Genus	g__Streptomyces
	SD_1	0.270157	Genus	g__Burkholderia
	SD_1	0.249376	Genus	g__Dongia
	SD_1	0.179801	Genus	g__Bradyrhizobium
	SD_1	0.130272	Genus	g__Steroidobacter
	SD_1	0.162634	Genus	g__Vibrio
	SD_1	0.101857	Genus	g__Candidatus Solibacter
	SD_1	0.176892	Genus	g__Hydrogenophaga
	SD_1	0.119481	Genus	g__Mesorhizobium
	SD_1	0.0953344	Genus	g__Sorangium
	YJ_1	1.18952	Genus	g__Mycobacterium
	YJ_1	0.88494	Genus	g__Bordetella
	YJ_1	0.410936	Genus	g__Acidobacterium
	YJ_1	0.300892	Genus	g__Nitrospira
	YJ_1	0.555509	Genus	g__Sphingomonas
	YJ_1	1.05629	Genus	g__Lysobacter
	YJ_1	0.187445	Genus	g__Pedosphaera
	YJ_1	0.478463	Genus	g__Gemmatirosa
	YJ_1	0.419277	Genus	g__Gemmatimonas
	YJ_1	0.255591	Genus	g__Pseudomonas
	YJ_1	0.319359	Genus	g__Streptomyces
	YJ_1	0.232359	Genus	g__Burkholderia
	YJ_1	0.170064	Genus	g__Dongia
	YJ_1	0.143067	Genus	g__Bradyrhizobium
	YJ_1	0.12458	Genus	g__Steroidobacter
	YJ_1	0.139311	Genus	g__Vibrio
	YJ_1	0.0927507	Genus	g__Candidatus Solibacter
	YJ_1	0.122167	Genus	g__Hydrogenophaga
	YJ_1	0.115716	Genus	g__Mesorhizobium
	YJ_1	0.100814	Genus	g__Sorangium
	YC_1	0.376766	Species		s__Bordetella_pertussis
	YC_1	0.3117	Species		s__Mycobacterium_abscessus
	YC_1	0.273075	Species		s__Acidobacterium
	YC_1	0.170144	Species		s__Mycobacterium_tuberculosis
	YC_1	0.133215	Species		s__Gemmatirosa_kalamazoonesis
	YC_1	0.0324112	Species		s__Lysobacter_concretionis
	YC_1	0.122707	Species		s__Pedosphaera_parvula
	YC_1	0.0820069	Species		s__Dongia_URHE0060
	YC_1	0.106274	Species		s__Sphingomonas_jaspsi
	YC_1	0.0701388	Species		s__Steroidobacter_denitrificans
	YC_1	0.0735218	Species		s__Burkholderia_pseudomallei
	YC_1	0.0798516	Species		s__Candidatus_Solibacter
	YC_1	0.0607922	Species		s__Vibrio_cholerae
	YC_1	0.0597633	Species		s__Pseudomonas_aeruginosa
	YC_1	0.0212499	Species		s__Candidatus_Nitrospira
	YC_1	0.0545386	Species		s__Hydrogenophaga_T4
	YC_1	0.0652766	Species		s__Sphingomonas_URHD0057
	YC_1	0.054954	Species		s__Sorangium_cellulosum
	YC_1	0.0372936	Species		s__Nitrospira_japonica
	YC_1	0.0186386	Species		s__Nitrospira_SCGC
	XM_1	0.38677	Species		s__Bordetella_pertussis
	XM_1	0.310355	Species		s__Mycobacterium_abscessus
	XM_1	0.250661	Species		s__Acidobacterium
	XM_1	0.170039	Species		s__Mycobacterium_tuberculosis
	XM_1	0.139236	Species		s__Gemmatirosa_kalamazoonesis
	XM_1	0.034054	Species		s__Lysobacter_concretionis
	XM_1	0.105623	Species		s__Pedosphaera_parvula
	XM_1	0.099487	Species		s__Dongia_URHE0060
	XM_1	0.106167	Species		s__Sphingomonas_jaspsi
	XM_1	0.0575388	Species		s__Steroidobacter_denitrificans
	XM_1	0.0739836	Species		s__Burkholderia_pseudomallei
	XM_1	0.0779635	Species		s__Candidatus_Solibacter
	XM_1	0.0629025	Species		s__Vibrio_cholerae
	XM_1	0.0623535	Species		s__Pseudomonas_aeruginosa
	XM_1	0.0203822	Species		s__Candidatus_Nitrospira
	XM_1	0.054918	Species		s__Hydrogenophaga_T4
	XM_1	0.0767629	Species		s__Sphingomonas_URHD0057
	XM_1	0.0575255	Species		s__Sorangium_cellulosum
	XM_1	0.042786	Species		s__Nitrospira_japonica
	XM_1	0.0147726	Species		s__Nitrospira_SCGC
	MHT_1	0.42577	Species		s__Bordetella_pertussis
	MHT_1	0.294126	Species		s__Mycobacterium_abscessus
	MHT_1	0.295383	Species		s__Acidobacterium
	MHT_1	0.165142	Species		s__Mycobacterium_tuberculosis
	MHT_1	0.106329	Species		s__Gemmatirosa_kalamazoonesis
	MHT_1	0.0375993	Species		s__Lysobacter_concretionis
	MHT_1	0.125333	Species		s__Pedosphaera_parvula
	MHT_1	0.0937561	Species		s__Dongia_URHE0060
	MHT_1	0.0556078	Species		s__Sphingomonas_jaspsi
	MHT_1	0.0773591	Species		s__Steroidobacter_denitrificans
	MHT_1	0.0754796	Species		s__Burkholderia_pseudomallei
	MHT_1	0.0747458	Species		s__Candidatus_Solibacter
	MHT_1	0.0677916	Species		s__Vibrio_cholerae
	MHT_1	0.0653709	Species		s__Pseudomonas_aeruginosa
	MHT_1	0.0296755	Species		s__Candidatus_Nitrospira
	MHT_1	0.0615966	Species		s__Hydrogenophaga_T4
	MHT_1	0.0390534	Species		s__Sphingomonas_URHD0057
	MHT_1	0.0610828	Species		s__Sorangium_cellulosum
	MHT_1	0.048929	Species		s__Nitrospira_japonica
	MHT_1	0.0991341	Species		s__Nitrospira_SCGC
	LD_1	0.404408	Species		s__Bordetella_pertussis
	LD_1	0.330935	Species		s__Mycobacterium_abscessus
	LD_1	0.343865	Species		s__Acidobacterium
	LD_1	0.18066	Species		s__Mycobacterium_tuberculosis
	LD_1	0.109937	Species		s__Gemmatirosa_kalamazoonesis
	LD_1	0.0298719	Species		s__Lysobacter_concretionis
	LD_1	0.0958758	Species		s__Pedosphaera_parvula
	LD_1	0.0842179	Species		s__Dongia_URHE0060
	LD_1	0.0345655	Species		s__Sphingomonas_jaspsi
	LD_1	0.119587	Species		s__Steroidobacter_denitrificans
	LD_1	0.0760825	Species		s__Burkholderia_pseudomallei
	LD_1	0.0744812	Species		s__Candidatus_Solibacter
	LD_1	0.0649205	Species		s__Vibrio_cholerae
	LD_1	0.0666697	Species		s__Pseudomonas_aeruginosa
	LD_1	0.033256	Species		s__Candidatus_Nitrospira
	LD_1	0.0587479	Species		s__Hydrogenophaga_T4
	LD_1	0.0254191	Species		s__Sphingomonas_URHD0057
	LD_1	0.0614602	Species		s__Sorangium_cellulosum
	LD_1	0.0786303	Species		s__Nitrospira_japonica
	LD_1	0.0413906	Species		s__Nitrospira_SCGC
	SD_1	0.542058	Species		s__Bordetella_pertussis
	SD_1	0.445364	Species		s__Mycobacterium_abscessus
	SD_1	0.231703	Species		s__Acidobacterium
	SD_1	0.247828	Species		s__Mycobacterium_tuberculosis
	SD_1	0.0955457	Species		s__Gemmatirosa_kalamazoonesis
	SD_1	0.0421438	Species		s__Lysobacter_concretionis
	SD_1	0.0611682	Species		s__Pedosphaera_parvula
	SD_1	0.124688	Species		s__Dongia_URHE0060
	SD_1	0.0662899	Species		s__Sphingomonas_jaspsi
	SD_1	0.065136	Species		s__Steroidobacter_denitrificans
	SD_1	0.081053	Species		s__Burkholderia_pseudomallei
	SD_1	0.0509285	Species		s__Candidatus_Solibacter
	SD_1	0.07876	Species		s__Vibrio_cholerae
	SD_1	0.0711072	Species		s__Pseudomonas_aeruginosa
	SD_1	0.235933	Species		s__Candidatus_Nitrospira
	SD_1	0.0810867	Species		s__Hydrogenophaga_T4
	SD_1	0.0661116	Species		s__Sphingomonas_URHD0057
	SD_1	0.0476672	Species		s__Sorangium_cellulosum
	SD_1	0.0393491	Species		s__Nitrospira_japonica
	SD_1	0.0742881	Species		s__Nitrospira_SCGC
	YJ_1	0.423406	Species		s__Bordetella_pertussis
	YJ_1	0.354762	Species		s__Mycobacterium_abscessus
	YJ_1	0.200698	Species		s__Acidobacterium
	YJ_1	0.194271	Species		s__Mycobacterium_tuberculosis
	YJ_1	0.239231	Species		s__Gemmatirosa_kalamazoonesis
	YJ_1	0.420197	Species		s__Lysobacter_concretionis
	YJ_1	0.0634369	Species		s__Pedosphaera_parvula
	YJ_1	0.0850321	Species		s__Dongia_URHE0060
	YJ_1	0.0923559	Species		s__Sphingomonas_jaspsi
	YJ_1	0.0622899	Species		s__Steroidobacter_denitrificans
	YJ_1	0.0686683	Species		s__Burkholderia_pseudomallei
	YJ_1	0.0463753	Species		s__Candidatus_Solibacter
	YJ_1	0.0674264	Species		s__Vibrio_cholerae
	YJ_1	0.0637399	Species		s__Pseudomonas_aeruginosa
	YJ_1	0.0274005	Species		s__Candidatus_Nitrospira
	YJ_1	0.0566142	Species		s__Hydrogenophaga_T4
	YJ_1	0.0832588	Species		s__Sphingomonas_URHD0057
	YJ_1	0.0504068	Species		s__Sorangium_cellulosum
	YJ_1	0.0311056	Species		s__Nitrospira_japonica
	YJ_1	0.0142222	Species		s__Nitrospira_SCGC

[truncated: 2 more sheets: Temporal_Patterns, Summary_Statistics]
